# Supplementary material for: ReaxFF Force Field Development and Application for Toluene Adsorption on MnMOx (M = Cu, Fe, Ni) Catalysts
Source: J Phys Chem A. 2021 Dec 9;125(50):10649–56. doi: 10.1021/acs.jpca.1c06939 (PMC8713286; doi:10.1021/acs.jpca.1c06939)
Supplement: Supplementary file 2 — jp1c06939_si_002.txt [file jp1c06939_si_002.txt]

Supporting information to:

ReaxFF force field development and application for toluene adsorption on MnMOx (M=Cu, Fe, Ni) catalysts
Vjeran Gomzi, Iva Movre Sapic, Andrej Vidak
vjeran.gomzi@fer.hr

All the geometries and DFT charges used in force field training

------------

Mn/Cu/O

XTLGRF 200
DESCRP 1526929
CRYSTX     8.33400     8.33400     8.33400    90.00000    90.00000    90.00000
FORMAT ATOM   (a6,1x,i5,1x,a5,1x,a3,1x,a1,1x,a5,3f10.5,1x,a5,i3,i2,1x,f8.5)
HETATM     1 Mn                  1.04200   1.04200   1.04200 Mn     1 0  0.00000
HETATM     2 Mn                  7.29200   3.12500   3.12500 Mn     1 0  0.00000
HETATM     3 Mn                  5.20900   1.04200   5.20900 Mn     1 0  0.00000
HETATM     4 Mn                  7.29200   7.29200   7.29200 Mn     1 0  0.00000
HETATM     5 Mn                  5.20900   5.20900   1.04200 Mn     1 0  0.00000
HETATM     6 Mn                  3.12500   7.29200   3.12500 Mn     1 0  0.00000
HETATM     7 Mn                  1.04200   5.20900   5.20900 Mn     1 0  0.00000
HETATM     8 Mn                  3.12500   3.12500   7.29200 Mn     1 0  0.00000
HETATM     9 Mn                  7.29200   3.12500   7.29200 Mn     1 0  0.00000
HETATM    10 Mn                  5.20900   1.04200   1.04200 Mn     1 0  0.00000
HETATM    11 Mn                  3.12500   3.12500   3.12500 Mn     1 0  0.00000
HETATM    12 Mn                  1.04200   5.20900   1.04200 Mn     1 0  0.00000
HETATM    13 Mn                  7.29200   7.29200   3.12500 Mn     1 0  0.00000
HETATM    14 Mn                  1.04200   1.04200   5.20900 Mn     1 0  0.00000
HETATM    15 Mn                  3.12500   7.29200   7.29200 Mn     1 0  0.00000
HETATM    16 O                   2.12700   2.12700   2.12700 O      2 0  0.00000
HETATM    17 O                   6.20700   4.21000   4.21000 O      2 0  0.00000
HETATM    18 O                   4.12400   8.29100   6.29400 O      2 0  0.00000
HETATM    19 O                   0.04300   6.20700   0.04300 O      2 0  0.00000
HETATM    20 O                   2.12700   8.29100   8.29100 O      2 0  0.00000
HETATM    21 O                   0.04300   4.21000   2.04000 O      2 0  0.00000
HETATM    22 O                   4.12400   2.12700   4.12400 O      2 0  0.00000
HETATM    23 O                   6.20700   6.20700   6.20700 O      2 0  0.00000
HETATM    24 O                   6.29400   4.12400   8.29100 O      2 0  0.00000
HETATM    25 O                   4.21000   0.04300   2.04000 O      2 0  0.00000
HETATM    26 O                   8.29100   6.29400   4.12400 O      2 0  0.00000
HETATM    27 O                   6.20700   2.04000   2.04000 O      2 0  0.00000
HETATM    28 O                   8.29100   8.29100   2.12700 O      2 0  0.00000
HETATM    29 O                   4.21000   6.20700   4.21000 O      2 0  0.00000
HETATM    30 O                   2.04000   4.21000   0.04300 O      2 0  0.00000
HETATM    31 O                   2.04000   0.04300   4.21000 O      2 0  0.00000
HETATM    32 O                   8.29100   4.12400   6.29400 O      2 0  0.00000
HETATM    33 O                   4.21000   2.04000   0.04300 O      2 0  0.00000
HETATM    34 O                   2.12700   6.29400   6.29400 O      2 0  0.00000
HETATM    35 O                   4.21000   4.21000   6.20700 O      2 0  0.00000
HETATM    36 O                   8.29100   2.12700   8.29100 O      2 0  0.00000
HETATM    37 O                   6.29400   8.29100   4.12400 O      2 0  0.00000
HETATM    38 O                   6.20700   0.04300   0.04300 O      2 0  0.00000
HETATM    39 O                   4.12400   4.12400   2.12700 O      2 0  0.00000
HETATM    40 O                   0.04300   2.04000   4.21000 O      2 0  0.00000
HETATM    41 O                   2.12700   4.12400   4.12400 O      2 0  0.00000
HETATM    42 O                   0.04300   0.04300   6.20700 O      2 0  0.00000
HETATM    43 O                   4.12400   6.29400   8.29100 O      2 0  0.00000
HETATM    44 O                   0.04300   4.21000   6.20700 O      2 0  0.00000
HETATM    45 O                   4.12400   8.29100   2.12700 O      2 0  0.00000
HETATM    46 O                   2.04000   4.21000   4.21000 O      2 0  0.00000
HETATM    47 O                   4.21000   4.21000   2.04000 O      2 0  0.00000
HETATM    48 O                   8.29100   6.29400   8.29100 O      2 0  0.00000
HETATM    49 O                   6.29400   8.29100   8.29100 O      2 0  0.00000
HETATM    50 O                   6.29400   2.12700   6.29400 O      2 0  0.00000
HETATM    51 O                   2.04000   6.20700   2.04000 O      2 0  0.00000
HETATM    52 O                   2.04000   2.04000   6.20700 O      2 0  0.00000
HETATM    53 O                   6.20700   0.04300   4.21000 O      2 0  0.00000
HETATM    54 O                   8.29100   4.12400   2.12700 O      2 0  0.00000
HETATM    55 O                   4.21000   2.04000   4.21000 O      2 0  0.00000
HETATM    56 O                   6.29400   6.29400   2.12700 O      2 0  0.00000
HETATM    57 O                   8.29100   8.29100   6.29400 O      2 0  0.00000
HETATM    58 O                   4.21000   6.20700   0.04300 O      2 0  0.00000
HETATM    59 O                   2.12700   8.29100   4.12400 O      2 0  0.00000
HETATM    60 Cu                  4.16700   4.16700   4.16700 Cu     1 0  0.00000
HETATM    61 Cu                  4.16700   6.25100   6.25100 Cu     1 0  0.00000
HETATM    62 Cu                  2.08400   6.25100   8.33400 Cu     1 0  0.00000
HETATM    63 Cu                  2.08400   4.16700   2.08400 Cu     1 0  0.00000
HETATM    64 Cu                  8.33400   2.08400   6.25100 Cu     1 0  0.00000
HETATM    65 Cu                  6.25100   2.08400   8.33400 Cu     1 0  0.00000
HETATM    66 Cu                  6.25100   8.33400   2.08400 Cu     1 0  0.00000
HETATM    67 Cu                  4.16700   8.33400   8.33400 Cu     1 0  0.00000
HETATM    68 Cu                  6.25100   6.25100   4.16700 Cu     1 0  0.00000
HETATM    69 Cu                  6.25100   4.16700   6.25100 Cu     1 0  0.00000
HETATM    70 Cu                  8.33400   6.25100   2.08400 Cu     1 0  0.00000
HETATM    71 Cu                  4.16700   2.08400   2.08400 Cu     1 0  0.00000
HETATM    72 Cu                  2.08400   2.08400   4.16700 Cu     1 0  0.00000
HETATM    73 Cu                  2.08400   8.33400   6.25100 Cu     1 0  0.00000
HETATM    74 Cu                  2.08400   6.25100   4.16700 Cu     1 0  0.00000
HETATM    75 Cu                  8.33400   6.25100   6.25100 Cu     1 0  0.00000
HETATM    76 Cu                  6.25100   6.25100   8.33400 Cu     1 0  0.00000
HETATM    77 Cu                  6.25100   8.33400   6.25100 Cu     1 0  0.00000
HETATM    78 Cu                  8.33400   4.16700   8.33400 Cu     1 0  0.00000
HETATM    79 Cu                  8.33400   8.33400   4.16700 Cu     1 0  0.00000
HETATM    80 Cu                  4.16700   2.08400   6.25100 Cu     1 0  0.00000
HETATM    81 Cu                  6.25100   2.08400   4.16700 Cu     1 0  0.00000
HETATM    82 Cu                  6.25100   4.16700   2.08400 Cu     1 0  0.00000
HETATM    83 Cu                  4.16700   6.25100   2.08400 Cu     1 0  0.00000
FORMAT CONECT (a6,12i6)
END

XTLGRF 200
DESCRP 1530385
CRYSTX     8.31000     8.31000     8.31000    90.00000    90.00000    90.00000
FORMAT ATOM   (a6,1x,i5,1x,a5,1x,a3,1x,a1,1x,a5,3f10.5,1x,a5,i3,i2,1x,f8.5)
HETATM     1 Cu                  0.00000   0.00000   0.00000 Cu     1 0  0.00000
HETATM     2 O                   3.17442   3.17442   3.17442 O      2 0  0.00000
HETATM     3 Mn                  5.19375   5.19375   5.19375 Mn     1 0  0.00000
HETATM     4 Cu                 -0.00000   4.15500   4.15500 Cu     1 0  0.00000
HETATM     5 Cu                  4.15500   4.15500   0.00000 Cu     1 0  0.00000
HETATM     6 Cu                  4.15500  -0.00000   4.15500 Cu     1 0  0.00000
HETATM     7 Cu                  6.23250   2.07750   6.23250 Cu     1 0  0.00000
HETATM     8 Cu                  2.07750   2.07750   2.07750 Cu     1 0  0.00000
HETATM     9 Cu                  2.07750   6.23250   6.23250 Cu     1 0  0.00000
HETATM    10 Cu                  6.23250   6.23250   2.07750 Cu     1 0  0.00000
HETATM    11 O                   5.13558   0.98058   7.32942 O      2 0  0.00000
HETATM    12 O                   0.98058   7.32942   5.13558 O      2 0  0.00000
HETATM    13 O                   7.32942   5.13558   0.98058 O      2 0  0.00000
HETATM    14 O                   1.09692   5.25192   3.05808 O      2 0  0.00000
HETATM    15 O                   7.21308   7.21308   7.21308 O      2 0  0.00000
HETATM    16 O                   5.25192   3.05808   1.09692 O      2 0  0.00000
HETATM    17 O                   3.05808   1.09692   5.25192 O      2 0  0.00000
HETATM    18 O                   5.25192   1.09692   3.05808 O      2 0  0.00000
HETATM    19 O                   1.09692   3.05808   5.25192 O      2 0  0.00000
HETATM    20 O                   3.05808   5.25192   1.09692 O      2 0  0.00000
HETATM    21 O                   0.98058   5.13558   7.32942 O      2 0  0.00000
HETATM    22 O                   5.13558   7.32942   0.98058 O      2 0  0.00000
HETATM    23 O                   7.32942   0.98058   5.13558 O      2 0  0.00000
HETATM    24 O                   3.17442   7.32942   7.32942 O      2 0  0.00000
HETATM    25 O                   5.13558   5.13558   3.17442 O      2 0  0.00000
HETATM    26 O                   0.98058   3.17442   0.98058 O      2 0  0.00000
HETATM    27 O                   1.09692   1.09692   7.21308 O      2 0  0.00000
HETATM    28 O                   7.21308   3.05808   3.05808 O      2 0  0.00000
HETATM    29 O                   5.25192   7.21308   5.25192 O      2 0  0.00000
HETATM    30 O                   5.25192   5.25192   7.21308 O      2 0  0.00000
HETATM    31 O                   1.09692   7.21308   1.09692 O      2 0  0.00000
HETATM    32 O                   0.98058   0.98058   3.17442 O      2 0  0.00000
HETATM    33 O                   5.13558   3.17442   5.13558 O      2 0  0.00000
HETATM    34 O                   7.32942   3.17442   7.32942 O      2 0  0.00000
HETATM    35 O                   3.17442   5.13558   5.13558 O      2 0  0.00000
HETATM    36 O                   3.05808   7.21308   3.05808 O      2 0  0.00000
HETATM    37 O                   7.21308   1.09692   1.09692 O      2 0  0.00000
HETATM    38 O                   7.21308   5.25192   5.25192 O      2 0  0.00000
HETATM    39 O                   3.17442   0.98058   0.98058 O      2 0  0.00000
HETATM    40 O                   7.32942   7.32942   3.17442 O      2 0  0.00000
HETATM    41 O                   3.05808   3.05808   7.21308 O      2 0  0.00000
HETATM    42 Mn                  3.11625   7.27125   1.03875 Mn     1 0  0.00000
HETATM    43 Mn                  7.27125   1.03875   3.11625 Mn     1 0  0.00000
HETATM    44 Mn                  1.03875   3.11625   7.27125 Mn     1 0  0.00000
HETATM    45 Mn                  7.27125   3.11625   1.03875 Mn     1 0  0.00000
HETATM    46 Mn                  3.11625   1.03875   7.27125 Mn     1 0  0.00000
HETATM    47 Mn                  1.03875   7.27125   3.11625 Mn     1 0  0.00000
HETATM    48 Mn                  5.19375   1.03875   1.03875 Mn     1 0  0.00000
HETATM    49 Mn                  3.11625   3.11625   5.19375 Mn     1 0  0.00000
HETATM    50 Mn                  7.27125   5.19375   7.27125 Mn     1 0  0.00000
HETATM    51 Mn                  7.27125   7.27125   5.19375 Mn     1 0  0.00000
HETATM    52 Mn                  3.11625   5.19375   3.11625 Mn     1 0  0.00000
HETATM    53 Mn                  1.03875   5.19375   1.03875 Mn     1 0  0.00000
HETATM    54 Mn                  5.19375   3.11625   3.11625 Mn     1 0  0.00000
HETATM    55 Mn                  5.19375   7.27125   7.27125 Mn     1 0  0.00000
HETATM    56 Mn                  1.03875   1.03875   5.19375 Mn     1 0  0.00000
FORMAT CONECT (a6,12i6)
END

XTLGRF 200
DESCRP 1533677
CRYSTX     8.30500     8.30500     8.30500    90.00000    90.00000    90.00000
FORMAT ATOM   (a6,1x,i5,1x,a5,1x,a3,1x,a1,1x,a5,3f10.5,1x,a5,i3,i2,1x,f8.5)
HETATM     1 Mn                  1.04200   1.04200   1.04200 Mn     1 0  0.00000
HETATM     2 Mn                  7.29200   7.29200   7.29200 Mn     1 0  0.00000
HETATM     3 Mn                  5.20900   1.04200   5.20900 Mn     1 0  0.00000
HETATM     4 Mn                  3.12500   7.29200   3.12500 Mn     1 0  0.00000
HETATM     5 Mn                  1.04200   5.20900   5.20900 Mn     1 0  0.00000
HETATM     6 Mn                  7.29200   3.12500   3.12500 Mn     1 0  0.00000
HETATM     7 Mn                  5.20900   5.20900   1.04200 Mn     1 0  0.00000
HETATM     8 Mn                  3.12500   3.12500   7.29200 Mn     1 0  0.00000
HETATM     9 O                   2.12700   2.12700   2.12700 O      2 0  0.00000
HETATM    10 O                   6.20700   6.20700   6.20700 O      2 0  0.00000
HETATM    11 O                   4.12400   8.29100   6.29400 O      2 0  0.00000
HETATM    12 O                   4.21000   0.04300   2.04000 O      2 0  0.00000
HETATM    13 O                   8.29100   6.29400   4.12400 O      2 0  0.00000
HETATM    14 O                   0.04300   2.04000   4.21000 O      2 0  0.00000
HETATM    15 O                   6.29400   4.12400   8.29100 O      2 0  0.00000
HETATM    16 O                   2.04000   4.21000   0.04300 O      2 0  0.00000
HETATM    17 O                   0.04300   4.21000   2.04000 O      2 0  0.00000
HETATM    18 O                   8.29100   4.12400   6.29400 O      2 0  0.00000
HETATM    19 O                   4.21000   2.04000   0.04300 O      2 0  0.00000
HETATM    20 O                   4.12400   6.29400   8.29100 O      2 0  0.00000
HETATM    21 O                   2.04000   0.04300   4.21000 O      2 0  0.00000
HETATM    22 O                   6.29400   8.29100   4.12400 O      2 0  0.00000
HETATM    23 O                   2.12700   6.29400   6.29400 O      2 0  0.00000
HETATM    24 O                   6.20700   2.04000   2.04000 O      2 0  0.00000
HETATM    25 O                   4.12400   4.12400   2.12700 O      2 0  0.00000
HETATM    26 O                   4.21000   4.21000   6.20700 O      2 0  0.00000
HETATM    27 O                   8.29100   2.12700   8.29100 O      2 0  0.00000
HETATM    28 O                   0.04300   6.20700   0.04300 O      2 0  0.00000
HETATM    29 O                   0.04300   0.04300   6.20700 O      2 0  0.00000
HETATM    30 O                   8.29100   8.29100   2.12700 O      2 0  0.00000
HETATM    31 O                   4.21000   6.20700   4.21000 O      2 0  0.00000
HETATM    32 O                   4.12400   2.12700   4.12400 O      2 0  0.00000
HETATM    33 O                   6.29400   2.12700   6.29400 O      2 0  0.00000
HETATM    34 O                   2.04000   6.20700   2.04000 O      2 0  0.00000
HETATM    35 O                   2.12700   4.12400   4.12400 O      2 0  0.00000
HETATM    36 O                   6.20700   4.21000   4.21000 O      2 0  0.00000
HETATM    37 O                   6.20700   0.04300   0.04300 O      2 0  0.00000
HETATM    38 O                   2.12700   8.29100   8.29100 O      2 0  0.00000
HETATM    39 O                   6.29400   6.29400   2.12700 O      2 0  0.00000
HETATM    40 O                   2.04000   2.04000   6.20700 O      2 0  0.00000
HETATM    41 Cu                  4.16700   4.16700   4.16700 Cu     1 0  0.00000
HETATM    42 Cu                  2.08300   6.25000   0.00000 Cu     1 0  0.00000
HETATM    43 Cu                  2.08300   6.25000   8.33400 Cu     1 0  0.00000
HETATM    44 Cu                  6.25000   2.08300   0.00000 Cu     1 0  0.00000
HETATM    45 Cu                  6.25000   2.08300   8.33400 Cu     1 0  0.00000
HETATM    46 Cu                  6.25000  -0.00000   2.08300 Cu     1 0  0.00000
HETATM    47 Cu                  6.25000   8.33400   2.08300 Cu     1 0  0.00000
HETATM    48 Cu                  2.08300  -0.00000   6.25000 Cu     1 0  0.00000
HETATM    49 Cu                  2.08300   8.33400   6.25000 Cu     1 0  0.00000
HETATM    50 Cu                 -0.00000   2.08300   6.25000 Cu     1 0  0.00000
HETATM    51 Cu                  8.33400   2.08300   6.25000 Cu     1 0  0.00000
HETATM    52 Cu                 -0.00000   6.25000   2.08300 Cu     1 0  0.00000
HETATM    53 Cu                  8.33400   6.25000   2.08300 Cu     1 0  0.00000
HETATM    54 Cu                  4.16700   0.00000   0.00000 Cu     1 0  0.00000
HETATM    55 Cu                  4.16700  -0.00000   8.33400 Cu     1 0  0.00000
HETATM    56 Cu                  4.16700   8.33400   0.00000 Cu     1 0  0.00000
HETATM    57 Cu                  4.16700   8.33400   8.33400 Cu     1 0  0.00000
HETATM    58 Cu                  2.08300   2.08300   4.16700 Cu     1 0  0.00000
HETATM    59 Cu                  6.25000   6.25000   4.16700 Cu     1 0  0.00000
HETATM    60 Cu                  6.25000   4.16700   6.25000 Cu     1 0  0.00000
HETATM    61 Cu                  2.08300   4.16700   2.08300 Cu     1 0  0.00000
HETATM    62 Cu                 -0.00000   4.16700   0.00000 Cu     1 0  0.00000
HETATM    63 Cu                 -0.00000   4.16700   8.33400 Cu     1 0  0.00000
HETATM    64 Cu                  8.33400   4.16700   0.00000 Cu     1 0  0.00000
HETATM    65 Cu                  8.33400   4.16700   8.33400 Cu     1 0  0.00000
HETATM    66 Cu                  4.16700   2.08300   2.08300 Cu     1 0  0.00000
HETATM    67 Cu                  4.16700   6.25000   6.25000 Cu     1 0  0.00000
HETATM    68 Cu                 -0.00000  -0.00000   4.16700 Cu     1 0  0.00000
HETATM    69 Cu                 -0.00000   8.33400   4.16700 Cu     1 0  0.00000
HETATM    70 Cu                  8.33400  -0.00000   4.16700 Cu     1 0  0.00000
HETATM    71 Cu                  8.33400   8.33400   4.16700 Cu     1 0  0.00000
HETATM    72 O                  -0.04300  -0.04300   2.12700 O      2 0  0.00000
HETATM    73 O                  -0.04300   2.12700  -0.04300 O      2 0  0.00000
HETATM    74 O                   2.12700  -0.04300  -0.04300 O      2 0  0.00000
HETATM    75 O                   6.20700   8.37700   8.37700 O      2 0  0.00000
HETATM    76 O                   8.37700   6.20700   8.37700 O      2 0  0.00000
HETATM    77 O                   8.37700   8.37700   6.20700 O      2 0  0.00000
HETATM    78 O                   4.12400  -0.04300   6.29400 O      2 0  0.00000
HETATM    79 O                   6.29400  -0.04300   4.12400 O      2 0  0.00000
HETATM    80 O                   2.04000   8.37700   4.21000 O      2 0  0.00000
HETATM    81 O                   4.21000   8.37700   2.04000 O      2 0  0.00000
HETATM    82 O                  -0.04300   4.12400   6.29400 O      2 0  0.00000
HETATM    83 O                  -0.04300   6.29400   4.12400 O      2 0  0.00000
HETATM    84 O                   8.37700   2.04000   4.21000 O      2 0  0.00000
HETATM    85 O                   8.37700   4.21000   2.04000 O      2 0  0.00000
HETATM    86 O                   4.12400   6.29400  -0.04300 O      2 0  0.00000
HETATM    87 O                   6.29400   4.12400  -0.04300 O      2 0  0.00000
HETATM    88 O                   2.04000   4.21000   8.37700 O      2 0  0.00000
HETATM    89 O                   4.21000   2.04000   8.37700 O      2 0  0.00000
HETATM    90 O                   2.12700   6.29400  -2.04000 O      2 0  0.00000
HETATM    91 O                   2.12700   8.29100  -0.04300 O      2 0  0.00000
HETATM    92 O                   0.04300   6.20700   8.37700 O      2 0  0.00000
HETATM    93 O                   2.04000   6.20700  10.37400 O      2 0  0.00000
HETATM    94 O                   6.29400   2.12700  -2.04000 O      2 0  0.00000
HETATM    95 O                   8.29100   2.12700  -0.04300 O      2 0  0.00000
HETATM    96 O                   6.20700   0.04300   8.37700 O      2 0  0.00000
HETATM    97 O                   6.20700   2.04000  10.37400 O      2 0  0.00000
HETATM    98 O                   6.29400  -2.04000   2.12700 O      2 0  0.00000
HETATM    99 O                   8.29100  -0.04300   2.12700 O      2 0  0.00000
HETATM   100 O  0                6.20700   8.37700   0.04300 O      2 0  0.00000
HETATM   101 O  1                6.20700  10.37400   2.04000 O      2 0  0.00000
HETATM   102 O  2                2.12700  -2.04000   6.29400 O      2 0  0.00000
HETATM   103 O  3                2.12700  -0.04300   8.29100 O      2 0  0.00000
HETATM   104 O  4                0.04300   8.37700   6.20700 O      2 0  0.00000
HETATM   105 O  5                2.04000  10.37400   6.20700 O      2 0  0.00000
HETATM   106 O  6               -2.04000   2.12700   6.29400 O      2 0  0.00000
HETATM   107 O  7               -0.04300   2.12700   8.29100 O      2 0  0.00000
HETATM   108 O  8                8.37700   0.04300   6.20700 O      2 0  0.00000
HETATM   109 O  9               10.37400   2.04000   6.20700 O      2 0  0.00000
HETATM   110 O  0               -2.04000   6.29400   2.12700 O      2 0  0.00000
HETATM   111 O  1               -0.04300   8.29100   2.12700 O      2 0  0.00000
HETATM   112 O  2                8.37700   6.20700   0.04300 O      2 0  0.00000
HETATM   113 O  3               10.37400   6.20700   2.04000 O      2 0  0.00000
HETATM   114 O  4                4.12400  -2.04000  -0.04300 O      2 0  0.00000
HETATM   115 O  5                4.12400  -0.04300  -2.04000 O      2 0  0.00000
HETATM   116 O  6                4.12400  -2.04000   8.29100 O      2 0  0.00000
HETATM   117 O  7                4.21000   0.04300  10.37400 O      2 0  0.00000
HETATM   118 O  8                4.12400   8.29100  -2.04000 O      2 0  0.00000
HETATM   119 O  9                4.21000  10.37400   0.04300 O      2 0  0.00000
HETATM   120 O  0                4.21000   8.37700  10.37400 O      2 0  0.00000
HETATM   121 O  1                4.21000  10.37400   8.37700 O      2 0  0.00000
HETATM   122 O  2               -2.04000   4.12400  -0.04300 O      2 0  0.00000
HETATM   123 O  3               -0.04300   4.12400  -2.04000 O      2 0  0.00000
HETATM   124 O  4               -2.04000   4.12400   8.29100 O      2 0  0.00000
HETATM   125 O  5                0.04300   4.21000  10.37400 O      2 0  0.00000
HETATM   126 O  6                8.29100   4.12400  -2.04000 O      2 0  0.00000
HETATM   127 O  7               10.37400   4.21000   0.04300 O      2 0  0.00000
HETATM   128 O  8                8.37700   4.21000  10.37400 O      2 0  0.00000
HETATM   129 O  9               10.37400   4.21000   8.37700 O      2 0  0.00000
HETATM   130 O  0               -2.04000  -0.04300   4.12400 O      2 0  0.00000
HETATM   131 O  1               -0.04300  -2.04000   4.12400 O      2 0  0.00000
HETATM   132 O  2               -2.04000   8.29100   4.12400 O      2 0  0.00000
HETATM   133 O  3                0.04300  10.37400   4.21000 O      2 0  0.00000
HETATM   134 O  4                8.29100  -2.04000   4.12400 O      2 0  0.00000
HETATM   135 O  5               10.37400   0.04300   4.21000 O      2 0  0.00000
HETATM   136 O  6                8.37700  10.37400   4.21000 O      2 0  0.00000
HETATM   137 O  7               10.37400   8.37700   4.21000 O      2 0  0.00000
FORMAT CONECT (a6,12i6)
END

XTLGRF 200
DESCRP 2106733
CRYSTX     9.69500     5.63500     4.91200    90.00000   103.35000    90.00000
FORMAT ATOM   (a6,1x,i5,1x,a5,1x,a3,1x,a1,1x,a5,3f10.5,1x,a5,i3,i2,1x,f8.5)
HETATM     1 Mn                 -0.00000   1.45890   0.00000 Mn     1 0  0.00000
HETATM     2 Mn                 -0.00000   4.17610   0.00000 Mn     1 0  0.00000
HETATM     3 Mn                  4.84750   4.27640   0.00000 Mn     1 0  0.00000
HETATM     4 Mn                  4.84750   1.35860   0.00000 Mn     1 0  0.00000
HETATM     5 Mn                 -0.56709  -0.00000   2.38963 Mn     1 0  0.00000
HETATM     6 Mn                  4.28041   2.81750   2.38963 Mn     1 0  0.00000
HETATM     7 Cu                  2.22902  -0.00000   2.05843 Cu     1 0  0.00000
HETATM     8 Cu                  6.33181  -0.00000   2.72084 Cu     1 0  0.00000
HETATM     9 Cu                  7.07652   2.81750   2.05843 Cu     1 0  0.00000
HETATM    10 Cu                  1.48431   2.81750   2.72084 Cu     1 0  0.00000
HETATM    11 O                   0.73609   1.28027   1.75160 O      2 0  0.00000
HETATM    12 O                   7.82473   1.28027   3.02767 O      2 0  0.00000
HETATM    13 O                   7.82473   4.35473   3.02767 O      2 0  0.00000
HETATM    14 O                   0.73609   4.35473   1.75160 O      2 0  0.00000
HETATM    15 O                   5.58359   4.09777   1.75160 O      2 0  0.00000
HETATM    16 O                   2.97723   4.09777   3.02767 O      2 0  0.00000
HETATM    17 O                   2.97723   1.53723   3.02767 O      2 0  0.00000
HETATM    18 O                   5.58359   1.53723   1.75160 O      2 0  0.00000
HETATM    19 O                   0.01061  -0.00000   4.12642 O      2 0  0.00000
HETATM    20 O                   8.55021  -0.00000   0.65285 O      2 0  0.00000
HETATM    21 O                   4.85811   2.81750   4.12642 O      2 0  0.00000
HETATM    22 O                   3.70271   2.81750   0.65285 O      2 0  0.00000
HETATM    23 O                   3.71686  -0.00000   0.53193 O      2 0  0.00000
HETATM    24 O                   4.84396  -0.00000   4.24733 O      2 0  0.00000
HETATM    25 O                   8.56436   2.81750   0.53193 O      2 0  0.00000
HETATM    26 O                  -0.00354   2.81750   4.24733 O      2 0  0.00000
FORMAT CONECT (a6,12i6)
END

XTLGRF 200
DESCRP 2227420
CRYSTX    21.77800    13.03870    12.38000    90.00000    90.00000    90.00000
FORMAT ATOM   (a6,1x,i5,1x,a5,1x,a3,1x,a1,1x,a5,3f10.5,1x,a5,i3,i2,1x,f8.5)
HETATM     1 Cu                  8.94749   1.88096  13.22370 Cu     1 0  0.00000
HETATM     2 Mn                  5.44450   1.61419   9.28500 Mn     1 0  0.00000
HETATM     3 C                  10.88900   1.48771  16.73033 C      3 0  0.00000
HETATM     4 H                  10.88900   1.37428  17.65264 H      1 0  0.00000
HETATM     5 C                   9.80228   1.59202  15.88601 C      3 0  0.00000
HETATM     6 C                   8.32137   1.55682  15.95163 C      3 0  0.00000
HETATM     7 C                  10.88900   1.58029   9.69478 C      4 0  0.00000
HETATM     8 H                  10.88900   1.53596   8.76628 H      1 0  0.00000
HETATM     9 C                   9.79357   1.62201  10.56262 C      3 0  0.00000
HETATM    10 C                   8.29524   1.62853  10.51186 C      3 0  0.00000
HETATM    11 N                  10.23697   1.74979  14.62573 N      2 0  0.00000
HETATM    12 N                  10.23174   1.68199  11.81547 N      2 0  0.00000
HETATM    13 O                   7.71965   1.46555  17.02869 O      1 0  0.00000
HETATM    14 O                   7.74230   1.61158  14.81514 O      2 0  0.00000
HETATM    15 O                   7.73533   1.66243  11.65825 O      2 0  0.00000
HETATM    16 O                   7.67021   1.61158   9.43727 O      1 0  0.00000
HETATM    17 O                   8.77653   4.09285  13.21070 O      2 0  0.00000
HETATM    18 H                   8.39977   4.35753  13.92502 H  B   1 0  0.00000
HETATM    19 H                   8.32573   4.43055  12.57436 H  B   1 0  0.00000
HETATM    20 O                   5.44668  -0.16298   8.04329 O      2 0  0.00000
HETATM    21 H                   5.82997  -0.85143   8.36269 H  B   1 0  0.00000
HETATM    22 H                   4.61911  -0.33770   7.96405 H  B   1 0  0.00000
HETATM    23 O                   5.75810   0.45766   7.49114 O      2 0  0.00000
HETATM    24 H                   5.36610   0.73408   6.78919 H  B   1 0  0.00000
HETATM    25 H                   6.59438   0.54762   7.37229 H  B   1 0  0.00000
HETATM    26 O                   5.30512   3.44222  10.43015 O      2 0  0.00000
HETATM    27 H                   4.60605   3.88032  10.22340 H  B   1 0  0.00000
HETATM    28 H                   5.99331   3.93117  10.53909 H  B   1 0  0.00000
HETATM    29 O                   5.25939   2.79419  11.12467 O      2 0  0.00000
HETATM    30 H                   4.68663   2.28829  11.49730 H  B   1 0  0.00000
HETATM    31 H                   5.88659   2.57905  11.65701 H  B   1 0  0.00000
FORMAT CONECT (a6,12i6)
END

XTLGRF 200
DESCRP 4109045
CRYSTX    20.34410    20.34410    20.34410    90.00000    90.00000    90.00000
FORMAT ATOM   (a6,1x,i5,1x,a5,1x,a3,1x,a1,1x,a5,3f10.5,1x,a5,i3,i2,1x,f8.5)
HETATM     1 Cu                  0.00000   0.00000   0.00000 Cu     1 0  0.00000
HETATM     2 Cu                 -2.12047   2.12047   2.12047 Cu     1 0  0.00000
HETATM     3 Cu                  0.38654   4.18254   4.18254 Cu     1 0  0.00000
HETATM     4 Mn                  1.00663   3.06728   1.00663 Mn     1 0  0.00000
HETATM     5 Mn                 -1.02311   5.28641   1.02310 Mn     1 0  0.00000
HETATM     6 Mn                  3.28883   3.28883   3.28883 Mn     1 0  0.00000
HETATM     7 O                   1.13927   1.13927   1.13927 O      2 0  0.00000
HETATM     8 O                  -0.88293   3.07399   0.88293 O      2 0  0.00000
HETATM     9 O                   0.90735   4.95582   0.90735 O      2 0  0.00000
HETATM    10 O                   1.02127   2.90310   2.90310 O      2 0  0.00000
HETATM    11 O                   2.25209   4.53673   4.53673 O      2 0  0.00000
HETATM    12 O                  -0.95007   2.94379   5.31998 O      2 0  0.00000
HETATM    13 O                  -0.78528   7.40322   0.78528 O      2 0  0.00000
HETATM    14 O                  -3.26726   3.26726   3.26726 O      2 0  0.00000
HETATM    15 H                  -2.82783   3.36085   3.99151 H  B   1 0  0.00000
HETATM    16 N                  -0.02441   5.55801   5.55801 N      3 0  0.00000
HETATM    17 C                   1.25726   6.05237   6.05237 C      4 0  0.00000
HETATM    18 H                   1.28778   5.90589   7.01871 H      1 0  0.00000
HETATM    19 C                   2.43315   5.47256   5.47256 C      4 0  0.00000
HETATM    20 H                   2.95396   6.17850   5.09416 H      1 0  0.00000
HETATM    21 C                  -0.76290   4.90089   6.60166 C      4 0  0.00000
HETATM    22 H                  -0.20954   4.96599   7.42153 H      1 0  0.00000
HETATM    23 H                  -1.57057   5.45222   6.76441 H      1 0  0.00000
HETATM    24 C                  -1.18810   3.61311   6.52639 C      4 0  0.00000
HETATM    25 H                  -2.16258   3.59887   6.70135 H      1 0  0.00000
HETATM    26 H                  -0.75273   3.10044   7.25471 H      1 0  0.00000
HETATM    27 C                  -0.00000   7.98709   0.00000 C      4 0  0.00000
HETATM    28 H                  -0.00000   8.93716   0.00000 H      1 0  0.00000
HETATM    29 O                   2.35788   6.83765   2.35788 O      2 0  0.00000
HETATM    30 H                   1.86352   6.35957   1.86352 H  B   1 0  0.00000
HETATM    31 H                   2.21140   6.66066   3.18182 H  B   1 0  0.00000
HETATM    32 O                   2.08120   9.54138   2.08120 O      2 0  0.00000
HETATM    33 H                   2.16665   8.70117   2.16665 H  B   1 0  0.00000
HETATM    34 H                   2.75052  10.03574   1.91235 H  B   1 0  0.00000
HETATM    35 O                  -0.00000  10.17205   3.74535 O      2 0  0.00000
HETATM    36 H                   0.20954  10.10898   4.56522 H  B   1 0  0.00000
HETATM    37 H                  -0.64491  10.37142   3.22861 H  B   1 0  0.00000
FORMAT CONECT (a6,12i6)
END

XTLGRF 200
DESCRP 4326303
CRYSTX     9.11110    11.56820    19.87710    90.00000    98.40100    90.00000
FORMAT ATOM   (a6,1x,i5,1x,a5,1x,a3,1x,a1,1x,a5,3f10.5,1x,a5,i3,i2,1x,f8.5)
HETATM     1 C                   3.13940   2.92190   1.15191 C      3 0  0.00000
HETATM     2 C                   4.16690   3.75272   0.36122 C      3 0  0.00000
HETATM     3 C                  -1.35521  -1.69243   3.79551 C      3 0  0.00000
HETATM     4 C                  -2.32611  -2.78620   4.24660 C      1 0  0.00000
HETATM     5 C                   1.42467   1.30536   1.04159 C      3 0  0.00000
HETATM     6 C                   1.95642   0.11048   1.54361 C      3 0  0.00000
HETATM     7 C                   1.08885  -0.85801   2.05821 C      3 0  0.00000
HETATM     8 C                  -0.28895  -0.60155   2.03737 C      3 0  0.00000
HETATM     9 C                  -0.81414   0.61416   1.60693 C      3 0  0.00000
HETATM    10 C                   0.05623   1.58901   1.10176 C      3 0  0.00000
HETATM    11 C                   3.44101  -0.15108   1.54833 C      4 0  0.00000
HETATM    12 H                   3.88360   0.50784   1.00875 H      1 0  0.00000
HETATM    13 H                   3.61332  -1.02610   1.19163 H      1 0  0.00000
HETATM    14 H                   3.77215  -0.10180   2.44814 H      1 0  0.00000
HETATM    15 C                   1.63017  -2.13144   2.65147 C      4 0  0.00000
HETATM    16 H                   2.01513  -1.94577   3.51196 H      1 0  0.00000
HETATM    17 H                   2.30271  -2.49410   2.07060 H      1 0  0.00000
HETATM    18 H                   0.91666  -2.76596   2.75097 H      1 0  0.00000
HETATM    19 C                  -2.29321   0.86808   1.71960 C      4 0  0.00000
HETATM    20 H                  -2.77208   0.05437   1.54558 H      1 0  0.00000
HETATM    21 H                  -2.55292   1.53510   1.07954 H      1 0  0.00000
HETATM    22 H                  -2.49856   1.17764   2.60545 H      1 0  0.00000
HETATM    23 C                  -0.47070   2.92398   0.65775 C      4 0  0.00000
HETATM    24 H                  -0.95534   2.81917  -0.16321 H      1 0  0.00000
HETATM    25 H                   0.26289   3.52830   0.52109 H      1 0  0.00000
HETATM    26 H                  -1.05578   3.27727   1.33124 H      1 0  0.00000
HETATM    27 N                   2.30144   2.24886   0.40920 N      3 0  0.00000
HETATM    28 N                  -1.19871  -1.60497   2.50202 N      3 0  0.00000
HETATM    29 O                   3.23113   2.94434   2.41118 O      1 0  0.00000
HETATM    30 O                   5.02971   4.36098   1.00482 O      1 0  0.00000
HETATM    31 O                   4.06663   3.71154  -0.90060 O      1 0  0.00000
HETATM    32 O                  -0.80231  -0.98816   4.68549 O      1 0  0.00000
HETATM    33 O                  -2.50920  -2.95128   5.45553 O      1 0  0.00000
HETATM    34 O                  -2.87675  -3.45079   3.31178 O      1 0  0.00000
HETATM    35 Mn                  4.62248   4.39707   3.16815 Mn     1 0  0.00000
HETATM    36 Cu                  2.42469   2.77602  -1.50251 Cu     1 0  0.00000
HETATM    37 O                   6.48817   5.43139   3.38218 O      2 0  0.00000
HETATM    38 H                   6.43931   6.32781   3.53162 H  B   1 0  0.00000
HETATM    39 H                   4.03410   6.79053   2.11189 H  B   1 0  0.00000
HETATM    40 O                   3.65218   6.35395   2.72010 O      2 0  0.00000
HETATM    41 H                   7.18693   5.13628   3.65157 H  B   1 0  0.00000
HETATM    42 H                   3.48797   6.80210   3.40381 H  B   1 0  0.00000
HETATM    43 O                   3.04584   7.61245   5.07484 O      2 0  0.00000
HETATM    44 H                   4.95272   0.24293   8.47707 H  B   1 0  0.00000
HETATM    45 H                   2.18075   7.44992   5.09883 H  B   1 0  0.00000
HETATM    46 O                   4.52985   0.79543   8.81411 O      2 0  0.00000
HETATM    47 H                   3.78128   0.62468   8.51246 H  B   1 0  0.00000
HETATM    48 H                   3.31216   7.10287   5.51963 H  B   1 0  0.00000
HETATM    49 O                   8.93782   4.51403   3.98526 O      2 0  0.00000
HETATM    50 H                   9.02592   3.69026   4.15496 H  B   1 0  0.00000
HETATM    51 H                   9.40804   4.65042   3.35661 H  B   1 0  0.00000
HETATM    52 O                   2.73317   1.37904   4.78165 O      2 0  0.00000
HETATM    53 H                   2.88119   0.61311   4.79797 H  B   1 0  0.00000
HETATM    54 H                   1.72757  -0.32391   8.90771 H  B   1 0  0.00000
HETATM    55 O                   1.98098  -0.06548   8.12646 O      2 0  0.00000
HETATM    56 H                   2.98958   1.60798   3.94063 H  B   1 0  0.00000
HETATM    57 H                   1.36546   0.25450   7.90485 H  B   1 0  0.00000
FORMAT CONECT (a6,12i6)
END

XTLGRF 200
DESCRP 7216595
CRYSTX     5.31600     7.50500    10.36500   107.07000    98.90000    95.48001
FORMAT ATOM   (a6,1x,i5,1x,a5,1x,a3,1x,a1,1x,a5,3f10.5,1x,a5,i3,i2,1x,f8.5)
HETATM     1 Mn                  0.00000   0.00000   0.00000 Mn     1 0  0.00000
HETATM     2 Cu                 -0.80179  -1.60518   4.86198 Cu     1 0  0.00000
HETATM     3 H                   1.58896   2.30271   0.44730 H  B   1 0  0.00000
HETATM     4 H                   1.40675   1.95764   9.27666 H  B   1 0  0.00000
HETATM     5 H                   0.94228   2.08189   1.54611 H  B   1 0  0.00000
HETATM     6 H                   2.05343   2.17846   8.17785 H  B   1 0  0.00000
HETATM     7 H                  -0.56226   4.47134   7.68193 H  B   1 0  0.00000
HETATM     8 H                   3.55797  -0.21099   2.04203 H  B   1 0  0.00000
HETATM     9 H                   0.07269   3.68409   8.45985 H  B   1 0  0.00000
HETATM    10 H                   2.92302   0.57626   1.26411 H  B   1 0  0.00000
HETATM    11 H                   2.78239  -2.28304   7.45828 H  B   1 0  0.00000
HETATM    12 H                   0.21333   6.54339   2.26568 H  B   1 0  0.00000
HETATM    13 H                   2.13841  -1.32227   8.37233 H  B   1 0  0.00000
HETATM    14 H                   0.85731   5.58262   1.35163 H  B   1 0  0.00000
HETATM    15 H                   3.80697   2.74834   2.19762 H      1 0  0.00000
HETATM    16 H                  -0.81126   1.51201   7.52635 H      1 0  0.00000
HETATM    17 H                   3.02290   2.89864   3.59787 H      1 0  0.00000
HETATM    18 H                  -0.02719   1.36171   6.12610 H      1 0  0.00000
HETATM    19 H                   1.68520  -0.13191   4.33689 H  B   1 0  0.00000
HETATM    20 H                   1.31051   4.39226   5.38707 H  B   1 0  0.00000
HETATM    21 H                   0.68396   0.74585   3.78262 H  B   1 0  0.00000
HETATM    22 H                   2.31175   3.51450   5.94134 H  B   1 0  0.00000
HETATM    23 C                  -0.37230   3.52017   3.63190 C      1 0  0.00000
HETATM    24 C                   3.36801   0.74017   6.09206 C      1 0  0.00000
HETATM    25 C                   3.64692   3.37358   2.86079 C      4 0  0.00000
HETATM    26 C                  -0.65121   0.88677   6.86317 C      4 0  0.00000
HETATM    27 C                   2.91283   4.61806   2.41543 C      1 0  0.00000
HETATM    28 C                   0.08288  -0.35771   7.30853 C      3 0  0.00000
HETATM    29 O                  -0.25868   4.43734   4.49928 O      1 0  0.00000
HETATM    30 O                   3.25439  -0.17699   5.22468 O      1 0  0.00000
HETATM    31 O                   0.52613   2.68887   3.42089 O      1 0  0.00000
HETATM    32 O                   2.46958   1.57148   6.30307 O      1 0  0.00000
HETATM    33 O                   2.90310   5.65722   3.13958 O      1 0  0.00000
HETATM    34 O                   0.09262  -1.39687   6.58439 O      2 0  0.00000
HETATM    35 O                   2.28991   4.56320   1.33024 O      1 0  0.00000
HETATM    36 O                   0.70581  -0.30286   8.39372 O      1 0  0.00000
HETATM    37 O                  -0.74567   3.95007   8.31496 O      2 0  0.00000
HETATM    38 O                   3.74138   0.31028   1.40900 O      2 0  0.00000
HETATM    39 O                   2.87013  -1.89746   8.31107 O      2 0  0.00000
HETATM    40 O                   0.12558   6.15780   1.41289 O      2 0  0.00000
HETATM    41 O                   1.22228   1.66738   0.93253 O      2 0  0.00000
HETATM    42 O                   1.77343   2.59297   8.79143 O      2 0  0.00000
HETATM    43 O                   0.85088  -0.07725   3.82735 O      2 0  0.00000
HETATM    44 O                   2.14483   4.33760   5.89661 O      2 0  0.00000
FORMAT CONECT (a6,12i6)
END

XTLGRF 200
DESCRP 9000847
CRYSTX    21.70700     6.09800    11.24500    90.00000   100.30000    90.00000
FORMAT ATOM   (a6,1x,i5,1x,a5,1x,a3,1x,a1,1x,a5,3f10.5,1x,a5,i3,i2,1x,f8.5)
HETATM     1 Mn                 11.04683   2.66483   2.88986 Mn     1 0  0.00000
HETATM     2 Mn                  0.19332   5.71383   2.88986 Mn     1 0  0.00000
HETATM     3 Mn                  8.64954   2.66483   8.17393 Mn     1 0  0.00000
HETATM     4 Mn                 19.50304   5.71383   8.17393 Mn     1 0  0.00000
HETATM     5 Cu                  3.39027   3.21974  11.06268 Cu     1 0  0.00000
HETATM     6 Cu                 14.24377   0.17074  11.06268 Cu     1 0  0.00000
HETATM     7 Cu                 16.30610   3.21974   0.00111 Cu     1 0  0.00000
HETATM     8 Cu                  5.45260   0.17074   0.00111 Cu     1 0  0.00000
HETATM     9 Cu                  5.11724   4.75644   2.77812 Cu     1 0  0.00000
HETATM    10 Cu                 15.97075   1.70744   2.77812 Cu     1 0  0.00000
HETATM    11 Cu                 14.57912   4.75644   8.28567 Cu     1 0  0.00000
HETATM    12 Cu                  3.72563   1.70744   8.28567 Cu     1 0  0.00000
HETATM    13 Cu                  5.12162   1.57328   2.82569 Cu     1 0  0.00000
HETATM    14 Cu                 15.97512   4.62228   2.82569 Cu     1 0  0.00000
HETATM    15 Cu                 14.57475   1.57328   8.23810 Cu     1 0  0.00000
HETATM    16 Cu                  3.72125   4.62228   8.23810 Cu     1 0  0.00000
HETATM    17 Cu                  4.41231   3.15876   5.54628 Cu     1 0  0.00000
HETATM    18 Cu                 15.26581   0.10976   5.54628 Cu     1 0  0.00000
HETATM    19 Cu                 15.28406   3.15876   5.51751 Cu     1 0  0.00000
HETATM    20 Cu                  4.43056   0.10976   5.51751 Cu     1 0  0.00000
HETATM    21 H                   7.30386   0.18294   2.21276 H  B   1 0  0.00000
HETATM    22 H                  18.15736   3.23194   2.21276 H  B   1 0  0.00000
HETATM    23 H                  12.39251   0.18294   8.85103 H  B   1 0  0.00000
HETATM    24 H                   1.53901   3.23194   8.85103 H  B   1 0  0.00000
HETATM    25 H                   6.95700   3.39659   1.49361 H  B   1 0  0.00000
HETATM    26 H                  17.81050   0.34759   1.49361 H  B   1 0  0.00000
HETATM    27 H                  12.73937   3.39659   9.57018 H  B   1 0  0.00000
HETATM    28 H                   1.88587   0.34759   9.57018 H  B   1 0  0.00000
HETATM    29 H                   3.30103   3.84174   0.70808 H  B   1 0  0.00000
HETATM    30 H                  14.15453   0.79274   0.70808 H  B   1 0  0.00000
HETATM    31 H                  16.39534   3.84174  10.35570 H  B   1 0  0.00000
HETATM    32 H                   5.54184   0.79274  10.35570 H  B   1 0  0.00000
HETATM    33 H                   6.14995   2.07942   5.57615 H  B   1 0  0.00000
HETATM    34 H                  17.00345   5.12842   5.57615 H  B   1 0  0.00000
HETATM    35 H                  13.54642   2.07942   5.48764 H  B   1 0  0.00000
HETATM    36 H                   2.69292   5.12842   5.48764 H  B   1 0  0.00000
HETATM    37 H                   3.43595   0.17074   2.83233 H  B   1 0  0.00000
HETATM    38 H                  14.28945   3.21974   2.83233 H  B   1 0  0.00000
HETATM    39 H                  16.26042   0.17074   8.23146 H  B   1 0  0.00000
HETATM    40 H                   5.40692   3.21974   8.23146 H  B   1 0  0.00000
HETATM    41 H                   3.04761   3.53074   3.29701 H  B   1 0  0.00000
HETATM    42 H                  13.90111   0.48174   3.29701 H  B   1 0  0.00000
HETATM    43 H                  16.64876   3.53074   7.76678 H  B   1 0  0.00000
HETATM    44 H                   5.79526   0.48174   7.76678 H  B   1 0  0.00000
HETATM    45 H                   9.84641   4.46374   1.95829 H  B   1 0  0.00000
HETATM    46 H                  20.69991   1.41474   1.95829 H      1 0  0.00000
HETATM    47 H                   9.84996   4.46374   9.10550 H  B   1 0  0.00000
HETATM    48 H                  -1.00354   1.41474   9.10550 H  B   1 0  0.00000
HETATM    49 H                   9.68273   4.42715   3.09786 H  B   1 0  0.00000
HETATM    50 H                  20.53623   1.37815   3.09786 H      1 0  0.00000
HETATM    51 H                  10.01364   4.42715   7.96593 H  B   1 0  0.00000
HETATM    52 H                  -0.83986   1.37815   7.96593 H  B   1 0  0.00000
HETATM    53 H                  11.80956   0.28661   3.81701 H  B   1 0  0.00000
HETATM    54 H                   0.95606   3.33561   3.81701 H  B   1 0  0.00000
HETATM    55 H                   7.88680   0.28661   7.24678 H  B   1 0  0.00000
HETATM    56 H                  18.74031   3.33561   7.24678 H  B   1 0  0.00000
HETATM    57 H                  12.08502   0.30490   2.30127 H  B   1 0  0.00000
HETATM    58 H                   1.23152   3.35390   2.30127 H  B   1 0  0.00000
HETATM    59 H                   7.61135   0.30490   8.76252 H  B   1 0  0.00000
HETATM    60 H                  18.46485   3.35390   8.76252 H  B   1 0  0.00000
HETATM    61 H                   9.00891   0.46955   4.53615 H  B   1 0  0.00000
HETATM    62 H                  19.86241   3.51855   4.53615 H  B   1 0  0.00000
HETATM    63 H                  10.68746   0.46955   6.52763 H  B   1 0  0.00000
HETATM    64 H                  -0.16604   3.51855   6.52763 H  B   1 0  0.00000
HETATM    65 H                   9.12713   1.83550   4.00509 H  B   1 0  0.00000
HETATM    66 H                  19.98063   4.88450   4.00509 H  B   1 0  0.00000
HETATM    67 H                  10.56924   1.83550   7.05870 H  B   1 0  0.00000
HETATM    68 H                  -0.28426   4.88450   7.05870 H  B   1 0  0.00000
HETATM    69 H                   9.79421   1.90867   1.05106 H  B   1 0  0.00000
HETATM    70 H                  20.64771   4.95767   1.05106 H  B   1 0  0.00000
HETATM    71 H                   9.90216   1.90867  10.01273 H  B   1 0  0.00000
HETATM    72 H                  -0.95134   4.95767  10.01273 H  B   1 0  0.00000
HETATM    73 H                   9.71103   0.50613   0.55319 H  B   1 0  0.00000
HETATM    74 H                  20.56453   3.55513   0.55319 H  B   1 0  0.00000
HETATM    75 H                   9.98534   0.50613  10.51060 H  B   1 0  0.00000
HETATM    76 H                  -0.86816   3.55513  10.51060 H  B   1 0  0.00000
HETATM    77 S77                 2.38668   1.25009   0.61515 S_3    1 0  0.00000
HETATM    78 S78                13.24019   4.29909   0.61515 S_3    1 0  0.00000
HETATM    79 S79                17.30968   1.25009  10.44864 S_3    1 0  0.00000
HETATM    80 S80                 6.45618   4.29909  10.44864 S_3    1 0  0.00000
HETATM    81 S81                 7.56575   4.27470   5.31062 S_3    1 0  0.00000
HETATM    82 S82                18.41925   1.22570   5.31062 S_3    1 0  0.00000
HETATM    83 S83                12.13062   4.27470   5.75317 S_3    1 0  0.00000
HETATM    84 S84                 1.27712   1.22570   5.75317 S_3    1 0  0.00000
HETATM    85 O                   6.26635   0.14025   2.06893 O      2 0  0.00000
HETATM    86 O                  17.11985   3.18925   2.06893 O      2 0  0.00000
HETATM    87 O                  13.43001   0.14025   8.99486 O      2 0  0.00000
HETATM    88 O                   2.57651   3.18925   8.99486 O      2 0  0.00000
HETATM    89 O                   5.98096   3.29902   1.84765 O      2 0  0.00000
HETATM    90 O                  16.83446   0.25002   1.84765 O      2 0  0.00000
HETATM    91 O                  13.71541   3.29902   9.21613 O      2 0  0.00000
HETATM    92 O                   2.86191   0.25002   9.21613 O      2 0  0.00000
HETATM    93 O                   3.78018   1.62817   0.81872 O      2 0  0.00000
HETATM    94 O                  14.63368   4.67717   0.81872 O      2 0  0.00000
HETATM    95 O                  15.91619   1.62817  10.24507 O      2 0  0.00000
HETATM    96 O                   5.06269   4.67717  10.24507 O      2 0  0.00000
HETATM    97 O                   4.11022   4.48813   0.67489 O      2 0  0.00000
HETATM    98 O                  14.96372   1.43913   0.67489 O      2 0  0.00000
HETATM    99 O                  15.58615   4.48813  10.38890 O      2 0  0.00000
HETATM   100 O  0                4.73265   1.43913  10.38890 O      2 0  0.00000
HETATM   101 O  1                5.50239   1.55499   5.07828 O      2 0  0.00000
HETATM   102 O  2               16.35589   4.60399   5.07828 O      2 0  0.00000
HETATM   103 O  3               14.19398   1.55499   5.98551 O      2 0  0.00000
HETATM   104 O  4                3.34048   4.60399   5.98551 O      2 0  0.00000
HETATM   105 O  5                6.20346   4.60399   4.92339 O      2 0  0.00000
HETATM   106 O  6               17.05696   1.55499   4.92339 O      2 0  0.00000
HETATM   107 O  7               13.49291   4.60399   6.14040 O      2 0  0.00000
HETATM   108 O  8                2.63941   1.55499   6.14040 O      2 0  0.00000
HETATM   109 O  9                4.12853   0.15855   3.44084 O      2 0  0.00000
HETATM   110 O  0               14.98203   3.20755   3.44084 O      2 0  0.00000
HETATM   111 O  1               15.56784   0.15855   7.62295 O      2 0  0.00000
HETATM   112 O  2                4.71434   3.20755   7.62295 O      2 0  0.00000
HETATM   113 O  3                4.09677   3.40268   3.49616 O      2 0  0.00000
HETATM   114 O  4               14.95027   0.35368   3.49616 O      2 0  0.00000
HETATM   115 O  5               15.59960   3.40268   7.56763 O      2 0  0.00000
HETATM   116 O  6                4.74610   0.35368   7.56763 O      2 0  0.00000
HETATM   117 O  7                0.00857   0.63419  10.34464 O      2 0  0.00000
HETATM   118 O  8               10.86207   3.68319  10.34464 O      2 0  0.00000
HETATM   119 O  9               19.68780   0.63419   0.71915 O      2 0  0.00000
HETATM   120 O  0                8.83430   3.68319   0.71915 O      2 0  0.00000
HETATM   121 O  1                2.05281   0.20123   1.60425 O      2 0  0.00000
HETATM   122 O  2               12.90631   3.25023   1.60425 O      2 0  0.00000
HETATM   123 O  3               17.64355   0.20123   9.45954 O      2 0  0.00000
HETATM   124 O  4                6.79005   3.25023   9.45954 O      2 0  0.00000
HETATM   125 O  5                1.66295   2.53677   0.76340 O      2 0  0.00000
HETATM   126 O  6               12.51645   5.58577   0.76340 O      2 0  0.00000
HETATM   127 O  7               18.03342   2.53677  10.30039 O      2 0  0.00000
HETATM   128 O  8                7.17992   5.58577  10.30039 O      2 0  0.00000
HETATM   129 O  9                7.58015   3.15876   6.30636 O      2 0  0.00000
HETATM   130 O  0               18.43365   0.10976   6.30636 O      2 0 -0.33000
HETATM   131 O  1               12.11621   3.15876   4.75743 O      2 0  0.00000
HETATM   132 O  2                1.26271   0.10976   4.75743 O      1 0 -0.33000
HETATM   133 O  3                8.28216   3.57343   4.11573 O      1 0  0.00000
HETATM   134 O  4               19.13566   0.52443   4.11573 O      1 0 -0.33000
HETATM   135 O  5               11.41421   3.57343   6.94806 O      1 0  0.00000
HETATM   136 O  6                0.56071   0.52443   6.94806 O      2 0 -0.33000
HETATM   137 O  7                8.13653   5.57357   5.75317 O      1 0  0.00000
HETATM   138 O  8               18.99003   2.52457   5.75317 O      1 0 -0.33000
HETATM   139 O  9               11.55984   5.57357   5.31062 O      1 0  0.00000
HETATM   140 O  0                0.70634   2.52457   5.31062 O      1 0 -0.33000
HETATM   141 O  1               10.37899   4.81132   2.61105 O      2 0  0.00000
HETATM   142 O  2               -0.47451   1.76232   2.61105 O      2 0  0.00000
HETATM   143 O  3                9.31738   4.81132   8.45273 O      2 0  0.00000
HETATM   144 O  4               -1.53612   1.76232   8.45273 O      2 0  0.00000
HETATM   145 O  5               11.88117   0.71956   3.06467 O      2 0  0.00000
HETATM   146 O  6                1.02767   3.76856   3.06467 O      2 0  0.00000
HETATM   147 O  7                7.81520   0.71956   7.99912 O      2 0  0.00000
HETATM   148 O  8               18.66870   3.76856   7.99912 O      2 0  0.00000
HETATM   149 O  9                9.50821   0.96348   3.93871 O      2 0  0.00000
HETATM   150 O  0               20.36171   4.01248   3.93871 O      2 0  0.00000
HETATM   151 O  1               10.18816   0.96348   7.12508 O      2 0  0.00000
HETATM   152 O  2               -0.66534   4.01248   7.12508 O      2 0  0.00000
HETATM   153 O  3               10.28502   1.01837   1.21702 O      2 0  0.00000
HETATM   154 O  4               21.13852   4.06737   1.21702 O      2 0  0.00000
HETATM   155 O  5                9.41135   1.01837   9.84677 O      2 0  0.00000
HETATM   156 O  6               -1.44215   4.06737   9.84677 O      2 0  0.00000
FORMAT CONECT (a6,12i6)
END

XTLGRF 200
DESCRP 9011507
CRYSTX     5.57800     2.88100     5.88600    90.00000   104.00000    90.00000
FORMAT ATOM   (a6,1x,i5,1x,a5,1x,a3,1x,a1,1x,a5,3f10.5,1x,a5,i3,i2,1x,f8.5)
HETATM     1 Cu                 -0.71200   1.44100   2.85600 Cu     1 0  0.00000
HETATM     2 Cu                  2.07700  -0.00000   2.85600 Cu     1 0  0.00000
HETATM     3 Mn                  0.00000   0.00000   0.00000 Mn     1 0  0.00000
HETATM     4 Mn                  2.78900   1.44100   0.00000 Mn     1 0  0.00000
HETATM     5 O                   2.01600   0.00000   1.02200 O      2 0  0.00000
HETATM     6 O                   4.80500   1.44100   1.02200 O      2 0  0.00000
HETATM     7 O                   2.13900   2.88100   4.68900 O      2 0  0.00000
HETATM     8 O                  -0.65000   1.44100   4.68900 O      1 0  0.00000
FORMAT CONECT (a6,12i6)
END

XTLGRF 200
DESCRP 9011834
CRYSTX     5.53000     2.88400     5.89800    90.00000   104.60000    90.00000
FORMAT ATOM   (a6,1x,i5,1x,a5,1x,a3,1x,a1,1x,a5,3f10.5,1x,a5,i3,i2,1x,f8.5)
HETATM     1 Cu                 -0.74300   1.44200   2.85400 Cu     1 0  0.00000
HETATM     2 Cu                  2.02200   0.00000   2.85400 Cu     1 0  0.00000
HETATM     3 Mn                  0.00000   0.00000   0.00000 Mn     1 0  0.00000
HETATM     4 Mn                  2.76500   1.44200   0.00000 Mn     1 0  0.00000
HETATM     5 O                   2.08800   0.00000   0.81600 O      2 0  0.00000
HETATM     6 O                   4.85300   1.44200   0.81600 O      2 0  0.00000
HETATM     7 O                  -0.81000   1.44200   4.89100 O      2 0  0.00000
HETATM     8 O                   1.95500   0.00000   4.89100 O      2 0  0.00000
FORMAT CONECT (a6,12i6)
END

Structure Atom Charge
1526929   1 1.4538
1526929   2 .2085
1526929   3 -.6659
1526929   4 -1.562
1526929   5 -.7224
1526929   6 -.7185
1526929   7 -.7571
1526929   8 1.2878
1526929   9 .1312
1526929   10 -.5688
1526929   11 -1.1912
1526929   12 -.5985
1526929   13 .1633
1526929   14 -.6034
1526929   15 .1463
1526929   16 -1.10587
1526929   17 -1.12992
1526929   18 -1.09404
1526929   19 1.51126
1526929   20 -1.10078
1526929   21 -1.96989
1526929   23 -1.08271
1526929   24 -1.07921
1526929   25 -2.59542
1526929   26 -1.08629
1526929   27 -1.0579
1526929   28 -1.11081
1526929   29 -1.14013
1526929   30 -1.1085
1526929   31 -3.09481
1526929   32 .99485
1526929   33 -1.1344
1526929   34 -1.04019
1526929   35 -1.1761
1526929   36 -1.10033
1526929   37 1.53694
1526929   38 1.00253
1526929   40 -1.09857
1526929   42 1.55068
1526929   43 1.55494
1526929   44 .68565
1526929   45 4.27598
1526929   46 -4.3167
1526929   47 -4.2914
1526929   48 .2618
1526929   49 .75423
1526929   50 -1.05873
1526929   51 -1.05896
1526929   52 -1.08889
1526929   53 .1597
1526929   54 3.56552
1526929   55 -4.2939
1526929   56 -1.04941
1526929   57 .22396
1526929   58 .1848
1526929   59 4.76002
1526929   60 .0585
1526929   61 .6773
1526929   62 .4351
1526929   63 .0262
1526929   64 .4035
1526929   65 .6307
1526929   66 .0041
1526929   67 -.0446
1526929   68 .6713
1526929   69 .6775
1526929   70 .3149
1526929   71 .0618
1526929   72 .0557
1526929   73 .31
1526929   74 .2796
1526929   75 -.0335
1526929   76 -.008
1526929   77 -.046
1526929   78 .0158
1526929   79 .0093
1526929   80 .4786
1526929   81 .2468
1526929   82 .2401
1526929   83 -.0285
1530385   1   5.754563E-01
1530385          2   -3.306582E-01
1530385          3    3.736266E-01
1530385          4    5.754563E-01
1530385          5    5.754563E-01
1530385          6    5.754563E-01
1530385          7    5.754152E-01
1530385          8    5.754152E-01
1530385          9    5.754152E-01
1530385         10    5.754152E-01
1530385         11   -3.306582E-01
1530385         12   -3.306582E-01
1530385         13   -3.306582E-01
1530385         14   -3.306597E-01
1530385         15   -3.306597E-01
1530385         16   -3.306597E-01
1530385         17   -3.306597E-01
1530385         18   -3.306597E-01
1530385         19   -3.306597E-01
1530385         20   -3.306597E-01
1530385         21   -3.306582E-01
1530385         22   -3.306582E-01
1530385         23   -3.306582E-01
1530385         24   -3.306582E-01
1530385         25   -3.306582E-01
1530385         26   -3.306582E-01
1530385         27   -3.306597E-01
1530385         28   -3.306597E-01
1530385         29   -3.306597E-01
1530385         30   -3.306597E-01
1530385         31   -3.306597E-01
1530385         32   -3.306582E-01
1530385         33   -3.306582E-01
1530385         34   -3.306582E-01
1530385         35   -3.306582E-01
1530385         36   -3.306597E-01
1530385         37   -3.306597E-01
1530385         38   -3.306597E-01
1530385         39   -3.306582E-01
1530385         40   -3.306582E-01
1530385         41   -3.306597E-01
1530385         42    3.736266E-01
1530385         43    3.736266E-01
1530385         44    3.736266E-01
1530385         45    3.736266E-01
1530385         46    3.736266E-01
1530385         47    3.736266E-01
1530385         48    3.736266E-01
1530385         49    3.736266E-01
1530385         50    3.736266E-01
1530385         51    3.736266E-01
1530385         52    3.736266E-01
1530385         53    3.736266E-01
1530385         54    3.736266E-01
1530385         55    3.736266E-01
1530385         56    3.736266E-01
1533677         1     -1.525985E-01
1533677           2     -1.525442E-01
1533677           3     -3.656422E-02
1533677           4     -3.663263E-02
1533677           5     -3.656422E-02
1533677           6     -3.663263E-02
1533677           7     -3.656422E-02
1533677           8     -3.663263E-02
1533677           9     -4.972453E-01
1533677          10     -4.974999E-01
1533677          11     -3.526031E-01
1533677          12     -3.516737E-01
1533677          13     -3.526031E-01
1533677          14     -3.516737E-01
1533677          15     -3.526031E-01
1533677          16     -3.516737E-01
1533677          17     -3.516737E-01
1533677          18     -3.526031E-01
1533677          19     -3.516737E-01
1533677          20     -3.526031E-01
1533677          21     -3.516737E-01
1533677          22     -3.526031E-01
1533677          23     -3.184019E-01
1533677          24     -3.173436E-01
1533677          25     -4.550226E-01
1533677          26     -4.554049E-01
1533677          27     -4.014609E-01
1533677          28     -4.007069E-01
1533677          29     -4.007069E-01
1533677          30     -4.014609E-01
1533677          31     -4.554049E-01
1533677          32     -4.550226E-01
1533677          33     -3.184019E-01
1533677          34     -3.173436E-01
1533677          35     -4.550226E-01
1533677          36     -4.554049E-01
1533677          37     -4.007069E-01
1533677          38     -4.014609E-01
1533677          39     -3.184019E-01
1533677          40     -3.173436E-01
1533677          41      6.641185E-01
1533677          42      9.482753E-01
1533677          43      9.430507E-01
1533677          44      9.482753E-01
1533677          45      9.430507E-01
1533677          46      9.482753E-01
1533677          47      9.430507E-01
1533677          48      9.482753E-01
1533677          49      9.430507E-01
1533677          50      9.482753E-01
1533677          51      9.430507E-01
1533677          52      9.482753E-01
1533677          53      9.430507E-01
1533677          54      1.618751E+00
1533677          55      1.664363E+00
1533677          56      1.664363E+00
1533677          57      1.665805E+00
1533677          58      6.820936E-01
1533677          59      6.819525E-01
1533677          60      6.819525E-01
1533677          61      6.820936E-01
1533677          62      1.618751E+00
1533677          63      1.664363E+00
1533677          64      1.664363E+00
1533677          65      1.665805E+00
1533677          66      6.820936E-01
1533677          67      6.819525E-01
1533677          68      1.618751E+00
1533677          69      1.664363E+00
1533677          70      1.664363E+00
1533677          71      1.665805E+00
1533677          72     -4.168350E-01
1533677          73     -4.168350E-01
1533677          74     -4.168350E-01
1533677          75     -4.182293E-01
1533677          76     -4.182293E-01
1533677          77     -4.182293E-01
1533677          78     -3.526069E-01
1533677          79     -3.526069E-01
1533677          80     -3.533138E-01
1533677          81     -3.533138E-01
1533677          82     -3.526069E-01
1533677          83     -3.526069E-01
1533677          84     -3.533138E-01
1533677          85     -3.533138E-01
1533677          86     -3.526069E-01
1533677          87     -3.526069E-01
1533677          88     -3.533138E-01
1533677          89     -3.533138E-01
1533677          90     -3.115003E-01
1533677          91     -4.083985E-01
1533677          92     -4.091855E-01
1533677          93     -3.120315E-01
1533677          94     -3.115003E-01
1533677          95     -4.083985E-01
1533677          96     -4.091855E-01
1533677          97     -3.120315E-01
1533677          98     -3.115003E-01
1533677          99     -4.083985E-01
1533677         100     -4.091855E-01
1533677         101     -3.120315E-01
1533677         102     -3.115003E-01
1533677         103     -4.083985E-01
1533677         104     -4.091855E-01
1533677         105     -3.120315E-01
1533677         106     -3.115003E-01
1533677         107     -4.083985E-01
1533677         108     -4.091855E-01
1533677         109     -3.120315E-01
1533677         110     -3.115003E-01
1533677         111     -4.083985E-01
1533677         112     -4.091855E-01
1533677         113     -3.120315E-01
1533677         114     -3.237573E-01
1533677         115     -3.237573E-01
1533677         116     -3.225515E-01
1533677         117     -3.231565E-01
1533677         118     -3.225515E-01
1533677         119     -3.231565E-01
1533677         120     -3.248683E-01
1533677         121     -3.248683E-01
1533677         122     -3.237573E-01
1533677         123     -3.237573E-01
1533677         124     -3.225515E-01
1533677         125     -3.231565E-01
1533677         126     -3.225515E-01
1533677         127     -3.231565E-01
1533677         128     -3.248683E-01
1533677         129     -3.248683E-01
1533677         130     -3.237573E-01
1533677         131     -3.237573E-01
1533677         132     -3.225515E-01
1533677         133     -3.231565E-01
1533677         134     -3.225515E-01
1533677         135     -3.231565E-01
1533677         136     -3.248683E-01
1533677         137     -3.248683E-01
2106773          1     5.211218E-01
2106773          2     5.211218E-01
2106773          3     5.211218E-01
2106773          4     5.211218E-01
2106773          5     4.592708E-01
2106773          6     4.592708E-01
2106773          7     6.210049E-01
2106773          8     6.210049E-01
2106773          9     6.210049E-01
2106773         10     6.210049E-01
2106773         11    -3.946324E-01
2106773         12    -3.946324E-01
2106773         13    -3.946324E-01
2106773         14    -3.946324E-01
2106773         15    -3.946324E-01
2106773         16    -3.946324E-01
2106773         17    -3.946324E-01
2106773         18    -3.946324E-01
2106773         19    -2.793943E-01
2106773         20    -2.793943E-01
2106773         21    -2.793943E-01
2106773         22    -2.793943E-01
2106773         23    -3.030563E-01
2106773         24    -3.030563E-01
2106773         25    -3.030563E-01
2106773         26    -3.030563E-01
2227420          1     8.033996E-01
2227420          2    -2.518462E-01
2227420          3    -1.093392E-01
2227420          4     1.224681E-02
2227420          5    -9.686443E-02
2227420          6    -1.235736E-01
2227420          7    -1.254075E-01
2227420          8     9.256744E-03
2227420          9    -1.049157E-01
2227420         10    -1.199493E-01
2227420         11    -1.934690E-01
2227420         12    -2.030561E-01
2227420         13    -1.658848E-01
2227420         14    -1.473184E-01
2227420         15    -1.119561E-01
2227420         16    -6.486917E-02
2227420         17    -9.226868E-02
2227420         18     4.215750E-02
2227420         19     4.563756E-03
2227420         20     1.890168E-01
2227420         21     4.238778E-02
2227420         22    -2.358001E-02
2227420         23     2.144348E-01
2227420         24     3.867588E-02
2227420         25     8.167299E-02
2227420         26     1.939485E-01
2227420         27     1.917786E-02
2227420         28    -9.034970E-03
2227420         29     1.963220E-01
2227420         30     7.996134E-02
2227420         31     3.948392E-02
4109045          1     1.448514E-01
4109045          2     2.782637E-01
4109045          3     6.396274E-01
4109045          4     3.657062E-01
4109045          5     2.793083E-01
4109045          6     2.153732E-01
4109045          7    -2.869071E-01
4109045          8    -2.743599E-01
4109045          9    -2.056006E-01
4109045         10    -2.715546E-01
4109045         11    -6.490891E-02
4109045         12    -5.396436E-02
4109045         13     7.983921E-02
4109045         14    -2.277612E-01
4109045         15    -5.647373E-02
4109045         16    -9.220003E-02
4109045         17    -7.026564E-02
4109045         18     3.192330E-02
4109045         19    -1.281681E-01
4109045         20     1.981370E-02
4109045         21    -1.060048E-01
4109045         22     3.637042E-02
4109045         23     4.101966E-02
4109045         24    -1.275025E-01
4109045         25     3.043602E-02
4109045         26     3.480560E-02
4109045         27    -9.494036E-02
4109045         28     3.275724E-02
4109045         29    -3.312533E-02
4109045         30    -1.788124E-02
4109045         31     2.553518E-02
4109045         32    -1.078646E-01
4109045         33    -2.625411E-02
4109045         34     4.717372E-02
4109045         35    -1.178654E-01
4109045         36     5.766954E-02
4109045         37     5.730659E-02
4326303          1    -6.961108E-02
4326303          2    -1.021664E-01
4326303          3    -7.832187E-02
4326303          4    -1.194105E-01
4326303          5    -1.509925E-02
4326303          6     1.515129E-02
4326303          7     1.972734E-02
4326303          8     6.301367E-03
4326303          9     1.921695E-02
4326303         10     1.439675E-02
4326303         11    -1.336844E-01
4326303         12     1.655290E-02
4326303         13     4.484736E-02
4326303         14     3.730113E-02
4326303         15    -1.407867E-01
4326303         16     3.127613E-02
4326303         17     2.983868E-02
4326303         18     1.783882E-02
4326303         19    -1.376050E-01
4326303         20     2.755135E-02
4326303         21     2.566202E-02
4326303         22     3.182932E-02
4326303         23    -1.441203E-01
4326303         24     4.231552E-02
4326303         25     9.361681E-03
4326303         26     2.183519E-02
4326303         27    -1.136965E-01
4326303         28    -3.883879E-02
4326303         29     4.044492E-02
4326303         30    -1.174485E-02
4326303         31    -1.010865E-01
4326303         32    -3.341221E-02
4326303         33    -1.082356E-01
4326303         34    -3.352726E-02
4326303         35     3.666573E-01
4326303         36     3.157171E-01
4326303         37    -1.036814E-02
4326303         38     1.741144E-03
4326303         39     7.467665E-02
4326303         40    -1.357603E-02
4326303         41     1.686643E-02
4326303         42     1.111724E-02
4326303         43    -1.808542E-02
4326303         44     3.598524E-02
4326303         45     8.807389E-02
4326303         46    -1.330789E-01
4326303         47    -1.131569E-02
4326303         48     5.703400E-02
4326303         49    -1.718937E-02
4326303         50     8.470300E-02
4326303         51     6.405254E-02
4326303         52    -9.832950E-02
4326303         53     3.725944E-02
4326303         54     8.252632E-02
4326303         55    -4.296944E-02
4326303         56    -8.571118E-03
4326303         57     5.691553E-02
7216595          1    3.793582E-01
7216595          2    7.367279E-01
7216595          3    8.061594E-03
7216595          4    8.061594E-03
7216595          5    1.052353E-03
7216595          6    1.052353E-03
7216595          7   -5.273124E-03
7216595          8   -5.273124E-03
7216595          9    1.603931E-02
7216595         10    1.603931E-02
7216595         11   -2.140424E-02
7216595         12   -2.140424E-02
7216595         13   -1.610636E-02
7216595         14   -1.610636E-02
7216595         15   -1.076287E-02
7216595         16   -1.076287E-02
7216595         17    1.128921E-02
7216595         18    1.128921E-02
7216595         19   -2.067493E-02
7216595         20   -2.067493E-02
7216595         21   -1.723516E-02
7216595         22   -1.723516E-02
7216595         23   -4.768460E-02
7216595         24   -4.768460E-02
7216595         25   -1.640924E-01
7216595         26   -1.640924E-01
7216595         27   -4.964949E-02
7216595         28   -4.964949E-02
7216595         29   -7.594724E-02
7216595         30   -7.594724E-02
7216595         31    6.765577E-03
7216595         32    6.765577E-03
7216595         33   -7.995552E-02
7216595         34   -7.995552E-02
7216595         35    6.990247E-03
7216595         36    6.990247E-03
7216595         37   -2.359934E-02
7216595         38   -2.359934E-02
7216595         39   -3.633957E-02
7216595         40   -3.633957E-02
7216595         41   -2.822038E-05
7216595         42   -2.822038E-05
7216595         43   -3.938547E-02
7216595         44   -3.938547E-02
9000847          1    4.611288E-01
9000847          2    4.611389E-01
9000847          3    4.611288E-01
9000847          4    4.611389E-01
9000847          5    5.660192E-01
9000847          6    5.660206E-01
9000847          7    5.660192E-01
9000847          8    5.660206E-01
9000847          9    7.612136E-01
9000847         10    7.612174E-01
9000847         11    7.612136E-01
9000847         12    7.612174E-01
9000847         13    5.954838E-01
9000847         14    5.954828E-01
9000847         15    5.954838E-01
9000847         16    5.954828E-01
9000847         17    6.210035E-01
9000847         18    6.210046E-01
9000847         19    6.210035E-01
9000847         20    6.210046E-01
9000847         21    1.107140E-02
9000847         22    1.107227E-02
9000847         23    1.107140E-02
9000847         24    1.107227E-02
9000847         25   -5.104784E-02
9000847         26   -5.103852E-02
9000847         27   -5.104784E-02
9000847         28   -5.103852E-02
9000847         29   -6.093630E-02
9000847         30   -6.093928E-02
9000847         31   -6.093630E-02
9000847         32   -6.093928E-02
9000847         33   -8.002044E-02
9000847         34   -8.004288E-02
9000847         35   -8.002044E-02
9000847         36   -8.004288E-02
9000847         37   -8.258073E-02
9000847         38   -8.258108E-02
9000847         39   -8.258073E-02
9000847         40   -8.258108E-02
9000847         41   -3.323075E-02
9000847         42   -3.321716E-02
9000847         43   -3.323075E-02
9000847         44   -3.321716E-02
9000847         45   -4.405871E-02
9000847         46   -4.407410E-02
9000847         47   -4.405871E-02
9000847         48   -4.407410E-02
9000847         49   -4.373502E-02
9000847         50   -4.372022E-02
9000847         51   -4.373502E-02
9000847         52   -4.372022E-02
9000847         53   -1.755262E-02
9000847         54   -1.753463E-02
9000847         55   -1.755262E-02
9000847         56   -1.753463E-02
9000847         57   -1.394914E-02
9000847         58   -1.394067E-02
9000847         59   -1.394914E-02
9000847         60   -1.394067E-02
9000847         61   -2.832821E-02
9000847         62   -2.831570E-02
9000847         63   -2.832821E-02
9000847         64   -2.831570E-02
9000847         65   -5.684592E-02
9000847         66   -5.686847E-02
9000847         67   -5.684592E-02
9000847         68   -5.686847E-02
9000847         69   -4.595387E-02
9000847         70   -4.594168E-02
9000847         71   -4.595387E-02
9000847         72   -4.594168E-02
9000847         73   -2.140315E-02
9000847         74   -2.138638E-02
9000847         75   -2.140315E-02
9000847         76   -2.138638E-02
9000847         77   -1.813113E-01
9000847         78   -1.812610E-01
9000847         79   -1.813113E-01
9000847         80   -1.812610E-01
9000847         81   -1.839256E-01
9000847         82   -1.839748E-01
9000847         83   -1.839256E-01
9000847         84   -1.839748E-01
9000847         85   -2.809867E-01
9000847         86   -2.809890E-01
9000847         87   -2.809867E-01
9000847         88   -2.809890E-01
9000847         89   -2.848568E-01
9000847         90   -2.848677E-01
9000847         91   -2.848568E-01
9000847         92   -2.848677E-01
9000847         93   -1.030787E-01
9000847         94   -1.031101E-01
9000847         95   -1.030787E-01
9000847         96   -1.031101E-01
9000847         97   -2.835879E-01
9000847         98   -2.835844E-01
9000847         99   -2.835879E-01
9000847        100   -2.835844E-01
9000847        101   -2.975736E-01
9000847        102   -2.975459E-01
9000847        103   -2.975736E-01
9000847        104   -2.975459E-01
9000847        105   -1.261323E-01
9000847        106   -1.260927E-01
9000847        107   -1.261323E-01
9000847        108   -1.260927E-01
9000847        109   -3.163267E-01
9000847        110   -3.163290E-01
9000847        111   -3.163267E-01
9000847        112   -3.163290E-01
9000847        113   -2.934723E-01
9000847        114   -2.934891E-01
9000847        115   -2.934723E-01
9000847        116   -2.934891E-01
9000847        117    1.051907E-02
9000847        118    1.050973E-02
9000847        119    1.051907E-02
9000847        120    1.050973E-02
9000847        121   -9.033398E-03
9000847        122   -9.048293E-03
9000847        123   -9.033398E-03
9000847        124   -9.048293E-03
9000847        125    2.642692E-02
9000847        126    2.643113E-02
9000847        127    2.642692E-02
9000847        128    2.643113E-02
9000847        129   -1.982324E-02
9000847        130   -1.982583E-02
9000847        131   -1.982324E-02
9000847        132   -1.982583E-02
9000847        133   -3.081307E-02
9000847        134   -3.080995E-02
9000847        135   -3.081307E-02
9000847        136   -3.080995E-02
9000847        137    2.346452E-02
9000847        138    2.347561E-02
9000847        139    2.346452E-02
9000847        140    2.347561E-02
9000847        141    2.265918E-02
9000847        142    2.265366E-02
9000847        143    2.265918E-02
9000847        144    2.265366E-02
9000847        145   -1.840523E-02
9000847        146   -1.843496E-02
9000847        147   -1.840523E-02
9000847        148   -1.843496E-02
9000847        149   -5.462272E-02
9000847        150   -5.461578E-02
9000847        151   -5.462272E-02
9000847        152   -5.461578E-02
9000847        153   -3.516839E-02
9000847        154   -3.519750E-02
9000847        155   -3.516839E-02
9000847        156   -3.519750E-02
9011507   1 .6032
9011507   2 .6032
9011507   3 1.6827
9011507   4 1.6827
9011507   5 -1.14292
9011507   6 -1.14292
9011507   7 -1.14288
9011507   8 -1.14287
9011834   1 .5098
9011834   2 .5098
9011834   3 1.7273
9011834   4 1.7276
9011834   5 -1.11889
9011834   6 -1.11874
9011834   7 -1.11815
9011834   8 -1.11829

-------------------------------

Mn/Fe/O

XTLGRF 200
DESCRP 13
CRYSTX     4.47107     4.47096     6.96624    90.00000    71.28203    90.00000
FORMAT ATOM   (a6,1x,i5,1x,a5,1x,a3,1x,a1,1x,a5,3f10.5,1x,a5,i3,i2,1x,f8.5)
HETATM     1 Mn                  0.00544   0.00000   6.95019 Mn     1 0  0.00000
HETATM     2 Mn                  1.40609   0.00000   2.81640 Mn     1 0  0.00000
HETATM     3 Fe                  2.10841   2.23548   0.74362 Fe     1 0  0.00000
HETATM     4 Fe                  3.53771   2.23548   3.49154 Fe     1 0  0.00000
HETATM     5 Fe                  2.82307   0.00000   5.60070 Fe     1 0  0.00000
HETATM     6 Fe                  0.70577   2.23548   4.88330 Fe     1 0  0.00000
HETATM     7 O                   4.22449   2.23548   1.46464 O      2 0  0.00000
HETATM     8 O                   2.12752   0.00000   7.65350 O      2 0  0.00000
HETATM     9 O                   1.42164   2.23548   2.77053 O      2 0  0.00000
HETATM    10 O                   3.51862   0.00000   3.54791 O      2 0  0.00000
HETATM    11 O                   0.70577   0.00000   4.88330 O      2 0  0.00000
HETATM    12 O                   2.82307   2.23548   5.60070 O      2 0  0.00000
FORMAT CONECT (a6,12i6)
END

XTLGRF 200
DESCRP 18
CRYSTX    10.05563    10.05531    14.18962    19.78468    19.78644    34.09637
FORMAT ATOM   (a6,1x,i5,1x,a5,1x,a3,1x,a1,1x,a5,3f10.5,1x,a5,i3,i2,1x,f8.5)
HETATM     1 Mn                  2.55256   1.47339  28.38130 Mn     1 0  0.00000
HETATM     2 Mn                  1.70218   0.00014  18.91912 Mn     1 0  0.00000
HETATM     3 Mn                  0.85046   1.47351   9.46362 Mn     1 0  0.00000
HETATM     4 Fe                  0.00009   0.00051  14.19008 Fe     1 0  0.00000
HETATM     5 O                  -0.00016   0.00044   3.76938 O      2 0  0.00000
HETATM     6 O                  -0.83083   1.44204   8.49991 O      2 0  0.00000
HETATM     7 O                   1.66632   0.00184   8.50161 O      2 0  0.00000
HETATM     8 O                   1.70005   2.94501  29.34410 O      2 0  0.00000
HETATM     9 O                   0.86964   1.50632  13.22983 O      2 0  0.00000
HETATM    10 O                   2.53375   1.50591  24.61394 O      2 0  0.00000
HETATM    11 O                   0.03465   2.94638  24.61336 O      2 0  0.00000
HETATM    12 O                   0.83179   1.43991  19.88162 O      2 0  0.00000
FORMAT CONECT (a6,12i6)
END

XTLGRF 200
DESCRP 20
CRYSTX     4.22056     5.49174     5.49174    81.50868    67.40189    67.40189
FORMAT ATOM   (a6,1x,i5,1x,a5,1x,a3,1x,a1,1x,a5,3f10.5,1x,a5,i3,i2,1x,f8.5)
HETATM     1 Mn                  0.00000   0.00000   0.00000 Mn     1 0  0.00000
HETATM     2 Fe                  1.17067   1.02081   2.67911 Fe     1 0  0.00000
HETATM     3 Fe                  2.34052   2.02357   5.36021 Fe     1 0  0.00000
HETATM     4 Fe                  3.50426   3.04653   2.56425 Fe     1 0  0.00000
HETATM     5 Fe                  4.67411   4.04928   5.24535 Fe     1 0  0.00000
HETATM     6 O                   4.29411   2.05330   6.15832 O      2 0  0.00000
HETATM     7 O                   1.55067   3.01679   1.76614 O      2 0  0.00000
HETATM     8 O                   2.73727   4.03543   4.40699 O      2 0  0.00000
HETATM     9 O                   1.94826   0.00000   0.81091 O      2 0  0.00000
HETATM    10 O                   3.10751   1.03467   3.51747 O      2 0  0.00000
FORMAT CONECT (a6,12i6)
END

XTLGRF 200
DESCRP 23
CRYSTX     5.79724     5.79724     5.79724    89.30694    61.09760   120.30381
FORMAT ATOM   (a6,1x,i5,1x,a5,1x,a3,1x,a1,1x,a5,3f10.5,1x,a5,i3,i2,1x,f8.5)
HETATM     1 Mn                  2.53883   1.76601   7.20032 Mn     1 0  0.00000
HETATM     2 Mn                  0.00125   1.76601   2.90074 Mn     1 0  0.00000
HETATM     3 Fe                  0.01571   3.51362   5.82385 Fe     1 0  0.00000
HETATM     4 Fe                 -0.01320   0.01839   5.77487 Fe     1 0  0.00000
HETATM     5 O                   0.76730   0.66764   4.24963 O      2 0  0.00000
HETATM     6 O                   3.34947   0.66764   2.72566 O      2 0  0.00000
HETATM     7 O                   1.64505   2.81439   2.78731 O      2 0  0.00000
HETATM     8 O                   0.89192   0.72197   1.51123 O      2 0  0.00000
HETATM     9 O                  -0.76480   2.86437   1.55185 O      2 0  0.00000
HETATM    10 O                   1.72819   2.86437   5.87774 O      2 0  0.00000
HETATM    11 O                   3.43261   0.71762   5.81609 O      2 0  0.00000
HETATM    12 O                  -0.88941   2.81005   4.29025 O      2 0  0.00000
FORMAT CONECT (a6,12i6)
END

BIOGRF 200
DESCRP 23o 
FORMAT ATOM   (a6,1x,i5,1x,a5,1x,a3,1x,a1,1x,a5,3f10.5,1x,a5,i3,i2,1x,f8.5)
HETATM     1 Mn                  1.83116   2.06963   6.71912 Mn     1 0  0.00000
HETATM     2 Mn                  0.24007   1.58654   3.20358 Mn     1 0  0.00000
HETATM     3 Fe                 -0.52691   3.30552   5.75344 Fe     1 0  0.00000
HETATM     4 Fe                  1.20171  -0.01308   6.21899 Fe     1 0  0.00000
HETATM     5 O                   0.70113   0.54097   4.42921 O      2 0  0.00000
HETATM     6 O                   3.05071   0.92215   2.37952 O      2 0  0.00000
HETATM     7 O                   1.98652   3.98518   3.06012 O      2 0  0.00000
HETATM     8 O                   0.93695   0.51252   1.73621 O      2 0  0.00000
HETATM     9 O                  -0.26743   3.03870   1.93949 O      2 0  0.00000
HETATM    10 O                   1.40281   2.84454   5.27704 O      2 0  0.00000
HETATM    11 O                   3.01610  -0.20171   5.46871 O      2 0  0.00000
HETATM    12 O                  -0.86991   2.60112   4.32412 O      2 0  0.00000
FORMAT CONECT (a6,12i6)
END
 
XTLGRF 200
DESCRP 2
CRYSTX     3.17239     3.17239    11.26630    81.90638    81.90638    90.00000
FORMAT ATOM   (a6,1x,i5,1x,a5,1x,a3,1x,a1,1x,a5,3f10.5,1x,a5,i3,i2,1x,f8.5)
HETATM     1 Mn                  1.23982   1.26515   2.54793 Mn     1 0  0.00000
HETATM     2 Mn                  2.46502   2.51539   5.19860 Mn     1 0  0.00000
HETATM     3 Mn                  0.61225   0.62476   6.96099 Mn     1 0  0.00000
HETATM     4 Mn                  1.83745   1.87500   9.61166 Mn     1 0  0.00000
HETATM     5 Fe                  0.00000   0.00000   0.00000 Fe     1 0  0.00000
HETATM     6 O                   0.29526   0.30130   9.19001 O      2 0  0.00000
HETATM     7 O                   1.53864   1.57007   0.44664 O      2 0  0.00000
HETATM     8 O                   2.78201   2.83885   2.96958 O      2 0  0.00000
HETATM     9 O                   0.92480   0.94370   4.76313 O      2 0  0.00000
HETATM    10 O                   2.15247   2.19645   7.39647 O      2 0  0.00000
FORMAT CONECT (a6,12i6)
END

BIOGRF 200
DESCRP 2o
FORMAT ATOM   (a6,1x,i5,1x,a5,1x,a3,1x,a1,1x,a5,3f10.5,1x,a5,i3,i2,1x,f8.5)
HETATM     1 Mn                  0.67201   1.54684   2.19661 Mn     1 0  0.00000
HETATM     2 Mn                  2.21363   2.21966   5.31362 Mn     1 0  0.00000
HETATM     3 Mn                  0.63335   0.63357   5.29762 Mn     1 0  0.00000
HETATM     4 Mn                  1.54085   1.91022   9.62230 Mn     1 0  0.00000
HETATM     5 Fe                  0.19460   0.06503   0.76863 Fe     1 0  0.00000
HETATM     6 O                   1.08753   0.31549   9.53136 O      2 0  0.00000
HETATM     7 O                   1.77567   2.59994   0.81482 O      2 0  0.00000
HETATM     8 O                   2.23607   2.26467   3.25457 O      2 0  0.00000
HETATM     9 O                   0.65708   0.67958   3.62857 O      2 0  0.00000
HETATM    10 O                   2.83693   1.89565   8.65691 O      2 0  0.00000
FORMAT CONECT (a6,12i6)
END

XTLGRF 200
DESCRP 31
CRYSTX     4.40514     5.57961     4.98157    90.00000    89.21121    90.00000
FORMAT ATOM   (a6,1x,i5,1x,a5,1x,a3,1x,a1,1x,a5,3f10.5,1x,a5,i3,i2,1x,f8.5)
HETATM     1 Mn                  0.00000   4.76732   3.73618 Mn     1 0  0.00000
HETATM     2 Mn                  0.00000   0.81228   1.24539 Mn     1 0  0.00000
HETATM     3 Fe                  2.20236   1.92291   3.76650 Fe     1 0  0.00000
HETATM     4 Fe                  2.20236   3.65670   1.27571 Fe     1 0  0.00000
HETATM     5 O                   1.00443   0.60250   2.86116 O      2 0  0.00000
HETATM     6 O                   1.00443   4.97710   0.37037 O      2 0  0.00000
HETATM     7 O                   1.11661   3.47643   2.96959 O      2 0  0.00000
HETATM     8 O                   1.11661   2.10318   0.47880 O      2 0  0.00000
HETATM     9 O                   3.28811   3.47643   4.56341 O      2 0  0.00000
HETATM    10 O                   3.28811   2.10318   2.07263 O      2 0  0.00000
HETATM    11 O                   3.40029   0.60250   4.67184 O      2 0  0.00000
HETATM    12 O                   3.40029   4.97710   2.18106 O      2 0  0.00000
FORMAT CONECT (a6,12i6)
END

BIOGRF 200
DESCRP 31o 
FORMAT ATOM   (a6,1x,i5,1x,a5,1x,a3,1x,a1,1x,a5,3f10.5,1x,a5,i3,i2,1x,f8.5)
HETATM     1 Mn                 -0.02455   4.58143   3.60728 Mn     1 0  0.00000
HETATM     2 Mn                 -0.01084   0.59149   1.20102 Mn     1 0  0.00000
HETATM     3 Fe                  2.09876   1.95706   3.50831 Fe     1 0  0.00000
HETATM     4 Fe                  2.07695   3.21280   1.27251 Fe     1 0  0.00000
HETATM     5 O                   1.05053   0.66179   2.75439 O      2 0  0.00000
HETATM     6 O                   1.03599   4.46891   0.41817 O      2 0  0.00000
HETATM     7 O                   1.00657   3.25976   2.79512 O      2 0  0.00000
HETATM     8 O                   1.09210   1.92562   0.35861 O      2 0  0.00000
HETATM     9 O                   3.08360   3.24426   4.42219 O      2 0  0.00000
HETATM    10 O                   3.16913   1.91007   1.98571 O      2 0  0.00000
HETATM    11 O                   3.13977   0.70098   4.36272 O      2 0  0.00000
HETATM    12 O                   3.12524   4.50806   2.02649 O      2 0  0.00000
FORMAT CONECT (a6,12i6)
END

XTLGRF 200
DESCRP 3
CRYSTX     6.27036     6.27036     6.27036   123.75920   123.75920    83.60354
FORMAT ATOM   (a6,1x,i5,1x,a5,1x,a3,1x,a1,1x,a5,3f10.5,1x,a5,i3,i2,1x,f8.5)
HETATM     1 Mn                  3.63092   3.12246  -3.65910 Mn     1 0  0.00000
HETATM     2 Mn                  1.02439   3.12246  -1.91687 Mn     1 0  0.00000
HETATM     3 Mn                  1.76879   0.62449   2.96054 Mn     1 0  0.00000
HETATM     4 Mn                  1.02439   3.12246   1.21831 Mn     1 0  0.00000
HETATM     5 Fe                  0.00000   0.00000   0.00000 Fe     1 0  0.00000
HETATM     6 Fe                  3.53759   1.24898  -0.34928 Fe     1 0  0.00000
HETATM     7 O                   2.57726   1.89978  -2.02955 O      2 0  0.00000
HETATM     8 O                   1.97646   4.20887  -3.69841 O      2 0  0.00000
HETATM     9 O                   0.07232   2.03605  -0.13533 O      2 0  0.00000
HETATM    10 O                   2.63964   1.98346   1.33099 O      2 0  0.00000
HETATM    11 O                   1.79365   4.34515  -0.56323 O      2 0  0.00000
HETATM    12 O                   0.25514   1.89978   2.99985 O      2 0  0.00000
HETATM    13 O                  -0.52848   4.34515  -1.80419 O      2 0  0.00000
HETATM    14 O                  -0.59086   4.26147   1.10563 O      2 0  0.00000
FORMAT CONECT (a6,12i6)
END

XTLGRF 200
DESCRP 4
CRYSTX     5.91562     5.91562     5.91562    58.95355    58.95355    58.95355
FORMAT ATOM   (a6,1x,i5,1x,a5,1x,a3,1x,a1,1x,a5,3f10.5,1x,a5,i3,i2,1x,f8.5)
HETATM     1 Mn                  3.39634   2.38290   3.05088 Mn     1 0  0.00000
HETATM     2 Mn                  2.53410   0.00000   4.48325 Mn     1 0  0.00000
HETATM     3 Mn                  0.86224   2.38290   4.48325 Mn     1 0  0.00000
HETATM     4 Fe                  3.39634   2.38290   6.00868 Fe     1 0  0.00000
HETATM     5 O                   1.80700   1.26781   3.19688 O      2 0  0.00000
HETATM     6 O                   4.02824   1.24191   4.49091 O      2 0  0.00000
HETATM     7 O                   2.53843   3.36532   4.49091 O      2 0  0.00000
HETATM     8 O                   1.77009   1.24191   5.76730 O      2 0  0.00000
HETATM     9 O                   5.02258   3.52389   6.25007 O      2 0  0.00000
HETATM    10 O                   4.25424   1.40048   7.52646 O      2 0  0.00000
HETATM    11 O                   2.76444   3.52389   7.52646 O      2 0  0.00000
HETATM    12 O                   4.98567   3.49799   8.82048 O      2 0  0.00000
FORMAT CONECT (a6,12i6)
END

BIOGRF 200
DESCRP 4o 
FORMAT ATOM   (a6,1x,i5,1x,a5,1x,a3,1x,a1,1x,a5,3f10.5,1x,a5,i3,i2,1x,f8.5)
HETATM     1 Mn                  2.58897   1.23672   3.50000 Mn     1 0  0.00000
HETATM     2 Mn                  3.99860   0.15823   5.07260 Mn     1 0  0.00000
HETATM     3 Mn                  1.34837   2.55272   5.02875 Mn     1 0  0.00000
HETATM     4 Fe                  3.05272   3.93497   5.82982 Fe     1 0  0.00000
HETATM     5 O                   1.60396   0.03231   3.18745 O      2 0  0.00000
HETATM     6 O                   5.36881   1.14449   4.84649 O      2 0  0.00000
HETATM     7 O                   3.25517   4.54426   4.26812 O      2 0  0.00000
HETATM     8 O                   1.23551   1.62235   6.33528 O      2 0  0.00000
HETATM     9 O                   4.28200   3.05060   6.23257 O      2 0  0.00000
HETATM    10 O                   3.41206   0.76694   6.43675 O      2 0  0.00000
HETATM    11 O                   2.11558   4.43558   7.16569 O      2 0  0.00000
HETATM    12 O                   5.09796   2.73273   8.19202 O      2 0  0.00000
FORMAT CONECT (a6,12i6)
END

XTLGRF 200
DESCRP 5
CRYSTX     3.18549     5.51537     7.70895    90.17529    90.00000    90.00000
FORMAT ATOM   (a6,1x,i5,1x,a5,1x,a3,1x,a1,1x,a5,3f10.5,1x,a5,i3,i2,1x,f8.5)
HETATM     1 Mn                  0.00000   1.81928   5.11894 Mn     1 0  0.00000
HETATM     2 Mn                  0.00000   3.69606   2.57314 Mn     1 0  0.00000
HETATM     3 Mn                  1.59275   2.75767  -0.00844 Mn     1 0  0.00000
HETATM     4 Mn                  0.00000   0.00000   0.00000 Mn     1 0  0.00000
HETATM     5 Fe                  1.59275   4.58798   5.11551 Fe     1 0  0.00000
HETATM     6 Fe                  1.59275   0.92736   2.57657 Fe     1 0  0.00000
HETATM     7 O                   0.00000   3.67991   6.36886 O      2 0  0.00000
HETATM     8 O                   1.59275   0.89922   6.40732 O      2 0  0.00000
HETATM     9 O                   1.59275   4.61613   1.28476 O      2 0  0.00000
HETATM    10 O                   1.59275   2.75767   3.84604 O      2 0  0.00000
HETATM    11 O                   0.00000   0.00000   3.85448 O      2 0  0.00000
HETATM    12 O                   0.00000   1.83543   1.32322 O      2 0  0.00000
FORMAT CONECT (a6,12i6)
END


Structure Atom  Charge

2      1    2.694242E-01
2      2    2.291775E-01
2      3    2.341318E-01
2      4    1.317441E-01
2      5    1.711534E-01
2      6   -1.737671E-01
2      7   -1.764074E-01
2      8   -2.242405E-01
2      9   -2.277749E-01
2     10   -2.333641E-01

3      1   -2.068115E-01
3      2    3.102857E-01
3      3    3.631800E-01
3      4    3.416131E-01
3      5    4.003957E-01
3      6    2.806018E-01
3      7   -1.166252E-01
3      8   -2.888657E-01
3      9   -2.028742E-01
3     10   -1.186968E-01
3     11   -1.852071E-01
3     12   -1.789198E-01
3     13   -3.227987E-01
3     14   -7.516814E-02

4          1    2.974669E-01
4          2    2.466175E-01
4          3    3.944823E-01
4          4    4.399057E-01
4          5   -7.740519E-02
4          6   -2.704673E-01
4          7   -1.002768E-01
4          8   -2.681528E-01
4          9   -2.426876E-01
4         10   -3.800144E-02
4         11   -2.497721E-01
4         12   -1.316115E-01

5         1    2.445400E-01
5         2    2.429726E-01
5         3    2.130720E-01
5         4    2.350269E-01
5         5    2.126010E-01
5         6    2.102822E-01
5         7   -2.244373E-01
5         8   -2.267633E-01
5         9   -2.283798E-01
5        10   -2.282204E-01
5        11   -2.260734E-01
5        12   -2.245202E-01

13       1   -6.953474E-02
13       2    2.820249E-01
13       3    9.531424E-02
13       4    2.228639E-01
13       5    2.458895E-01
13       6    1.516664E-01
13       7   -9.992627E-02
13       8   -1.221683E-01
13       9   -2.063818E-01
13      10   -1.562200E-01
13      11   -1.928531E-01
13      12   -1.505775E-01

18         1    7.340954E-02
18         2    3.725754E-01
18         3   -5.569450E-02
18         4    2.564942E-01
18         5   -5.281063E-02
18         6   -4.177193E-02
18         7   -5.077637E-02
18         8   -3.697133E-02
18         9   -6.393397E-02
18        10   -2.228343E-02
18        11   -2.724571E-01
18        12   -1.056886E-01

20         1   -2.759303E-01
20         2    2.316222E-01
20         3    1.640208E-01
20         4    1.926836E-01
20         5    1.547529E-01
20         6   -5.018481E-02
20         7   -5.518772E-02
20         8   -1.214729E-01
20         9   -1.069442E-01
20        10   -1.332806E-01

23         1    4.568465E-01
23         2    4.210468E-01
23         3    5.298577E-01
23         4    5.380387E-01
23         5   -2.503859E-01
23         6   -1.938023E-01
23         7   -2.441779E-01
23         8   -2.046855E-01
23         9   -3.799482E-01
23        10   -2.232400E-01
23        11   -1.963837E-01
23        12   -2.530792E-01

31         1    5.571467E-01
31         2    5.566643E-01
31         3    4.492490E-01
31         4    4.489246E-01
31         5   -2.578253E-01
31         6   -2.562363E-01
31         7   -2.454642E-01
31         8   -2.464971E-01
31         9   -2.449382E-01
31        10   -2.446168E-01
31        11   -2.571301E-01
31        12   -2.591929E-01

2o         1    3.732253E-01
2o         2    3.909575E-02
2o         3    7.113007E-02
2o         4    5.940484E-01
2o         5    2.159313E-01
2o         6   -3.088313E-01
2o         7   -2.945834E-01
2o         8   -1.863421E-01
2o         9   -2.823397E-01
2o        10   -2.212613E-01

4o         1     4.956597E-01
4o         2     3.988015E-01
4o         3     3.600144E-01
4o         4     5.783525E-01
4o         5    -1.760811E-01
4o         6    -2.707268E-01
4o         7    -2.655613E-01
4o         8    -2.016394E-01
4o         9    -1.591478E-01
4o        10    -2.067067E-01
4o        11    -2.816351E-01
4o        12    -2.712408E-01

23o        1     4.284725E-01
23o        2     4.693771E-01
23o        3     7.188243E-01
23o        4     4.342296E-01
23o        5    -2.644894E-01
23o        6    -2.589813E-01
23o        7    -2.283377E-01
23o        8    -2.514618E-01
23o        9    -2.539531E-01
23o       10    -2.708842E-01
23o       11    -2.348800E-01
23o       12    -2.878332E-01

31o        1      5.662735E-01
31o        2      5.662704E-01
31o        3      6.275707E-01
31o        4      6.275579E-01
31o        5     -2.992491E-01
31o        6     -2.980462E-01
31o        7     -3.012224E-01
31o        8     -2.952778E-01
31o        9     -2.952773E-01
31o       10     -3.012292E-01
31o       11     -2.980479E-01
31o       12     -2.992536E-01


All structures in training for geometry reproduction

BIOGRF 200
DESCRP 10
FORCEFIELD DREIDING  
REMARK CRYSTX     6.07726     6.17112    15.04875    88.59927    90.35130    60.99878
FORMAT ATOM   (a6,1x,i5,1x,a5,1x,a3,1x,a1,1x,a5,3f10.5,1x,a5,i3,i2,1x,f8.5)
HETATM     1 Mn                  6.08243   1.80895  14.46327 Mn     1 0  0.00000
HETATM     2 Mn                  3.02756   3.62398   4.49154 Mn     1 0  0.00000
HETATM     3 Mn                  3.05822   0.01928   9.37116 Mn     1 0  0.00000
HETATM     4 Mn                  2.98849   3.57717   0.73707 Mn     1 0  0.00000
HETATM     5 Mn                  6.01206   5.36713   5.76755 Mn     1 0  0.00000
HETATM     6 Mn                  6.04142   1.78750  10.65644 Mn     1 0  0.00000
HETATM     7 Mn                  1.51234   0.89997   2.53511 Mn     1 0  0.00000
HETATM     8 Mn                  4.53437   2.69648   7.57313 Mn     1 0  0.00000
HETATM     9 Mn                  7.55838   4.49555  12.63528 Mn     1 0  0.00000
HETATM    10 Mn                  3.02335   1.79822  12.57849 Mn     1 0  0.00000
HETATM    11 Fe                  6.04641   3.59736   2.59919 Fe     1 0  0.00000
HETATM    12 Fe                  2.99321   5.39375   7.65989 Fe     1 0  0.00000
HETATM    13 Fe                  6.03104   5.37732   0.14307 Fe     1 0  0.00000
HETATM    14 Fe                  6.06192   1.79822   5.03548 Fe     1 0  0.00000
HETATM    15 Fe                  3.00859   3.61380  10.11601 Fe     1 0  0.00000
HETATM    16 Fe                  4.54579   0.90284   2.51807 Fe     1 0  0.00000
HETATM    17 Fe                  1.50092   2.69361   7.59016 Fe     1 0  0.00000
HETATM    18 Fe                  4.51981   4.49555  12.65391 Fe     1 0  0.00000
HETATM    19 O                   1.71764   2.64553  11.36968 O      2 0  0.00000
HETATM    20 O                   4.71242   4.49270   1.38627 O      2 0  0.00000
HETATM    21 O                   4.73965   0.89448   6.26242 O      2 0  0.00000
HETATM    22 O                   6.09372   1.81731   1.50343 O      2 0  0.00000
HETATM    23 O                   3.04219   3.61372   6.57499 O      2 0  0.00000
HETATM    24 O                   6.07957   5.25586  11.59033 O      2 0  0.00000
HETATM    25 O                   6.09090   3.81449  13.83630 O      2 0  0.00000
HETATM    26 O                   6.12597   0.22442   3.66158 O      2 0  0.00000
HETATM    27 O                   3.07470   2.02219   8.73961 O      2 0  0.00000
HETATM    28 O                   4.37764   2.80533  11.44898 O      2 0  0.00000
HETATM    29 O                   7.42265   4.63169   1.46575 O      2 0  0.00000
HETATM    30 O                   1.38093   1.02819   6.38150 O      2 0  0.00000
HETATM    31 O                   7.38420   2.70196   3.80854 O      2 0  0.00000
HETATM    32 O                   4.32720   4.49841   8.87281 O      2 0  0.00000
HETATM    33 O                   4.32907   0.95092  13.78731 O      2 0  0.00000
HETATM    34 O                   2.96005   3.73526  13.71751 O      2 0  0.00000
HETATM    35 O                   5.99744   5.37739   3.68410 O      2 0  0.00000
HETATM    36 O                   6.03012   1.77913   8.56753 O      2 0  0.00000
HETATM    37 O                   2.97201   1.57426   1.36863 O      2 0  0.00000
HETATM    38 O                   5.99788   3.37202   6.40937 O      2 0  0.00000
HETATM    39 O                   2.94873   5.17662  11.47154 O      2 0  0.00000
HETATM    40 O                   4.66578   2.56826   3.72672 O      2 0  0.00000
HETATM    41 O                   7.69412   4.35942   8.75607 O      2 0  0.00000
HETATM    42 O                   1.66907   0.79112  13.70801 O      2 0  0.00000
FORMAT CONECT (a6,12i6)
END

BIOGRF 200
DESCRP 11
FORCEFIELD DREIDING  
REMARK CRYSTX     8.30055    10.15297     8.30055    66.52728    89.49453   114.33209
FORMAT ATOM   (a6,1x,i5,1x,a5,1x,a3,1x,a1,1x,a5,3f10.5,1x,a5,i3,i2,1x,f8.5)
HETATM     1 Mn                  2.07506   0.00000   6.24372 Mn     1 0  0.00000
HETATM     2 Mn                  6.22517   0.00000   2.13006 Mn     1 0  0.00000
HETATM     3 Mn                  2.05934   2.07461   8.29845 Mn     1 0  0.00000
HETATM     4 Mn                  6.20587   2.07786   4.18652 Mn     1 0  0.00000
HETATM     5 Mn                  4.13162   2.07786   6.24256 Mn     1 0  0.00000
HETATM     6 Mn                 -0.02027   2.07461   2.05924 Mn     1 0  0.00000
HETATM     7 Mn                  4.11562   4.15113   4.15208 Mn     1 0  0.00000
HETATM     8 Mn                  6.18649   4.14973   6.24131 Mn     1 0  0.00000
HETATM     9 Mn                  2.04474   4.15253   2.06286 Mn     1 0  0.00000
HETATM    10 Mn                  4.09961   6.22440  10.36216 Mn     1 0  0.00000
HETATM    11 Mn                 -0.04873   6.22765   6.17170 Mn     1 0  0.00000
HETATM    12 Mn                  2.02536   6.22440   4.11765 Mn     1 0  0.00000
HETATM    13 Mn                 -2.12834   6.22765   8.23304 Mn     1 0  0.00000
HETATM    14 Fe                  4.14959   0.00000   0.03713 Fe     1 0  0.00000
HETATM    15 Fe                  0.00052   0.00000   4.14976 Fe     1 0  0.00000
HETATM    16 Fe                 -0.03450   4.15113   8.26575 Fe     1 0  0.00000
HETATM    17 O                   4.00975   0.13642   6.34389 O      2 0  0.00000
HETATM    18 O                   6.30828   0.13642   4.06556 O      2 0  0.00000
HETATM    19 O                   8.16098   0.14512   2.22269 O      2 0  0.00000
HETATM    20 O                   2.15059   0.14512   8.18027 O      2 0  0.00000
HETATM    21 O                   6.33514   1.94827   2.24275 O      2 0  0.00000
HETATM    22 O                   2.18678   1.94827   6.35468 O      2 0  0.00000
HETATM    23 O                  -0.15439   2.00753   3.98626 O      2 0  0.00000
HETATM    24 O                   3.98747   2.00753   8.18134 O      2 0  0.00000
HETATM    25 O                   1.92676   2.20703   1.94384 O      2 0  0.00000
HETATM    26 O                   0.11487   2.17240   8.41644 O      2 0  0.00000
HETATM    27 O                   6.08119   2.20208   6.13509 O      2 0  0.00000
HETATM    28 O                   4.26293   2.20352   4.30070 O      2 0  0.00000
HETATM    29 O                   6.06586   4.02105   4.30440 O      2 0  0.00000
HETATM    30 O                   0.09953   4.01799  10.24630 O      2 0  0.00000
HETATM    31 O                   1.94479   4.01799   8.41725 O      2 0  0.00000
HETATM    32 O                   4.25072   4.02105   6.10360 O      2 0  0.00000
HETATM    33 O                  -0.16853   4.28426   6.28520 O      2 0  0.00000
HETATM    34 O                  -2.01379   4.28426   8.11425 O      2 0  0.00000
HETATM    35 O                   2.16537   4.28121   3.99977 O      2 0  0.00000
HETATM    36 O                   3.98051   4.28121   2.20057 O      2 0  0.00000
HETATM    37 O                  -0.18386   6.12986   8.11506 O      2 0  0.00000
HETATM    38 O                   3.96830   6.09874   4.00347 O      2 0  0.00000
HETATM    39 O                  -1.99576   6.09523   6.28710 O      2 0  0.00000
HETATM    40 O                   2.15004   6.10017  10.46963 O      2 0  0.00000
HETATM    41 O                  -2.25578   6.35398  10.17681 O      2 0  0.00000
HETATM    42 O                   4.24376   6.29473   8.42339 O      2 0  0.00000
HETATM    43 O                   0.08539   6.29473   4.24468 O      2 0  0.00000
HETATM    44 O                   1.89609   6.35398   6.06142 O      2 0  0.00000
HETATM    45 O                  -4.07875   8.16583  10.18761 O      2 0  0.00000
HETATM    46 O                   1.92295   8.16583   4.23861 O      2 0  0.00000
HETATM    47 O                  -2.21959   8.15714   8.35123 O      2 0  0.00000
HETATM    48 O                   0.07025   8.15714   6.08148 O      2 0  0.00000
FORMAT CONECT (a6,12i6)
END

BIOGRF 200
DESCRP 12
FORCEFIELD DREIDING  
REMARK CRYSTX     6.12664     6.11132    13.68168   102.60089    77.57980    89.67585
FORMAT ATOM   (a6,1x,i5,1x,a5,1x,a3,1x,a1,1x,a5,3f10.5,1x,a5,i3,i2,1x,f8.5)
HETATM     1 Mn                  2.99802   0.00201  14.32245 Mn     1 0  0.00000
HETATM     2 Mn                  5.99974   4.72831   1.36824 Mn     1 0  0.00000
HETATM     3 Mn                  5.02514   0.99414   5.44099 Mn     1 0  0.00000
HETATM     4 Mn                  1.11774   1.99830   2.06726 Mn     1 0  0.00000
HETATM     5 Mn                  1.88544   2.66888   5.46645 Mn     1 0  0.00000
HETATM     6 Mn                  4.41760   3.19683   8.20890 Mn     1 0  0.00000
HETATM     7 Mn                  2.52141   5.27561   2.73519 Mn     1 0  0.00000
HETATM     8 Mn                  3.76222   0.75120  10.91918 Mn     1 0  0.00000
HETATM     9 Mn                  1.11506   1.96928   8.89085 Mn     1 0  0.00000
HETATM    10 Mn                  0.34124   1.23266  12.29954 Mn     1 0  0.00000
HETATM    11 Fe                  3.18415   2.99857  13.66928 Fe     1 0  0.00000
HETATM    12 Fe                  4.09672   1.99895   2.72793 Fe     1 0  0.00000
HETATM    13 Fe                  3.31580   5.94099   6.15607 Fe     1 0  0.00000
HETATM    14 Fe                  5.20143   3.96949   4.77343 Fe     1 0  0.00000
HETATM    15 Fe                  6.29781   5.94945   6.82033 Fe     1 0  0.00000
HETATM    16 Fe                  5.20775   3.96329  11.60691 Fe     1 0  0.00000
HETATM    17 Fe                  1.24999   4.94345   8.25160 Fe     1 0  0.00000
HETATM    18 Fe                  2.24077   3.97728  10.94431 Fe     1 0  0.00000
HETATM    19 O                   5.40107   0.62773   3.55749 O      2 0  0.00000
HETATM    20 O                   4.37857   1.45792   0.74396 O      2 0  0.00000
HETATM    21 O                   5.70789   3.25602   2.78049 O      2 0  0.00000
HETATM    22 O                   1.72621   1.51422   0.14984 O      2 0  0.00000
HETATM    23 O                   2.48714   0.74811   2.63188 O      2 0  0.00000
HETATM    24 O                   5.72024   0.51847  10.14091 O      2 0  0.00000
HETATM    25 O                   2.78882   3.35415   1.99101 O      2 0  0.00000
HETATM    26 O                   3.79143   2.36985   4.73133 O      2 0  0.00000
HETATM    27 O                   4.58777   1.31509   7.35909 O      2 0  0.00000
HETATM    28 O                   2.36246   0.50115   9.37855 O      2 0  0.00000
HETATM    29 O                   1.52112   1.37365   7.04661 O      2 0  0.00000
HETATM    30 O                   5.91151   3.40680   9.59896 O      2 0  0.00000
HETATM    31 O                   4.74254   4.66580   6.79684 O      2 0  0.00000
HETATM    32 O                   3.89787   5.59880   4.24079 O      2 0  0.00000
HETATM    33 O                   0.48181   2.35081   4.02132 O      2 0  0.00000
HETATM    34 O                   1.73158   4.64934   6.20725 O      2 0  0.00000
HETATM    35 O                   2.48459   3.41713   8.93667 O      2 0  0.00000
HETATM    36 O                   3.50433   2.62394  11.74441 O      2 0  0.00000
HETATM    37 O                   0.62761   5.60133   3.52616 O      2 0  0.00000
HETATM    38 O                   3.74142   5.28911  10.97782 O      2 0  0.00000
HETATM    39 O                   4.54583   4.49436  13.60946 O      2 0  0.00000
HETATM    40 O                   0.72964   2.53588  10.73084 O      2 0  0.00000
HETATM    41 O                   1.94171   4.50803  12.93071 O      2 0  0.00000
HETATM    42 O                   0.92284   5.29680  10.16205 O      2 0  0.00000
FORMAT CONECT (a6,12i6)
END

BIOGRF 200
DESCRP 13
FORCEFIELD DREIDING  
REMARK CRYSTX     4.47107     4.47096     6.96624    90.00000    71.28203    90.00000
FORMAT ATOM   (a6,1x,i5,1x,a5,1x,a3,1x,a1,1x,a5,3f10.5,1x,a5,i3,i2,1x,f8.5)
HETATM     1 Mn                  0.00544   0.00000   6.95019 Mn     1 0  0.00000
HETATM     2 Mn                  1.40609   0.00000   2.81640 Mn     1 0  0.00000
HETATM     3 Fe                  2.10841   2.23548   0.74362 Fe     1 0  0.00000
HETATM     4 Fe                  3.53771   2.23548   3.49154 Fe     1 0  0.00000
HETATM     5 Fe                  2.82307   0.00000   5.60070 Fe     1 0  0.00000
HETATM     6 Fe                  0.70577   2.23548   4.88330 Fe     1 0  0.00000
HETATM     7 O                   4.22449   2.23548   1.46464 O      2 0  0.00000
HETATM     8 O                   2.12752   0.00000   7.65350 O      2 0  0.00000
HETATM     9 O                   1.42164   2.23548   2.77053 O      2 0  0.00000
HETATM    10 O                   3.51862   0.00000   3.54791 O      2 0  0.00000
HETATM    11 O                   0.70577   0.00000   4.88330 O      2 0  0.00000
HETATM    12 O                   2.82307   2.23548   5.60070 O      2 0  0.00000
FORMAT CONECT (a6,12i6)
END

BIOGRF 200
DESCRP 14
FORCEFIELD DREIDING  
REMARK CRYSTX     6.08749     6.08749     6.16683    59.56795    59.56795    61.80332
FORMAT ATOM   (a6,1x,i5,1x,a5,1x,a3,1x,a1,1x,a5,3f10.5,1x,a5,i3,i2,1x,f8.5)
HETATM     1 Mn                  0.03151   0.02336   6.16683 Mn     1 0  0.00000
HETATM     2 Mn                  1.66184   1.23227   3.08341 Mn     1 0  0.00000
HETATM     3 Mn                  1.60897   3.13908   6.16683 Mn     1 0  0.00000
HETATM     4 Mn                  3.47109   0.62782   6.16683 Mn     1 0  0.00000
HETATM     5 Fe                  4.23338   3.13908   4.62512 Fe     1 0  0.00000
HETATM     6 Fe                  4.23338   3.13908   7.70854 Fe     1 0  0.00000
HETATM     7 O                   2.62547   1.94680   4.73619 O      2 0  0.00000
HETATM     8 O                   2.62547   1.94680   7.59747 O      2 0  0.00000
HETATM     9 O                   3.28322   4.18458   6.16683 O      2 0  0.00000
HETATM    10 O                   3.50893   4.35195   9.25024 O      2 0  0.00000
HETATM    11 O                   4.95782   1.92621   6.16683 O      2 0  0.00000
HETATM    12 O                   5.18353   2.09358   9.25024 O      2 0  0.00000
HETATM    13 O                   5.84129   4.33136   7.81961 O      2 0  0.00000
HETATM    14 O                   5.84129   4.33136  10.68088 O      2 0  0.00000
FORMAT CONECT (a6,12i6)
END

BIOGRF 200
DESCRP 15
FORCEFIELD DREIDING  
REMARK CRYSTX    14.94356     9.49498     9.49498    17.87405    17.30212    17.30212
FORMAT ATOM   (a6,1x,i5,1x,a5,1x,a3,1x,a1,1x,a5,3f10.5,1x,a5,i3,i2,1x,f8.5)
HETATM     1 Mn                  4.43094   0.00673  14.26119 Mn     1 0  0.00000
HETATM     2 Mn                  2.96609   2.50890  23.29362 Mn     1 0  0.00000
HETATM     3 Fe                  2.96291   0.00000   9.51157 Fe     1 0  0.00000
HETATM     4 O                   1.43979   0.68766   8.39669 O      2 0  0.00000
HETATM     5 O                   2.96619   0.66405  13.16718 O      2 0  0.00000
HETATM     6 O                   1.51288   1.82798  14.89077 O      2 0  0.00000
HETATM     7 O                   4.47867   0.64446  17.91502 O      2 0  0.00000
HETATM     8 O                   2.91836   1.87118  19.63980 O      2 0  0.00000
HETATM     9 O                   4.43084   1.85159  24.38764 O      2 0  0.00000
FORMAT CONECT (a6,12i6)
END

BIOGRF 200
DESCRP 16
FORCEFIELD DREIDING  
REMARK CRYSTX     8.27018     8.27018     8.27018   109.70984   109.27086   109.43327
FORMAT ATOM   (a6,1x,i5,1x,a5,1x,a3,1x,a1,1x,a5,3f10.5,1x,a5,i3,i2,1x,f8.5)
HETATM     1 Mn                 -2.06314   6.52931  -1.22817 Mn     1 0  0.00000
HETATM     2 Mn                  1.11020   1.45891   6.70593 Mn     1 0  0.00000
HETATM     3 Mn                  0.13146   3.58696   3.94986 Mn     1 0  0.00000
HETATM     4 Mn                 -0.83483   4.83100   1.17625 Mn     1 0  0.00000
HETATM     5 Mn                  4.75157   1.91318   1.57531 Mn     1 0  0.00000
HETATM     6 Mn                  2.80655   5.28527  -3.95437 Mn     1 0  0.00000
HETATM     7 Mn                  3.78528   3.15722  -1.19830 Mn     1 0  0.00000
HETATM     8 Mn                  5.97988   0.21487   3.97973 Mn     1 0  0.00000
HETATM     9 Fe                  0.00000   0.00000   4.13509 Fe     1 0  0.00000
HETATM    10 Fe                 -2.60527   5.05813   4.33238 Fe     1 0  0.00000
HETATM    11 Fe                 -1.94502   3.37209  -1.39459 Fe     1 0  0.00000
HETATM    12 Fe                  2.61862   1.68604   3.91900 Fe     1 0  0.00000
HETATM    13 Fe                  1.95837   3.37209   1.37578 Fe     1 0  0.00000
HETATM    14 Fe                  1.29812   5.05813  -1.16743 Fe     1 0  0.00000
HETATM    15 Fe                  3.90340   0.00000  -1.36472 Fe     1 0  0.00000
HETATM    16 Fe                  6.52202   1.68604  -1.58082 Fe     1 0  0.00000
HETATM    17 O                  -1.51855   3.43387   4.91821 O      2 0  0.00000
HETATM    18 O                  -1.94283   6.40882   0.81086 O      2 0  0.00000
HETATM    19 O                  -0.83805   5.17971   3.10734 O      2 0  0.00000
HETATM    20 O                   0.67965   1.84283   4.53397 O      2 0  0.00000
HETATM    21 O                   7.50342   0.29771  -0.57950 O      2 0  0.00000
HETATM    22 O                  -0.01568   3.07438   1.74458 O      2 0  0.00000
HETATM    23 O                  -0.71163   1.80762   7.34630 O      2 0  0.00000
HETATM    24 O                  -0.63115   4.81434  -0.83322 O      2 0  0.00000
HETATM    25 O                   5.61035   0.06178   5.85687 O      2 0  0.00000
HETATM    26 O                   1.35754   5.21492   0.86586 O      2 0  0.00000
HETATM    27 O                   2.93985   1.44226   5.85048 O      2 0  0.00000
HETATM    28 O                   2.09595   3.70744   3.39048 O      2 0  0.00000
HETATM    29 O                   1.82080   3.03673  -0.63892 O      2 0  0.00000
HETATM    30 O                   0.97690   5.30192  -3.09892 O      2 0  0.00000
HETATM    31 O                   2.55921   1.52926   1.88570 O      2 0  0.00000
HETATM    32 O                  -1.69361   6.68239  -3.10531 O      2 0  0.00000
HETATM    33 O                   4.62838   4.93656  -4.59474 O      2 0  0.00000
HETATM    34 O                   4.54790   1.92983   3.58478 O      2 0  0.00000
HETATM    35 O                   3.93242   3.66980   1.00699 O      2 0  0.00000
HETATM    36 O                  -3.58668   6.44647   3.33106 O      2 0  0.00000
HETATM    37 O                   3.23710   4.90134  -1.78241 O      2 0  0.00000
HETATM    38 O                   4.75480   1.56447  -0.35578 O      2 0  0.00000
HETATM    39 O                   5.85957   0.33535   1.94070 O      2 0  0.00000
HETATM    40 O                   5.43529   3.31031  -2.16665 O      2 0  0.00000
FORMAT CONECT (a6,12i6)
END

BIOGRF 200
DESCRP 17
FORCEFIELD DREIDING  
REMARK CRYSTX     6.14464     6.14464     6.14464    60.00000    60.00000    60.00000
FORMAT ATOM   (a6,1x,i5,1x,a5,1x,a3,1x,a1,1x,a5,3f10.5,1x,a5,i3,i2,1x,f8.5)
HETATM     1 Mn                  0.88691   0.62713   1.53616 Mn     1 0  0.00000
HETATM     2 Mn                  6.20832   4.38994  10.75312 Mn     1 0  0.00000
HETATM     3 Fe                  3.54761   2.50854   6.14464 Fe     1 0  0.00000
HETATM     4 Fe                  3.54761   2.50854   3.07232 Fe     1 0  0.00000
HETATM     5 Fe                  0.88690   2.50854   4.60848 Fe     1 0  0.00000
HETATM     6 Fe                  2.66071   0.00000   4.60848 Fe     1 0  0.00000
HETATM     7 O                   5.22459   3.69435   9.04926 O      2 0  0.00000
HETATM     8 O                   1.87062   1.32273   5.97694 O      2 0  0.00000
HETATM     9 O                   2.66071   3.55742   4.60848 O      2 0  0.00000
HETATM    10 O                   4.24087   1.32273   4.60848 O      2 0  0.00000
HETATM    11 O                   4.43451   1.45966   7.68080 O      2 0  0.00000
HETATM    12 O                   2.85435   3.69435   7.68080 O      2 0  0.00000
HETATM    13 O                   1.87062   1.32273   3.24002 O      2 0  0.00000
HETATM    14 O                   5.22459   3.69435   6.31234 O      2 0  0.00000
FORMAT CONECT (a6,12i6)
END

BIOGRF 200
DESCRP 18
FORCEFIELD DREIDING  
REMARK CRYSTX    10.05563    10.05531    14.18962    19.78468    19.78644    34.09637
FORMAT ATOM   (a6,1x,i5,1x,a5,1x,a3,1x,a1,1x,a5,3f10.5,1x,a5,i3,i2,1x,f8.5)
HETATM     1 Mn                  2.55256   1.47339  28.38130 Mn     1 0  0.00000
HETATM     2 Mn                  1.70218   0.00014  18.91912 Mn     1 0  0.00000
HETATM     3 Mn                  0.85046   1.47351   9.46362 Mn     1 0  0.00000
HETATM     4 Fe                  0.00009   0.00051  14.19008 Fe     1 0  0.00000
HETATM     5 O                  -0.00016   0.00044   3.76938 O      2 0  0.00000
HETATM     6 O                  -0.83083   1.44204   8.49991 O      2 0  0.00000
HETATM     7 O                   1.66632   0.00184   8.50161 O      2 0  0.00000
HETATM     8 O                   1.70005   2.94501  29.34410 O      2 0  0.00000
HETATM     9 O                   0.86964   1.50632  13.22983 O      2 0  0.00000
HETATM    10 O                   2.53375   1.50591  24.61394 O      2 0  0.00000
HETATM    11 O                   0.03465   2.94638  24.61336 O      2 0  0.00000
HETATM    12 O                   0.83179   1.43991  19.88162 O      2 0  0.00000
FORMAT CONECT (a6,12i6)
END

BIOGRF 200
DESCRP 19
FORCEFIELD DREIDING  
REMARK CRYSTX     5.86203     5.84415     8.89959    90.01307    89.45710   119.88363
FORMAT ATOM   (a6,1x,i5,1x,a5,1x,a3,1x,a1,1x,a5,3f10.5,1x,a5,i3,i2,1x,f8.5)
HETATM     1 Mn                  0.02310   3.38388   4.35416 Mn     1 0  0.00000
HETATM     2 Mn                  1.45465   4.20704   1.91692 Mn     1 0  0.00000
HETATM     3 Mn                  2.93209   1.68474   8.81851 Mn     1 0  0.00000
HETATM     4 Mn                  2.94216   3.36806   6.36942 Mn     1 0  0.00000
HETATM     5 Mn                  4.38978   0.84922   6.36970 Mn     1 0  0.00000
HETATM     6 Fe                 -1.46576   4.21519   1.85706 Fe     1 0  0.00000
HETATM     7 Fe                 -0.00690   1.67875   1.85845 Fe     1 0  0.00000
HETATM     8 Fe                  1.45535   0.83630   6.31057 Fe     1 0  0.00000
HETATM     9 O                  -1.45054   4.20916   5.35080 O      2 0  0.00000
HETATM    10 O                  -1.25374   2.64890   3.09495 O      2 0  0.00000
HETATM    11 O                   0.04456   3.39879   0.89588 O      2 0  0.00000
HETATM    12 O                   2.91126   5.04175   2.86126 O      2 0  0.00000
HETATM    13 O                   2.91883   5.05000   7.31875 O      2 0  0.00000
HETATM    14 O                  -0.00731   1.69684   5.34997 O      2 0  0.00000
HETATM    15 O                   0.05508   4.84634   3.08338 O      2 0  0.00000
HETATM    16 O                   1.30378   2.67714   3.08453 O      2 0  0.00000
HETATM    17 O                   1.50188   0.86405   0.91956 O      2 0  0.00000
HETATM    18 O                   1.49771   4.23237   5.38079 O      2 0  0.00000
HETATM    19 O                   1.67462   2.44003   7.51517 O      2 0  0.00000
HETATM    20 O                   2.95379   0.21996   7.51723 O      2 0  0.00000
HETATM    21 O                   2.97178   1.70925   5.38218 O      2 0  0.00000
HETATM    22 O                   2.91673   3.35867   0.92168 O      2 0  0.00000
HETATM    23 O                   4.21667   2.42502   7.51555 O      2 0  0.00000
HETATM    24 O                   4.36804   0.83108   0.92341 O      2 0  0.00000
FORMAT CONECT (a6,12i6)
END

BIOGRF 200
DESCRP 20
FORCEFIELD DREIDING  
REMARK CRYSTX     4.22056     5.49174     5.49174    81.50868    67.40189    67.40189
FORMAT ATOM   (a6,1x,i5,1x,a5,1x,a3,1x,a1,1x,a5,3f10.5,1x,a5,i3,i2,1x,f8.5)
HETATM     1 Mn                  0.00000   0.00000   0.00000 Mn     1 0  0.00000
HETATM     2 Fe                  1.17067   1.02081   2.67911 Fe     1 0  0.00000
HETATM     3 Fe                  2.34052   2.02357   5.36021 Fe     1 0  0.00000
HETATM     4 Fe                  3.50426   3.04653   2.56425 Fe     1 0  0.00000
HETATM     5 Fe                  4.67411   4.04928   5.24535 Fe     1 0  0.00000
HETATM     6 O                   4.29411   2.05330   6.15832 O      2 0  0.00000
HETATM     7 O                   1.55067   3.01679   1.76614 O      2 0  0.00000
HETATM     8 O                   2.73727   4.03543   4.40699 O      2 0  0.00000
HETATM     9 O                   1.94826   0.00000   0.81091 O      2 0  0.00000
HETATM    10 O                   3.10751   1.03467   3.51747 O      2 0  0.00000
FORMAT CONECT (a6,12i6)
END

BIOGRF 200
DESCRP 21
FORCEFIELD DREIDING  
REMARK CRYSTX     6.03856     6.03856     6.19240    59.15358    59.15358    62.53414
FORMAT ATOM   (a6,1x,i5,1x,a5,1x,a3,1x,a1,1x,a5,3f10.5,1x,a5,i3,i2,1x,f8.5)
HETATM     1 Mn                  1.51984   3.12075   6.19240 Mn     1 0  0.00000
HETATM     2 Mn                  3.41459   0.62415   6.19240 Mn     1 0  0.00000
HETATM     3 Fe                  0.02025   0.01537   6.19240 Fe     1 0  0.00000
HETATM     4 Fe                  1.62456   1.23293   3.09620 Fe     1 0  0.00000
HETATM     5 Fe                  4.11203   3.12075   4.64430 Fe     1 0  0.00000
HETATM     6 Fe                  4.11203   3.12075   7.74050 Fe     1 0  0.00000
HETATM     7 O                   2.52971   1.91987   4.76847 O      2 0  0.00000
HETATM     8 O                   3.17495   4.15898   6.19241 O      2 0  0.00000
HETATM     9 O                   2.52971   1.91987   7.61635 O      2 0  0.00000
HETATM    10 O                   4.85985   1.93888   6.19241 O      2 0  0.00000
HETATM    11 O                   3.36420   4.30261   9.28860 O      2 0  0.00000
HETATM    12 O                   5.04911   2.08251   9.28860 O      2 0  0.00000
HETATM    13 O                   5.69435   4.32162   7.86466 O      2 0  0.00000
HETATM    14 O                   5.69435   4.32162  10.71254 O      2 0  0.00000
FORMAT CONECT (a6,12i6)
END

BIOGRF 200
DESCRP 22
FORCEFIELD DREIDING  
REMARK CRYSTX     6.12838     6.15642    20.35888    98.29270    98.37159    60.05258
FORMAT ATOM   (a6,1x,i5,1x,a5,1x,a3,1x,a1,1x,a5,3f10.5,1x,a5,i3,i2,1x,f8.5)
HETATM     1 Mn                  6.21375   3.67323   0.06769 Mn     1 0  0.00000
HETATM     2 Mn                  3.11096   1.81591   0.01706 Mn     1 0  0.00000
HETATM     3 Mn                  3.45765   3.84261   2.35486 Mn     1 0  0.00000
HETATM     4 Mn                  6.76800   4.00734   3.74420 Mn     1 0  0.00000
HETATM     5 Mn                  2.99085   5.27224  19.45687 Mn     1 0  0.00000
HETATM     6 Mn                  3.96560   2.30520   5.59370 Mn     1 0  0.00000
HETATM     7 Mn                  7.62264   4.49663   9.32084 Mn     1 0  0.00000
HETATM     8 Mn                  7.27596   2.46993   6.98304 Mn     1 0  0.00000
HETATM     9 Mn                  4.51985   2.63931   9.27021 Mn     1 0  0.00000
HETATM    10 Mn                  8.51706   4.98680  14.87335 Mn     1 0  0.00000
HETATM    11 Mn                  1.67967   1.04030  11.13215 Mn     1 0  0.00000
HETATM    12 Mn                  5.36680   3.15627  14.84839 Mn     1 0  0.00000
HETATM    13 Mn                  2.21654   1.32574  14.82343 Mn     1 0  0.00000
HETATM    14 Fe                  5.01648   1.19064   2.34671 Fe     1 0  0.00000
HETATM    15 Fe                  1.95808   1.19690   2.79151 Fe     1 0  0.00000
HETATM    16 Fe                  5.71712   5.12190   6.99119 Fe     1 0  0.00000
HETATM    17 Fe                  8.77552   5.11564   6.54639 Fe     1 0  0.00000
HETATM    18 Fe                  0.84739   0.49836   5.55904 Fe     1 0  0.00000
HETATM    19 Fe                  6.46479   3.85900  12.08356 Fe     1 0  0.00000
HETATM    20 Fe                  3.44789   3.83418  12.53085 Fe     1 0  0.00000
HETATM    21 Fe                  4.95995   1.17760  12.52892 Fe     1 0  0.00000
HETATM    22 Fe                  5.77365   5.13494  17.16786 Fe     1 0  0.00000
HETATM    23 Fe                  7.28571   2.47836  17.16593 Fe     1 0  0.00000
HETATM    24 Fe                  4.26881   2.45354  17.61322 Fe     1 0  0.00000
HETATM    25 O                   4.94492   4.87918   3.20338 O      2 0  0.00000
HETATM    26 O                   8.35932   4.89613   2.71772 O      2 0  0.00000
HETATM    27 O                   4.63914   2.81015   1.11637 O      2 0  0.00000
HETATM    28 O                   1.95620   2.83360   1.53258 O      2 0  0.00000
HETATM    29 O                   3.30195   0.41152   1.37382 O      2 0  0.00000
HETATM    30 O                   4.03598   4.33908   6.05916 O      2 0  0.00000
HETATM    31 O                   3.64097   1.98069   3.57973 O      2 0  0.00000
HETATM    32 O                   6.69762   1.97346   3.27874 O      2 0  0.00000
HETATM    33 O                   7.09263   4.33185   5.75816 O      2 0  0.00000
HETATM    34 O                   0.30205   0.36738   1.99316 O      2 0  0.00000
HETATM    35 O                   2.71433   3.47894   8.69757 O      2 0  0.00000
HETATM    36 O                   6.09446   3.50239   8.22153 O      2 0  0.00000
HETATM    37 O                   2.37429   1.41641   6.62018 O      2 0  0.00000
HETATM    38 O                   5.78869   1.43336   6.13452 O      2 0  0.00000
HETATM    39 O                   8.13250   4.79526  12.83187 O      2 0  0.00000
HETATM    40 O                   1.39273   0.62934   9.12493 O      2 0  0.00000
HETATM    41 O                   1.74435   3.08738  11.58380 O      2 0  0.00000
HETATM    42 O                   4.82600   2.87821  11.32700 O      2 0  0.00000
HETATM    43 O                   4.45591   0.58519   8.85202 O      2 0  0.00000
HETATM    44 O                   5.12451   4.60423  13.45929 O      2 0  0.00000
HETATM    45 O                   6.47580   2.27523  13.44649 O      2 0  0.00000
HETATM    46 O                   3.70486   2.22428  13.71899 O      2 0  0.00000
HETATM    47 O                   0.13975   0.12264  12.18440 O      2 0  0.00000
HETATM    48 O                   3.44351   0.11232  11.69296 O      2 0  0.00000
HETATM    49 O                   4.25780   4.03731  16.25029 O      2 0  0.00000
HETATM    50 O                   7.02875   4.08826  15.97779 O      2 0  0.00000
HETATM    51 O                   5.60909   1.70831  16.23749 O      2 0  0.00000
HETATM    52 O                   5.90760   3.43434  18.36978 O      2 0  0.00000
HETATM    53 O                   2.92618   3.22516  19.00523 O      2 0  0.00000
HETATM    54 O                   2.60110   1.51729  16.86491 O      2 0  0.00000
HETATM    55 O                   4.31435   0.88439  18.89176 O      2 0  0.00000
HETATM    56 O                   1.55503   0.87408  19.29257 O      2 0  0.00000
FORMAT CONECT (a6,12i6)
END

BIOGRF 200
DESCRP 23
FORCEFIELD DREIDING  
REMARK CRYSTX     5.79724     5.79724     5.79724    89.30694    61.09760   120.30381
FORMAT ATOM   (a6,1x,i5,1x,a5,1x,a3,1x,a1,1x,a5,3f10.5,1x,a5,i3,i2,1x,f8.5)
HETATM     1 Mn                  2.53883   1.76601   7.20032 Mn     1 0  0.00000
HETATM     2 Mn                  0.00125   1.76601   2.90074 Mn     1 0  0.00000
HETATM     3 Fe                  0.01571   3.51362   5.82385 Fe     1 0  0.00000
HETATM     4 Fe                 -0.01320   0.01839   5.77487 Fe     1 0  0.00000
HETATM     5 O                   0.76730   0.66764   4.24963 O      2 0  0.00000
HETATM     6 O                   3.34947   0.66764   2.72566 O      2 0  0.00000
HETATM     7 O                   1.64505   2.81439   2.78731 O      2 0  0.00000
HETATM     8 O                   0.89192   0.72197   1.51123 O      2 0  0.00000
HETATM     9 O                  -0.76480   2.86437   1.55185 O      2 0  0.00000
HETATM    10 O                   1.72819   2.86437   5.87774 O      2 0  0.00000
HETATM    11 O                   3.43261   0.71762   5.81609 O      2 0  0.00000
HETATM    12 O                  -0.88941   2.81005   4.29025 O      2 0  0.00000
FORMAT CONECT (a6,12i6)
END

BIOGRF 200
DESCRP 24
FORCEFIELD DREIDING  
REMARK CRYSTX     5.91051     5.89658    13.13655   102.67945   102.85641    90.17707
FORMAT ATOM   (a6,1x,i5,1x,a5,1x,a3,1x,a1,1x,a5,3f10.5,1x,a5,i3,i2,1x,f8.5)
HETATM     1 Mn                  1.84205   1.92628   1.35692 Mn     1 0  0.00000
HETATM     2 Mn                  1.68032   4.78805   0.71497 Mn     1 0  0.00000
HETATM     3 Mn                  3.79964   0.95187   3.28199 Mn     1 0  0.00000
HETATM     4 Mn                  0.91019   0.95193   3.94358 Mn     1 0  0.00000
HETATM     5 Mn                  5.75759   0.00677   5.24895 Mn     1 0  0.00000
HETATM     6 Mn                  5.60414   2.86870   4.59962 Mn     1 0  0.00000
HETATM     7 Mn                  4.53032   4.77007   6.55054 Mn     1 0  0.00000
HETATM     8 Mn                  1.65340   4.77558   7.20512 Mn     1 0  0.00000
HETATM     9 Mn                  3.63443   3.76056   9.21243 Mn     1 0  0.00000
HETATM    10 Fe                  2.79352   2.86808  -1.31058 Fe     1 0  0.00000
HETATM    11 Fe                  5.53890   2.87458  -1.92228 Fe     1 0  0.00000
HETATM    12 Fe                  3.79715   1.01410   9.83049 Fe     1 0  0.00000
HETATM    13 Fe                  0.90444   5.48525  10.54213 Fe     1 0  0.00000
HETATM    14 O                   1.38123   1.50110  -0.55997 O      2 0  0.00000
HETATM    15 O                   1.22683   4.28297  -1.16458 O      2 0  0.00000
HETATM    16 O                   2.93633   3.33823   0.63639 O      2 0  0.00000
HETATM    17 O                   0.53217   3.32683   1.20605 O      2 0  0.00000
HETATM    18 O                   3.19300   0.51437   1.49986 O      2 0  0.00000
HETATM    19 O                   0.69411   0.50973   2.07691 O      2 0  0.00000
HETATM    20 O                   2.26767   2.17215   3.21445 O      2 0  0.00000
HETATM    21 O                   2.08086   5.42089   2.48621 O      2 0  0.00000
HETATM    22 O                   5.01527   5.48322   2.07727 O      2 0  0.00000
HETATM    23 O                   5.20144   2.22814   2.80145 O      2 0  0.00000
HETATM    24 O                   1.13424   1.40716   5.82823 O      2 0  0.00000
HETATM    25 O                   4.40584   1.40064   5.08320 O      2 0  0.00000
HETATM    26 O                   4.30123   4.33420   4.69111 O      2 0  0.00000
HETATM    27 O                   1.04469   4.34552   5.42847 O      2 0  0.00000
HETATM    28 O                   0.43235   0.25246   8.44069 O      2 0  0.00000
HETATM    29 O                   0.24806   3.50458   7.70127 O      2 0  0.00000
HETATM    30 O                   3.18860   3.58861   7.31344 O      2 0  0.00000
HETATM    31 O                   3.37231   0.24571   8.01113 O      2 0  0.00000
HETATM    32 O                   2.16180   5.19292   9.10276 O      2 0  0.00000
HETATM    33 O                   4.91067   5.19518   8.47118 O      2 0  0.00000
HETATM    34 O                   5.00378   2.49042   9.25760 O      2 0  0.00000
HETATM    35 O                   2.43391   2.47686   9.85838 O      2 0  0.00000
HETATM    36 O                   4.21975   1.52105  11.69736 O      2 0  0.00000
HETATM    37 O                   4.05377   4.17962  11.00077 O      2 0  0.00000
FORMAT CONECT (a6,12i6)
END

BIOGRF 200
DESCRP 25
FORCEFIELD DREIDING  
REMARK CRYSTX     5.82532     5.88369    24.39577    90.29298    96.88403   119.64995
FORMAT ATOM   (a6,1x,i5,1x,a5,1x,a3,1x,a1,1x,a5,3f10.5,1x,a5,i3,i2,1x,f8.5)
HETATM     1 Mn                  0.26711   3.58161   2.14744 Mn     1 0  0.00000
HETATM     2 Mn                  1.73020   1.03082   2.15838 Mn     1 0  0.00000
HETATM     3 Mn                 -0.61917   3.05258   7.16097 Mn     1 0  0.00000
HETATM     4 Mn                  2.27440   3.05242   6.81574 Mn     1 0  0.00000
HETATM     5 Mn                  4.61853   1.03505   1.80945 Mn     1 0  0.00000
HETATM     6 Mn                  0.84626   0.50431   7.17897 Mn     1 0  0.00000
HETATM     7 Mn                  2.84636   5.09810  11.47766 Mn     1 0  0.00000
HETATM     8 Mn                 -1.76046   4.05737  21.86174 Mn     1 0  0.00000
HETATM     9 Mn                 -0.04505   5.09368  11.82156 Mn     1 0  0.00000
HETATM    10 Mn                  0.55965   2.03439  16.85505 Mn     1 0  0.00000
HETATM    11 Mn                  1.13097   4.06629  21.51814 Mn     1 0  0.00000
HETATM    12 Mn                  3.45148   2.03292  16.51108 Mn     1 0  0.00000
HETATM    13 Mn                  2.28404   3.04520  19.01410 Mn     1 0  0.00000
HETATM    14 Mn                  4.61240   1.01698  14.00419 Mn     1 0  0.00000
HETATM    15 Fe                 -1.78210   4.07479   9.66570 Fe     1 0  0.00000
HETATM    16 Fe                  2.89898   0.00550  -0.34524 Fe     1 0  0.00000
HETATM    17 Fe                  0.55826   2.03715   4.66147 Fe     1 0  0.00000
HETATM    18 Fe                  4.31117   2.54415  11.48314 Fe     1 0  0.00000
HETATM    19 Fe                  1.98601   4.58331  16.49540 Fe     1 0  0.00000
HETATM    20 Fe                  2.58959   1.51226  21.52740 Fe     1 0  0.00000
HETATM    21 O                  -1.15798   4.45403   1.14394 O      2 0  0.00000
HETATM    22 O                   1.41647   4.45696   0.84006 O      2 0  0.00000
HETATM    23 O                  -2.19032   3.83799   6.30372 O      2 0  0.00000
HETATM    24 O                   0.15956   1.81707   1.29964 O      2 0  0.00000
HETATM    25 O                  -0.88271   2.70878   3.45830 O      2 0  0.00000
HETATM    26 O                   1.68757   2.70149   3.15002 O      2 0  0.00000
HETATM    27 O                  -0.66242   4.72894   8.14919 O      2 0  0.00000
HETATM    28 O                   0.41788   0.44625   3.46544 O      2 0  0.00000
HETATM    29 O                   0.69279   3.63372   5.85414 O      2 0  0.00000
HETATM    30 O                   3.03809   1.61960   0.85778 O      2 0  0.00000
HETATM    31 O                  -0.57472   1.37869   6.17466 O      2 0  0.00000
HETATM    32 O                   1.99912   1.37441   5.86986 O      2 0  0.00000
HETATM    33 O                  -0.30228   3.43473  10.84660 O      2 0  0.00000
HETATM    34 O                  -1.36542   4.35188  13.03440 O      2 0  0.00000
HETATM    35 O                   3.30051   0.24922   3.02037 O      2 0  0.00000
HETATM    36 O                   0.95058   2.27038   8.02395 O      2 0  0.00000
HETATM    37 O                   2.54486   4.72945   7.75903 O      2 0  0.00000
HETATM    38 O                   3.85558   2.46693   7.76767 O      2 0  0.00000
HETATM    39 O                   1.54119   4.54226  12.81777 O      2 0  0.00000
HETATM    40 O                  -0.04212   1.64661  13.23875 O      2 0  0.00000
HETATM    41 O                   2.85583   3.43951  10.46715 O      2 0  0.00000
HETATM    42 O                  -1.02975   2.59321  15.86425 O      2 0  0.00000
HETATM    43 O                   1.30570   0.57731  10.88663 O      2 0  0.00000
HETATM    44 O                   0.27497   0.39154  15.84981 O      2 0  0.00000
HETATM    45 O                   0.84223   3.67551  17.86369 O      2 0  0.00000
HETATM    46 O                   4.21087   0.73516  10.63165 O      2 0  0.00000
HETATM    47 O                   3.17064   1.64383  12.84589 O      2 0  0.00000
HETATM    48 O                   1.88293   2.78005  15.64506 O      2 0  0.00000
HETATM    49 O                  -0.43993   4.79924  20.65052 O      2 0  0.00000
HETATM    50 O                  -0.17550   3.49004  22.83350 O      2 0  0.00000
HETATM    51 O                   2.14375   1.47150  17.85069 O      2 0  0.00000
HETATM    52 O                   3.41650   3.67295  17.55897 O      2 0  0.00000
HETATM    53 O                   3.48522   0.39122  15.46660 O      2 0  0.00000
HETATM    54 O                   2.43472   4.61498  20.17205 O      2 0  0.00000
HETATM    55 O                   1.15872   2.41974  20.48168 O      2 0  0.00000
HETATM    56 O                   3.72807   2.40996  20.16563 O      2 0  0.00000
HETATM    57 O                   5.02486   1.28883  17.37245 O      2 0  0.00000
HETATM    58 O                   2.70277   3.32191  22.38446 O      2 0  0.00000
HETATM    59 O                   1.42076   0.62291  22.85682 O      2 0  0.00000
HETATM    60 O                   4.04848   0.63023  22.54776 O      2 0  0.00000
FORMAT CONECT (a6,12i6)
END

BIOGRF 200
DESCRP 26
FORCEFIELD DREIDING  
REMARK CRYSTX     5.97637     5.97637     5.97637    62.75324    86.35766   118.59716
FORMAT ATOM   (a6,1x,i5,1x,a5,1x,a3,1x,a1,1x,a5,3f10.5,1x,a5,i3,i2,1x,f8.5)
HETATM     1 Mn                  2.96126   1.09449   1.66703 Mn     1 0  0.00000
HETATM     2 Mn                  5.93518   0.00000   0.40699 Mn     1 0  0.00000
HETATM     3 Mn                  1.44821   3.26277   6.03098 Mn     1 0  0.00000
HETATM     4 Fe                  2.97089   1.08763   4.65116 Fe     1 0  0.00000
HETATM     5 Fe                 -0.02540   2.17863   2.95351 Fe     1 0  0.00000
HETATM     6 Fe                 -1.52928   3.26963   5.83179 Fe     1 0  0.00000
HETATM     7 O                   4.32792   0.99898   3.25856 O      2 0  0.00000
HETATM     8 O                   4.27668   1.23828   6.20796 O      2 0  0.00000
HETATM     9 O                   1.64549   0.95104   3.10231 O      2 0  0.00000
HETATM    10 O                   2.96431   3.11898   4.80940 O      2 0  0.00000
HETATM    11 O                   1.61950   1.17364   6.03491 O      2 0  0.00000
HETATM    12 O                  -0.05328   3.35827   4.56597 O      2 0  0.00000
HETATM    13 O                   2.96821   3.18362   7.47221 O      2 0  0.00000
HETATM    14 O                  -0.06776   3.40622   7.25291 O      2 0  0.00000
FORMAT CONECT (a6,12i6)
END

BIOGRF 200
DESCRP 27
FORCEFIELD DREIDING  
REMARK CRYSTX     5.79832     5.79829     9.04087    90.03050    89.98475   119.99983
FORMAT ATOM   (a6,1x,i5,1x,a5,1x,a3,1x,a1,1x,a5,3f10.5,1x,a5,i3,i2,1x,f8.5)
HETATM     1 Mn                 -1.44040   4.17945   1.91190 Mn     1 0  0.00000
HETATM     2 Mn                 -0.00012   1.68489   1.91230 Mn     1 0  0.00000
HETATM     3 Mn                  1.44029   4.17944   1.91189 Mn     1 0  0.00000
HETATM     4 Mn                  1.45867   0.84242   6.43387 Mn     1 0  0.00000
HETATM     5 Mn                  2.89903   3.33716   6.43387 Mn     1 0  0.00000
HETATM     6 Mn                  4.33924   0.84255   6.43428 Mn     1 0  0.00000
HETATM     7 Fe                  0.00041   3.34697   4.47241 Fe     1 0  0.00000
HETATM     8 Fe                  2.89946   1.67332   8.99439 Fe     1 0  0.00000
HETATM     9 O                  -1.48124   4.20236   5.43200 O      2 0  0.00000
HETATM    10 O                  -1.27281   2.61317   3.02803 O      2 0  0.00000
HETATM    11 O                   0.00002   3.34765   0.92760 O      2 0  0.00000
HETATM    12 O                  -0.00053   0.00109   2.86348 O      2 0  0.00000
HETATM    13 O                   5.79764   0.00101   7.38546 O      2 0  0.00000
HETATM    14 O                   0.00032   1.63811   5.43338 O      2 0  0.00000
HETATM    15 O                  -0.00016   4.81668   3.02867 O      2 0  0.00000
HETATM    16 O                   1.27323   2.61281   3.02753 O      2 0  0.00000
HETATM    17 O                   1.41877   0.81832   0.91381 O      2 0  0.00000
HETATM    18 O                   1.48112   4.20196   5.43270 O      2 0  0.00000
HETATM    19 O                   1.62704   2.40851   7.55065 O      2 0  0.00000
HETATM    20 O                   2.89894   0.20378   7.54951 O      2 0  0.00000
HETATM    21 O                   2.89917   1.67382   5.44957 O      2 0  0.00000
HETATM    22 O                   2.89961   3.38399   0.91311 O      2 0  0.00000
HETATM    23 O                   4.17167   2.40889   7.55000 O      2 0  0.00000
HETATM    24 O                   4.37953   0.81879   0.91449 O      2 0  0.00000
FORMAT CONECT (a6,12i6)
END

BIOGRF 200
DESCRP 28
FORCEFIELD DREIDING  
REMARK CRYSTX     3.11749     4.41203     3.11749    90.00000    90.00000    90.00000
FORMAT ATOM   (a6,1x,i5,1x,a5,1x,a3,1x,a1,1x,a5,3f10.5,1x,a5,i3,i2,1x,f8.5)
HETATM     1 Mn                  1.55874   2.20602   1.55874 Mn     1 0  0.00000
HETATM     2 Fe                  0.00000   0.00000   0.00000 Fe     1 0  0.00000
HETATM     3 O                   0.00000   2.20602   0.00000 O      2 0  0.00000
HETATM     4 O                   1.55874   0.00000   1.55874 O      2 0  0.00000
FORMAT CONECT (a6,12i6)
END

BIOGRF 200
DESCRP 29
FORCEFIELD DREIDING  
REMARK CRYSTX     6.06136     6.06136     6.12332    90.00000    60.33414   120.00000
FORMAT ATOM   (a6,1x,i5,1x,a5,1x,a3,1x,a1,1x,a5,3f10.5,1x,a5,i3,i2,1x,f8.5)
HETATM     1 Mn                  2.64222   1.85900   7.60791 Mn     1 0  0.00000
HETATM     2 Fe                  0.02691   3.72457   6.07607 Fe     1 0  0.00000
HETATM     3 Fe                  1.76968   4.95074   3.01644 Fe     1 0  0.00000
HETATM     4 Fe                  0.00878   1.85900   3.04625 Fe     1 0  0.00000
HETATM     5 Fe                 -1.73514   4.33766   3.04625 Fe     1 0  0.00000
HETATM     6 Fe                  2.64222   1.85900   4.54625 Fe     1 0  0.00000
HETATM     7 O                   0.91488   0.64368   4.51714 O      2 0  0.00000
HETATM     8 O                   3.42609   0.60855   3.08602 O      2 0  0.00000
HETATM     9 O                   1.73004   3.01917   3.08602 O      2 0  0.00000
HETATM    10 O                   0.86494   0.60855   1.62719 O      2 0  0.00000
HETATM    11 O                  -0.89732   3.07431   1.57535 O      2 0  0.00000
HETATM    12 O                   1.85834   3.10944   6.00649 O      2 0  0.00000
HETATM    13 O                   3.55439   0.69882   6.00649 O      2 0  0.00000
HETATM    14 O                  -0.84739   3.10944   4.46531 O      2 0  0.00000
FORMAT CONECT (a6,12i6)
END

BIOGRF 200
DESCRP 2
FORCEFIELD DREIDING  
REMARK CRYSTX     3.17239     3.17239    11.26630    81.90638    81.90638    90.00000
FORMAT ATOM   (a6,1x,i5,1x,a5,1x,a3,1x,a1,1x,a5,3f10.5,1x,a5,i3,i2,1x,f8.5)
HETATM     1 Mn                  1.23982   1.26515   2.54793 Mn     1 0  0.00000
HETATM     2 Mn                  2.46502   2.51539   5.19860 Mn     1 0  0.00000
HETATM     3 Mn                  0.61225   0.62476   6.96099 Mn     1 0  0.00000
HETATM     4 Mn                  1.83745   1.87500   9.61166 Mn     1 0  0.00000
HETATM     5 Fe                  0.00000   0.00000   0.00000 Fe     1 0  0.00000
HETATM     6 O                   0.29526   0.30130   9.19001 O      2 0  0.00000
HETATM     7 O                   1.53864   1.57007   0.44664 O      2 0  0.00000
HETATM     8 O                   2.78201   2.83885   2.96958 O      2 0  0.00000
HETATM     9 O                   0.92480   0.94370   4.76313 O      2 0  0.00000
HETATM    10 O                   2.15247   2.19645   7.39647 O      2 0  0.00000
FORMAT CONECT (a6,12i6)
END

BIOGRF 200
DESCRP 30
FORCEFIELD DREIDING  
REMARK CRYSTX     5.08898     5.09482     9.82453    89.95262    89.90512    60.03793
FORMAT ATOM   (a6,1x,i5,1x,a5,1x,a3,1x,a1,1x,a5,3f10.5,1x,a5,i3,i2,1x,f8.5)
HETATM     1 Mn                  2.54453   2.94262   4.91648 Mn     1 0  0.00000
HETATM     2 Mn                  5.08863   2.94203   0.00843 Mn     1 0  0.00000
HETATM     3 Mn                  2.54449   1.47190   0.00421 Mn     1 0  0.00000
HETATM     4 Mn                  5.08892   1.47131   4.92069 Mn     1 0  0.00000
HETATM     5 Mn                  2.54448   0.00000   4.91648 Mn     1 0  0.00000
HETATM     6 Fe                  0.00000   0.00000   0.00000 Fe     1 0  0.00000
HETATM     7 O                   6.76798   2.91386   0.97738 O      2 0  0.00000
HETATM     8 O                   3.40996   2.91386   8.86400 O      2 0  0.00000
HETATM     9 O                   1.69843   1.47131   3.96368 O      2 0  0.00000
HETATM    10 O                   4.24292   2.94262   3.96789 O      2 0  0.00000
HETATM    11 O                   3.39053   1.47131   5.86928 O      2 0  0.00000
HETATM    12 O                   0.84600   0.00000   5.86520 O      2 0  0.00000
HETATM    13 O                   5.93502   2.94262   5.87349 O      2 0  0.00000
HETATM    14 O                   4.22350   1.50006   0.97317 O      2 0  0.00000
HETATM    15 O                   1.72374   0.00000   0.96617 O      2 0  0.00000
HETATM    16 O                   0.86547   1.50006   8.85979 O      2 0  0.00000
HETATM    17 O                   3.36523   0.00000   8.86679 O      2 0  0.00000
HETATM    18 O                   4.24297   0.00000   3.96776 O      2 0  0.00000
FORMAT CONECT (a6,12i6)
END

BIOGRF 200
DESCRP 31
FORCEFIELD DREIDING  
REMARK CRYSTX     4.40514     5.57961     4.98157    90.00000    89.21121    90.00000
FORMAT ATOM   (a6,1x,i5,1x,a5,1x,a3,1x,a1,1x,a5,3f10.5,1x,a5,i3,i2,1x,f8.5)
HETATM     1 Mn                  0.00000   4.76732   3.73618 Mn     1 0  0.00000
HETATM     2 Mn                  0.00000   0.81228   1.24539 Mn     1 0  0.00000
HETATM     3 Fe                  2.20236   1.92291   3.76650 Fe     1 0  0.00000
HETATM     4 Fe                  2.20236   3.65670   1.27571 Fe     1 0  0.00000
HETATM     5 O                   1.00443   0.60250   2.86116 O      2 0  0.00000
HETATM     6 O                   1.00443   4.97710   0.37037 O      2 0  0.00000
HETATM     7 O                   1.11661   3.47643   2.96959 O      2 0  0.00000
HETATM     8 O                   1.11661   2.10318   0.47880 O      2 0  0.00000
HETATM     9 O                   3.28811   3.47643   4.56341 O      2 0  0.00000
HETATM    10 O                   3.28811   2.10318   2.07263 O      2 0  0.00000
HETATM    11 O                   3.40029   0.60250   4.67184 O      2 0  0.00000
HETATM    12 O                   3.40029   4.97710   2.18106 O      2 0  0.00000
FORMAT CONECT (a6,12i6)
END

BIOGRF 200
DESCRP 32
FORCEFIELD DREIDING  
REMARK CRYSTX     8.31321     8.29857     8.31229    89.94228    89.99465    89.89747
FORMAT ATOM   (a6,1x,i5,1x,a5,1x,a3,1x,a1,1x,a5,3f10.5,1x,a5,i3,i2,1x,f8.5)
HETATM     1 Mn                  1.01439   1.04057   5.20158 Mn     1 0  0.00000
HETATM     2 Mn                  1.05338   3.12303   7.24736 Mn     1 0  0.00000
HETATM     3 Mn                  1.05680   5.20243   1.01901 Mn     1 0  0.00000
HETATM     4 Mn                  3.10339   3.12596   5.19744 Mn     1 0  0.00000
HETATM     5 Mn                  3.13012   5.17169   3.11066 Mn     1 0  0.00000
HETATM     6 Mn                  3.14272   7.23313   1.03104 Mn     1 0  0.00000
HETATM     7 Mn                  5.19204   3.10591   3.12868 Mn     1 0  0.00000
HETATM     8 Mn                  5.20983   1.01627   1.05257 Mn     1 0  0.00000
HETATM     9 Mn                  5.21003   7.25529   7.30563 Mn     1 0  0.00000
HETATM    10 Mn                  7.25314   1.03637   3.12929 Mn     1 0  0.00000
HETATM    11 Mn                  7.29347   7.26886   5.22508 Mn     1 0  0.00000
HETATM    12 Mn                  7.30040   5.20097   7.28069 Mn     1 0  0.00000
HETATM    13 Fe                  1.04930   7.26220   3.12175 Fe     1 0  0.00000
HETATM    14 Fe                  3.11683   1.03265   7.27643 Fe     1 0  0.00000
HETATM    15 Fe                  5.21581   5.18680   5.21240 Fe     1 0  0.00000
HETATM    16 Fe                  7.28041   3.12114   1.03225 Fe     1 0  0.00000
HETATM    17 O                   0.90586   0.88095   3.25733 O      2 0  0.00000
HETATM    18 O                   0.90229   7.41513   5.15207 O      2 0  0.00000
HETATM    19 O                   0.93266   5.06395   7.40713 O      2 0  0.00000
HETATM    20 O                   1.14190   1.19180   7.12808 O      2 0  0.00000
HETATM    21 O                   0.87993   3.24095   0.90169 O      2 0  0.00000
HETATM    22 O                   1.16807   2.98951   5.31406 O      2 0  0.00000
HETATM    23 O                   1.17662   5.34965   2.97599 O      2 0  0.00000
HETATM    24 O                   1.21476   7.12062   1.09672 O      2 0  0.00000
HETATM    25 O                   2.98454   1.17084   5.35493 O      2 0  0.00000
HETATM    26 O                   2.96795   3.05776   7.11708 O      2 0  0.00000
HETATM    27 O                   3.00201   5.30013   1.17691 O      2 0  0.00000
HETATM    28 O                   3.20759   5.05125   5.03465 O      2 0  0.00000
HETATM    29 O                   3.02283   7.12413   2.97497 O      2 0  0.00000
HETATM    30 O                   3.24850   3.22937   3.24677 O      2 0  0.00000
HETATM    31 O                   3.25104   0.90166   0.88425 O      2 0  0.00000
HETATM    32 O                   3.29307   7.31436   7.43709 O      2 0  0.00000
HETATM    33 O                   5.06125   3.27511   5.06535 O      2 0  0.00000
HETATM    34 O                   5.05795   5.04028   3.19520 O      2 0  0.00000
HETATM    35 O                   5.09132   7.38691   0.92756 O      2 0  0.00000
HETATM    36 O                   5.36121   2.97500   1.18137 O      2 0  0.00000
HETATM    37 O                   5.09367   0.89146   7.42439 O      2 0  0.00000
HETATM    38 O                   5.31207   1.15883   2.99543 O      2 0  0.00000
HETATM    39 O                   5.33437   7.09195   5.34491 O      2 0  0.00000
HETATM    40 O                   5.36569   5.32022   7.20619 O      2 0  0.00000
HETATM    41 O                   7.13238   2.96227   3.04799 O      2 0  0.00000
HETATM    42 O                   7.13165   1.11700   1.20277 O      2 0  0.00000
HETATM    43 O                   7.15637   7.14668   7.14738 O      2 0  0.00000
HETATM    44 O                   7.39703   7.39030   3.28598 O      2 0  0.00000
HETATM    45 O                   7.20650   5.33219   5.35006 O      2 0  0.00000
HETATM    46 O                   7.39863   0.91847   5.06885 O      2 0  0.00000
HETATM    47 O                   7.41940   3.26589   7.34885 O      2 0  0.00000
HETATM    48 O                   7.43218   5.10841   0.89155 O      2 0  0.00000
FORMAT CONECT (a6,12i6)
END

BIOGRF 200
DESCRP 33
FORCEFIELD DREIDING  
REMARK CRYSTX     8.26696     8.38660     8.26159   109.26888   109.34927   110.24934
FORMAT ATOM   (a6,1x,i5,1x,a5,1x,a3,1x,a1,1x,a5,3f10.5,1x,a5,i3,i2,1x,f8.5)
HETATM     1 Mn                  3.89823   0.04735  -1.38205 Mn     1 0  0.00000
HETATM     2 Mn                  6.56109   1.70619  -1.54168 Mn     1 0  0.00000
HETATM     3 Mn                  5.95825   0.20781   3.97752 Mn     1 0  0.00000
HETATM     4 Mn                  2.68981   5.30794  -3.96330 Mn     1 0  0.00000
HETATM     5 Mn                  4.69142   1.90236   1.58381 Mn     1 0  0.00000
HETATM     6 Mn                 -1.96780   3.40000   6.85163 Mn     1 0  0.00000
HETATM     7 Mn                  1.15132   5.05024  -1.22999 Mn     1 0  0.00000
HETATM     8 Mn                  1.87400   3.38055   1.38207 Mn     1 0  0.00000
HETATM     9 Fe                  3.69879   3.16032  -1.15126 Fe     1 0  0.00000
HETATM    10 Fe                  2.55525   1.71997   3.92210 Fe     1 0  0.00000
HETATM    11 Fe                  3.73213   6.79676  -1.34392 Fe     1 0  0.00000
HETATM    12 Fe                 -0.93048   4.85113   1.14081 Fe     1 0  0.00000
HETATM    13 Fe                  1.10880   1.41316   6.65705 Fe     1 0  0.00000
HETATM    14 Fe                 -2.26225   6.56966  -1.19224 Fe     1 0  0.00000
HETATM    15 Fe                  0.07229   3.67389   3.93663 Fe     1 0  0.00000
HETATM    16 Fe                 -2.72217   5.09747   4.33580 Fe     1 0  0.00000
HETATM    17 O                   7.58687   0.30602  -0.63713 O      2 0  0.00000
HETATM    18 O                   5.56707   3.36536  -2.19527 O      2 0  0.00000
HETATM    19 O                   4.45446   5.04845   3.58516 O      2 0  0.00000
HETATM    20 O                   5.85215   0.37101   1.96100 O      2 0  0.00000
HETATM    21 O                   4.76034   1.53100  -0.30661 O      2 0  0.00000
HETATM    22 O                   1.61121   2.99371  -0.46810 O      2 0  0.00000
HETATM    23 O                   3.04205   4.98288  -1.78043 O      2 0  0.00000
HETATM    24 O                   2.41784   1.59836   1.85915 O      2 0  0.00000
HETATM    25 O                   5.58185   0.09545   5.89188 O      2 0  0.00000
HETATM    26 O                   3.77039   3.66959   1.04973 O      2 0  0.00000
HETATM    27 O                   4.48689   1.95987   3.56414 O      2 0  0.00000
HETATM    28 O                   0.85929   5.15014  -3.15378 O      2 0  0.00000
HETATM    29 O                  -0.03800   3.08831   1.92526 O      2 0  0.00000
HETATM    30 O                  -0.79322   5.04203  -0.92918 O      2 0  0.00000
HETATM    31 O                   2.92539   1.59215   5.82350 O      2 0  0.00000
HETATM    32 O                   1.14104   5.19905   0.87662 O      2 0  0.00000
HETATM    33 O                  -1.82418   6.79994  -3.14147 O      2 0  0.00000
HETATM    34 O                   0.62858   1.87750   4.62470 O      2 0  0.00000
HETATM    35 O                   2.05551   3.72781   3.32656 O      2 0  0.00000
HETATM    36 O                  -0.73287   1.72493   7.28148 O      2 0  0.00000
HETATM    37 O                  -0.99582   5.23413   3.09212 O      2 0  0.00000
HETATM    38 O                  -2.07283   6.49799   0.84142 O      2 0  0.00000
HETATM    39 O                  -1.60163   3.51292   4.95130 O      2 0  0.00000
HETATM    40 O                  -3.75674   6.41544   3.33531 O      2 0  0.00000
FORMAT CONECT (a6,12i6)
END

BIOGRF 200
DESCRP 34
FORCEFIELD DREIDING  
REMARK CRYSTX     3.21169     4.27720     5.47673   112.98488    72.94960    90.00000
FORMAT ATOM   (a6,1x,i5,1x,a5,1x,a3,1x,a1,1x,a5,3f10.5,1x,a5,i3,i2,1x,f8.5)
HETATM     1 Mn                  0.00000   0.00000   0.00000 Mn     1 0  0.00000
HETATM     2 Fe                  1.36664   2.60028   1.02068 Fe     1 0  0.00000
HETATM     3 Fe                  2.21613   1.30388   3.72757 Fe     1 0  0.00000
HETATM     4 O                   0.25612   1.95208  -0.83510 O      2 0  0.00000
HETATM     5 O                   1.10249   0.66045   1.88196 O      2 0  0.00000
HETATM     6 O                   2.48028   3.24371   2.86628 O      2 0  0.00000
FORMAT CONECT (a6,12i6)
END

BIOGRF 200
DESCRP 35
FORCEFIELD DREIDING  
REMARK CRYSTX     6.33246    10.49755    10.48612    74.10076    94.26788    85.55833
FORMAT ATOM   (a6,1x,i5,1x,a5,1x,a3,1x,a1,1x,a5,3f10.5,1x,a5,i3,i2,1x,f8.5)
HETATM     1 Mn                  7.32319  10.04065  12.88842 Mn     1 0  0.00000
HETATM     2 Mn                  3.28785   1.25922   1.44292 Mn     1 0  0.00000
HETATM     3 Mn                  4.18884  10.04295   7.88384 Mn     1 0  0.00000
HETATM     4 Mn                  0.06478   0.62982   3.46004 Mn     1 0  0.00000
HETATM     5 Mn                  5.06047   3.13846   3.82291 Mn     1 0  0.00000
HETATM     6 Mn                  3.19716   0.61872   8.47714 Mn     1 0  0.00000
HETATM     7 Mn                  0.12858   1.25062   6.91804 Mn     1 0  0.00000
HETATM     8 Mn                  3.67071   5.01784  11.68006 Mn     1 0  0.00000
HETATM     9 Mn                  3.47928   3.13853   6.56149 Mn     1 0  0.00000
HETATM    10 Mn                  1.90213   3.14162   4.05796 Mn     1 0  0.00000
HETATM    11 Mn                  0.32183   3.13853   1.55406 Mn     1 0  0.00000
HETATM    12 Mn                  5.05642   3.13544   9.06502 Mn     1 0  0.00000
HETATM    13 Mn                  3.76140   5.65834   4.64584 Mn     1 0  0.00000
HETATM    14 Mn                  1.89808   3.13860   9.30008 Mn     1 0  0.00000
HETATM    15 Mn                  5.58110   8.16164   5.26168 Mn     1 0  0.00000
HETATM    16 Mn                  0.66520   6.27971   3.11033 Mn     1 0  0.00000
HETATM    17 Mn                  3.79956   6.27741   8.11492 Mn     1 0  0.00000
HETATM    18 Mn                  6.82997   5.02644   6.20494 Mn     1 0  0.00000
HETATM    19 Mn                  5.55456   8.14101  10.51123 Mn     1 0  0.00000
HETATM    20 Mn                  2.43383   8.17935   5.48752 Mn     1 0  0.00000
HETATM    21 Mn                  6.89377   5.64725   9.66294 Mn     1 0  0.00000
HETATM    22 Mn                  0.83675   8.16018   8.23500 Mn     1 0  0.00000
HETATM    23 Mn                  2.40729   8.15872  10.73707 Mn     1 0  0.00000
HETATM    24 Fe                  3.99420   8.16018   2.75631 Fe     1 0  0.00000
HETATM    25 O                   5.07371   1.92588   2.26361 O      2 0  0.00000
HETATM    26 O                   6.47055   1.92018   4.48427 O      2 0  0.00000
HETATM    27 O                   3.32843   2.06437   4.90781 O      2 0  0.00000
HETATM    28 O                   6.47959   2.05860   9.91493 O      2 0  0.00000
HETATM    29 O                   1.64527   1.99099   2.47146 O      2 0  0.00000
HETATM    30 O                   4.80096   1.97909   7.48194 O      2 0  0.00000
HETATM    31 O                   5.04707   4.35370   5.38406 O      2 0  0.00000
HETATM    32 O                   3.65186   4.36153   3.16187 O      2 0  0.00000
HETATM    33 O                   1.91148   1.92336   7.73893 O      2 0  0.00000
HETATM    34 O                   3.30669   1.91553   9.96111 O      2 0  0.00000
HETATM    35 O                   0.47896   4.21847   3.20805 O      2 0  0.00000
HETATM    36 O                   2.15759   4.29797   5.64104 O      2 0  0.00000
HETATM    37 O                   5.31328   4.28607  10.65152 O      2 0  0.00000
HETATM    38 O                   3.63012   4.21269   8.21517 O      2 0  0.00000
HETATM    39 O                   7.01113   7.08723   6.10256 O      2 0  0.00000
HETATM    40 O                   5.34627   7.00007   3.68805 O      2 0  0.00000
HETATM    41 O                   5.58410   6.94393   8.93860 O      2 0  0.00000
HETATM    42 O                   6.97696   6.93727  11.16080 O      2 0  0.00000
HETATM    43 O                   0.48800   4.35688   8.63872 O      2 0  0.00000
HETATM    44 O                   2.50391   7.00574   3.86413 O      2 0  0.00000
HETATM    45 O                   1.88484   4.35118  10.85937 O      2 0  0.00000
HETATM    46 O                   3.82518   6.94026   6.14866 O      2 0  0.00000
HETATM    47 O                   5.83066   9.31321   6.85066 O      2 0  0.00000
HETATM    48 O                   4.15659   9.24245   4.43670 O      2 0  0.00000
HETATM    49 O                   3.83181   7.07791  11.56205 O      2 0  0.00000
HETATM    50 O                   2.15773   7.00715   9.14809 O      2 0  0.00000
HETATM    51 O                   2.40430   9.37643   7.06015 O      2 0  0.00000
HETATM    52 O                   4.16321   9.38010   9.85009 O      2 0  0.00000
HETATM    53 O                   1.01144   9.38309   4.83794 O      2 0  0.00000
HETATM    54 O                   5.48449   9.31462  12.13462 O      2 0  0.00000
HETATM    55 O                   0.97727   9.23314   9.89619 O      2 0  0.00000
HETATM    56 O                   2.64212   9.32029  12.31069 O      2 0  0.00000
FORMAT CONECT (a6,12i6)
END

BIOGRF 200
DESCRP 36
FORCEFIELD DREIDING  
REMARK CRYSTX     6.15049     6.10072    30.39601    60.27972    59.99808    59.83729
FORMAT ATOM   (a6,1x,i5,1x,a5,1x,a3,1x,a1,1x,a5,3f10.5,1x,a5,i3,i2,1x,f8.5)
HETATM     1 Mn                  0.89930   0.64049   1.52891 Mn     1 0  0.00000
HETATM     2 Mn                  0.90958   2.49346   4.54485 Mn     1 0  0.00000
HETATM     3 Mn                  0.91360   0.63457   7.59887 Mn     1 0  0.00000
HETATM     4 Mn                  0.90321   0.61040  13.69596 Mn     1 0  0.00000
HETATM     5 Mn                  0.89589   2.48055  16.72198 Mn     1 0  0.00000
HETATM     6 Mn                  0.86546   0.61994  19.81015 Mn     1 0  0.00000
HETATM     7 Mn                  0.91301   2.49992  10.63374 Mn     1 0  0.00000
HETATM     8 Mn                  0.87910   0.63392  25.84490 Mn     1 0  0.00000
HETATM     9 Mn                  6.21844   2.50451  25.87232 Mn     1 0  0.00000
HETATM    10 Mn                  6.24902   4.35950  34.94712 Mn     1 0  0.00000
HETATM    11 Fe                  2.67806   0.00731   4.56879 Fe     1 0  0.00000
HETATM    12 Fe                  3.56634   2.51040  33.43958 Fe     1 0  0.00000
HETATM    13 Fe                  3.56386   2.49088   6.07204 Fe     1 0  0.00000
HETATM    14 Fe                  2.65731   0.02626  10.63937 Fe     1 0  0.00000
HETATM    15 Fe                  3.56725   2.48615   9.11034 Fe     1 0  0.00000
HETATM    16 Fe                  3.55529   2.49550  12.13045 Fe     1 0  0.00000
HETATM    17 Fe                  6.24396   4.36389  10.66638 Fe     1 0  0.00000
HETATM    18 Fe                  2.65947   0.00596  16.75187 Fe     1 0  0.00000
HETATM    19 Fe                  3.54014   2.47724  15.22754 Fe     1 0  0.00000
HETATM    20 Fe                  3.54696   2.47134  18.25298 Fe     1 0  0.00000
HETATM    21 Fe                  6.20241   4.37128  16.71722 Fe     1 0  0.00000
HETATM    22 Fe                  3.56334   2.50563  21.30791 Fe     1 0  0.00000
HETATM    23 Fe                  3.54943   2.49880  24.32329 Fe     1 0  0.00000
HETATM    24 Fe                  6.22675   4.35005  22.82322 Fe     1 0  0.00000
HETATM    25 Fe                  3.55611   2.47821  27.36190 Fe     1 0  0.00000
HETATM    26 Fe                  2.65099   0.00640  22.82067 Fe     1 0  0.00000
HETATM    27 Fe                  3.56188   2.49058  30.41078 Fe     1 0  0.00000
HETATM    28 Fe                  6.19661   4.37822  28.91051 Fe     1 0  0.00000
HETATM    29 Fe                  4.45355   4.98310  31.92947 Fe     1 0  0.00000
HETATM    30 Fe                  6.21838   2.49559  31.94063 Fe     1 0  0.00000
HETATM    31 O                   1.88755   1.36983   3.21358 O      2 0  0.00000
HETATM    32 O                   1.86952   1.32903   5.90712 O      2 0  0.00000
HETATM    33 O                   2.79959   3.57225   4.53054 O      2 0  0.00000
HETATM    34 O                   4.25195   1.31577   4.52091 O      2 0  0.00000
HETATM    35 O                   1.91230   1.28605   9.26972 O      2 0  0.00000
HETATM    36 O                   2.84751   3.69716   7.60239 O      2 0  0.00000
HETATM    37 O                   5.25761   3.65919   6.25381 O      2 0  0.00000
HETATM    38 O                   1.90678   1.28984  12.03834 O      2 0  0.00000
HETATM    39 O                   2.79560   3.57067  10.64092 O      2 0  0.00000
HETATM    40 O                   4.34108   1.38687   7.60229 O      2 0  0.00000
HETATM    41 O                   4.26076   1.28083  10.65411 O      2 0  0.00000
HETATM    42 O                   5.29584   3.64095   8.95458 O      2 0  0.00000
HETATM    43 O                   1.86192   1.32618  15.38898 O      2 0  0.00000
HETATM    44 O                   2.74669   3.70992  13.70403 O      2 0  0.00000
HETATM    45 O                   5.18524   3.68714  12.33025 O      2 0  0.00000
HETATM    46 O                   4.32501   1.31990  13.70619 O      2 0  0.00000
HETATM    47 O                   1.95368   1.25061  18.16335 O      2 0  0.00000
HETATM    48 O                   2.66654   3.52668  16.72291 O      2 0  0.00000
HETATM    49 O                   4.26144   1.30483  16.71310 O      2 0  0.00000
HETATM    50 O                   5.22518   3.71938  15.16364 O      2 0  0.00000
HETATM    51 O                   2.86317   3.69409  19.74629 O      2 0  0.00000
HETATM    52 O                   1.86226   1.33934  21.45944 O      2 0  0.00000
HETATM    53 O                   5.22800   3.76187  18.25155 O      2 0  0.00000
HETATM    54 O                   4.44751   1.44244  19.76677 O      2 0  0.00000
HETATM    55 O                   2.78001   3.57824  22.80507 O      2 0  0.00000
HETATM    56 O                   1.86589   1.30963  24.17322 O      2 0  0.00000
HETATM    57 O                   4.26289   1.29086  22.80329 O      2 0  0.00000
HETATM    58 O                   5.28425   3.67455  21.10760 O      2 0  0.00000
HETATM    59 O                   2.84312   3.68780  25.86150 O      2 0  0.00000
HETATM    60 O                   1.87184   1.29717  27.53467 O      2 0  0.00000
HETATM    61 O                   4.35144   1.38735  25.83737 O      2 0  0.00000
HETATM    62 O                   5.25231   3.69623  24.46998 O      2 0  0.00000
HETATM    63 O                   1.90783   1.33880  30.26253 O      2 0  0.00000
HETATM    64 O                   2.68918   3.52490  28.92346 O      2 0  0.00000
HETATM    65 O                   4.24474   1.31226  28.92364 O      2 0  0.00000
HETATM    66 O                   5.26267   3.65000  27.21802 O      2 0  0.00000
HETATM    67 O                   2.88914   3.65275  31.91755 O      2 0  0.00000
HETATM    68 O                   4.40736   1.47117  31.92449 O      2 0  0.00000
HETATM    69 O                   5.24241   3.63195  30.52402 O      2 0  0.00000
HETATM    70 O                   5.22260   3.65940  33.28701 O      2 0  0.00000
FORMAT CONECT (a6,12i6)
END

BIOGRF 200
DESCRP 37
FORCEFIELD DREIDING  
REMARK CRYSTX     8.24589     8.33134     8.26384   109.72185   109.40087   108.81273
FORMAT ATOM   (a6,1x,i5,1x,a5,1x,a3,1x,a1,1x,a5,3f10.5,1x,a5,i3,i2,1x,f8.5)
HETATM     1 Mn                  5.13198   1.70703  -2.55175 Mn     1 0  0.00000
HETATM     2 Mn                 -0.01244   0.02441   0.02107 Mn     1 0  0.00000
HETATM     3 Mn                  1.97548   3.43061  -2.75641 Mn     1 0  0.00000
HETATM     4 Mn                  3.02531   1.92355  -0.14821 Mn     1 0  0.00000
HETATM     5 Mn                  0.07210   6.82811  -0.05370 Mn     1 0  0.00000
HETATM     6 Mn                  6.68740   1.51432   2.93367 Mn     1 0  0.00000
HETATM     7 Fe                  2.14173   6.54518  -3.00397 Fe     1 0  0.00000
HETATM     8 Fe                  4.06162   3.18454   2.52886 Fe     1 0  0.00000
HETATM     9 Fe                  1.28363   1.70910   2.95422 Fe     1 0  0.00000
HETATM    10 Fe                  2.66326   5.13391  -0.23658 Fe     1 0  0.00000
HETATM    11 Fe                 -0.12683   3.70556   0.18382 Fe     1 0  0.00000
HETATM    12 Fe                  1.79518   0.25376   5.72126 Fe     1 0  0.00000
HETATM    13 Fe                  5.85740   3.39913  -0.04538 Fe     1 0  0.00000
HETATM    14 Fe                 -2.70436   5.40460  -0.26225 Fe     1 0  0.00000
HETATM    15 Fe                  0.86289   4.84722   2.92846 Fe     1 0  0.00000
HETATM    16 Fe                 -1.23832   5.12404   5.24127 Fe     1 0  0.00000
HETATM    17 O                   5.24774   1.53002  -0.57407 O      2 0  0.00000
HETATM    18 O                   3.18740   1.76207   6.04404 O      2 0  0.00000
HETATM    19 O                   1.92938   0.31434  -0.44339 O      2 0  0.00000
HETATM    20 O                   3.26894   5.02588  -2.33802 O      2 0  0.00000
HETATM    21 O                  -1.69174   3.14432   4.76715 O      2 0  0.00000
HETATM    22 O                   2.96685   1.57685   1.76797 O      2 0  0.00000
HETATM    23 O                   4.84437   1.68520   3.77729 O      2 0  0.00000
HETATM    24 O                   0.21563   0.32898   1.95055 O      2 0  0.00000
HETATM    25 O                   3.90836   3.62202   0.51557 O      2 0  0.00000
HETATM    26 O                  -0.67987   1.80921  -0.31711 O      2 0  0.00000
HETATM    27 O                   1.52077   3.40183  -0.89149 O      2 0  0.00000
HETATM    28 O                   2.17497   0.00111   3.74230 O      2 0  0.00000
HETATM    29 O                   2.34778   3.39918   3.56638 O      2 0  0.00000
HETATM    30 O                   4.57629   5.03732   3.14283 O      2 0  0.00000
HETATM    31 O                   5.53760   0.02527   1.72964 O      2 0  0.00000
HETATM    32 O                  -0.87258   5.18089  -1.09467 O      2 0  0.00000
HETATM    33 O                   0.06574   3.09956   2.23374 O      2 0  0.00000
HETATM    34 O                   3.76578   6.62793   0.78974 O      2 0  0.00000
HETATM    35 O                   0.84508   5.28430   1.01025 O      2 0  0.00000
HETATM    36 O                   0.67684   1.78909   4.91306 O      2 0  0.00000
HETATM    37 O                  -2.08513   3.81243   0.74616 O      2 0  0.00000
HETATM    38 O                   2.11684   6.39442   3.17505 O      2 0  0.00000
HETATM    39 O                   0.73047   5.06192  -3.31645 O      2 0  0.00000
HETATM    40 O                  -1.22959   5.29311   3.20193 O      2 0  0.00000
FORMAT CONECT (a6,12i6)
END

BIOGRF 200
DESCRP 38
FORCEFIELD DREIDING  
REMARK CRYSTX     5.12215     5.12215     9.82168    90.00000    90.00000   120.19318
FORMAT ATOM   (a6,1x,i5,1x,a5,1x,a3,1x,a1,1x,a5,3f10.5,1x,a5,i3,i2,1x,f8.5)
HETATM     1 Mn                 -1.28650   3.68564   4.91084 Mn     1 0  0.00000
HETATM     2 Mn                 -0.01645   2.95523   0.00000 Mn     1 0  0.00000
HETATM     3 Mn                  2.56258   1.47202   0.00000 Mn     1 0  0.00000
HETATM     4 Mn                  3.83263   0.74161   4.91084 Mn     1 0  0.00000
HETATM     5 Fe                  0.00000   0.00000   0.00000 Fe     1 0  0.00000
HETATM     6 Fe                  1.27307   2.21362   4.91084 Fe     1 0  0.00000
HETATM     7 O                  -1.69686   2.91981   0.96312 O      2 0  0.00000
HETATM     8 O                   4.24299   1.50744   8.85855 O      2 0  0.00000
HETATM     9 O                  -0.47201   2.21540   3.94771 O      2 0  0.00000
HETATM    10 O                   0.39391   3.72106   5.87396 O      2 0  0.00000
HETATM    11 O                   0.41449   0.72073   5.86348 O      2 0  0.00000
HETATM    12 O                   0.85857   1.49290   0.95264 O      2 0  0.00000
HETATM    13 O                   1.68756   2.93435   8.86903 O      2 0  0.00000
HETATM    14 O                  -0.83094   4.42548   8.85855 O      2 0  0.00000
HETATM    15 O                   2.13164   3.70652   3.95819 O      2 0  0.00000
HETATM    16 O                   2.15222   0.70619   3.94771 O      2 0  0.00000
HETATM    17 O                   3.01814   2.21185   5.87396 O      2 0  0.00000
HETATM    18 O                   3.37707   0.00177   0.96312 O      2 0  0.00000
FORMAT CONECT (a6,12i6)
END

BIOGRF 200
DESCRP 39
FORCEFIELD DREIDING  
REMARK CRYSTX     5.94206     5.90990    14.29779    90.71338    90.16695    59.30547
FORMAT ATOM   (a6,1x,i5,1x,a5,1x,a3,1x,a1,1x,a5,3f10.5,1x,a5,i3,i2,1x,f8.5)
HETATM     1 Mn                  3.00044   1.68330   0.56837 Mn     1 0  0.00000
HETATM     2 Mn                  3.00825   3.38506   2.92773 Mn     1 0  0.00000
HETATM     3 Mn                  4.46576   0.84680   2.95864 Mn     1 0  0.00000
HETATM     4 Mn                  4.49284   4.23471   7.67381 Mn     1 0  0.00000
HETATM     5 Mn                  5.95035   1.69646   7.70472 Mn     1 0  0.00000
HETATM     6 Mn                  5.95816   3.39821  10.06408 Mn     1 0  0.00000
HETATM     7 Mn                  0.00000   0.00000   5.36167 Mn     1 0  0.00000
HETATM     8 Mn                  2.97102   0.00000  12.50191 Mn     1 0  0.00000
HETATM     9 Fe                  7.46568   4.23835   7.66995 Fe     1 0  0.00000
HETATM    10 Fe                  1.49292   0.84317   2.96250 Fe     1 0  0.00000
HETATM    11 Fe                  1.50828   2.54076  12.47378 Fe     1 0  0.00000
HETATM    12 Fe                  4.47930   2.54076  12.46512 Fe     1 0  0.00000
HETATM    13 O                   7.66359   4.34294   4.01728 O      2 0  0.00000
HETATM    14 O                   4.28626   4.31403   4.04639 O      2 0  0.00000
HETATM    15 O                   1.72983   2.46021   1.79800 O      2 0  0.00000
HETATM    16 O                   4.29521   2.42535   1.83453 O      2 0  0.00000
HETATM    17 O                   3.01261   1.71260   3.91949 O      2 0  0.00000
HETATM    18 O                   3.03064   3.60421   6.55065 O      2 0  0.00000
HETATM    19 O                   3.01364   0.21177   1.83076 O      2 0  0.00000
HETATM    20 O                   8.93177   5.05776   1.91704 O      2 0  0.00000
HETATM    21 O                   5.94599   3.36891   6.71296 O      2 0  0.00000
HETATM    22 O                   5.92797   1.47731   4.08180 O      2 0  0.00000
HETATM    23 O                   5.94496   4.86974   8.80169 O      2 0  0.00000
HETATM    24 O                   4.66339   2.65616   8.79792 O      2 0  0.00000
HETATM    25 O                   7.22877   2.62130   8.83445 O      2 0  0.00000
HETATM    26 O                   7.23426   4.15617  11.28371 O      2 0  0.00000
HETATM    27 O                   4.68305   4.17895  11.30782 O      2 0  0.00000
HETATM    28 O                   1.29501   0.73858   6.61517 O      2 0  0.00000
HETATM    29 O                   4.67234   0.76748   6.58605 O      2 0  0.00000
HETATM    30 O                   5.88373   1.90469  11.29905 O      2 0  0.00000
HETATM    31 O                   5.95102   3.42673  13.43525 O      2 0  0.00000
HETATM    32 O                   0.02683   0.02376   8.71541 O      2 0  0.00000
HETATM    33 O                   3.00758   1.65478  11.49499 O      2 0  0.00000
HETATM    34 O                   3.07487   3.17683  13.63119 O      2 0  0.00000
HETATM    35 O                   4.27555   0.90257  13.62242 O      2 0  0.00000
HETATM    36 O                   1.72434   0.92534  13.64653 O      2 0  0.00000
FORMAT CONECT (a6,12i6)
END

BIOGRF 200
DESCRP 3
FORCEFIELD DREIDING  
REMARK CRYSTX     6.27036     6.27036     6.27036   123.75920   123.75920    83.60354
FORMAT ATOM   (a6,1x,i5,1x,a5,1x,a3,1x,a1,1x,a5,3f10.5,1x,a5,i3,i2,1x,f8.5)
HETATM     1 Mn                  3.63092   3.12246  -3.65910 Mn     1 0  0.00000
HETATM     2 Mn                  1.02439   3.12246  -1.91687 Mn     1 0  0.00000
HETATM     3 Mn                  1.76879   0.62449   2.96054 Mn     1 0  0.00000
HETATM     4 Mn                  1.02439   3.12246   1.21831 Mn     1 0  0.00000
HETATM     5 Fe                  0.00000   0.00000   0.00000 Fe     1 0  0.00000
HETATM     6 Fe                  3.53759   1.24898  -0.34928 Fe     1 0  0.00000
HETATM     7 O                   2.57726   1.89978  -2.02955 O      2 0  0.00000
HETATM     8 O                   1.97646   4.20887  -3.69841 O      2 0  0.00000
HETATM     9 O                   0.07232   2.03605  -0.13533 O      2 0  0.00000
HETATM    10 O                   2.63964   1.98346   1.33099 O      2 0  0.00000
HETATM    11 O                   1.79365   4.34515  -0.56323 O      2 0  0.00000
HETATM    12 O                   0.25514   1.89978   2.99985 O      2 0  0.00000
HETATM    13 O                  -0.52848   4.34515  -1.80419 O      2 0  0.00000
HETATM    14 O                  -0.59086   4.26147   1.10563 O      2 0  0.00000
FORMAT CONECT (a6,12i6)
END

BIOGRF 200
DESCRP 40
FORCEFIELD DREIDING  
REMARK CRYSTX     6.14861     6.13410    36.80678    60.00197    60.13180    60.07802
FORMAT ATOM   (a6,1x,i5,1x,a5,1x,a3,1x,a1,1x,a5,3f10.5,1x,a5,i3,i2,1x,f8.5)
HETATM     1 Mn                  0.01670   0.01925  36.76570 Mn     1 0  0.00000
HETATM     2 Mn                  1.75910   3.14735   6.11400 Mn     1 0  0.00000
HETATM     3 Mn                  4.45611   3.13553   4.57917 Mn     1 0  0.00000
HETATM     4 Mn                  1.77436   1.26212   9.18476 Mn     1 0  0.00000
HETATM     5 Mn                  1.77759   5.00409   9.20472 Mn     1 0  0.00000
HETATM     6 Mn                  4.43290   3.13136  10.73384 Mn     1 0  0.00000
HETATM     7 Mn                  1.76442   1.25819  15.33139 Mn     1 0  0.00000
HETATM     8 Mn                  1.78291   3.11494  18.42211 Mn     1 0  0.00000
HETATM     9 Mn                  1.76765   5.00017  15.35132 Mn     1 0  0.00000
HETATM    10 Mn                  1.75808   1.23320  21.51033 Mn     1 0  0.00000
HETATM    11 Mn                  4.44101   3.13092  16.86432 Mn     1 0  0.00000
HETATM    12 Mn                  1.76279   3.12468  24.55226 Mn     1 0  0.00000
HETATM    13 Mn                  1.77198   1.23748  27.62977 Mn     1 0  0.00000
HETATM    14 Mn                  4.41781   3.12675  23.01895 Mn     1 0  0.00000
HETATM    15 Mn                  5.33471   0.01498  33.70827 Mn     1 0  0.00000
HETATM    16 Mn                  1.77101   3.13114  30.67143 Mn     1 0  0.00000
HETATM    17 Mn                  0.01608   0.01879  24.49789 Mn     1 0  0.00000
HETATM    18 Mn                  1.75871   1.23367  33.77814 Mn     1 0  0.00000
HETATM    19 Mn                  1.77922   3.13761  36.79063 Mn     1 0  0.00000
HETATM    20 Fe                  1.78160   1.23041   3.09795 Fe     1 0  0.00000
HETATM    21 Fe                  3.56814   0.60914   6.14067 Fe     1 0  0.00000
HETATM    22 Fe                  1.77101   3.13114  12.26804 Fe     1 0  0.00000
HETATM    23 Fe                  4.45461   3.12216   7.67906 Fe     1 0  0.00000
HETATM    24 Fe                  3.55334   0.62623  12.26563 Fe     1 0  0.00000
HETATM    25 Fe                  4.43696   3.13114  13.79906 Fe     1 0  0.00000
HETATM    26 Fe                  3.53855   0.64332  18.39062 Fe     1 0  0.00000
HETATM    27 Fe                  4.41931   3.14013  19.91909 Fe     1 0  0.00000
HETATM    28 Fe                  3.54594   0.64557  24.53564 Fe     1 0  0.00000
HETATM    29 Fe                  4.42138   3.12730  26.05488 Fe     1 0  0.00000
HETATM    30 Fe                  4.43963   3.13244  29.13156 Fe     1 0  0.00000
HETATM    31 Fe                  3.55334   0.62623  30.66902 Fe     1 0  0.00000
HETATM    32 Fe                  5.32509   0.02205  21.43334 Fe     1 0  0.00000
HETATM    33 Fe                  4.43696   3.13114  32.20245 Fe     1 0  0.00000
HETATM    34 Fe                  4.43428   3.12985  35.27339 Fe     1 0  0.00000
HETATM    35 Fe                  3.56075   0.60689  36.80244 Fe     1 0  0.00000
HETATM    36 Fe                  4.45254   3.13499  38.35006 Fe     1 0  0.00000
HETATM    37 O                   2.70181   1.79549   4.69007 O      2 0  0.00000
HETATM    38 O                   2.75511   1.97886   7.44878 O      2 0  0.00000
HETATM    39 O                   3.59170   4.31821   6.23440 O      2 0  0.00000
HETATM    40 O                   5.24590   1.88066   6.17396 O      2 0  0.00000
HETATM    41 O                   2.69828   1.89954  10.92774 O      2 0  0.00000
HETATM    42 O                   3.74858   4.26615   9.27447 O      2 0  0.00000
HETATM    43 O                   6.13839   4.31502   7.81753 O      2 0  0.00000
HETATM    44 O                   5.27338   2.04762   9.14768 O      2 0  0.00000
HETATM    45 O                   2.77470   1.93644  13.64129 O      2 0  0.00000
HETATM    46 O                   3.51005   4.20078  12.33649 O      2 0  0.00000
HETATM    47 O                   5.13638   1.99237  12.18904 O      2 0  0.00000
HETATM    48 O                   6.10080   4.39324  10.58359 O      2 0  0.00000
HETATM    49 O                   2.77312   1.86904  17.01456 O      2 0  0.00000
HETATM    50 O                   3.73754   4.26992  15.40908 O      2 0  0.00000
HETATM    51 O                   5.36387   2.06151  15.26163 O      2 0  0.00000
HETATM    52 O                   6.09922   4.32585  13.95687 O      2 0  0.00000
HETATM    53 O                   3.60054   4.21466  18.45048 O      2 0  0.00000
HETATM    54 O                   2.73553   1.94727  19.78063 O      2 0  0.00000
HETATM    55 O                   6.17564   4.36275  16.67038 O      2 0  0.00000
HETATM    56 O                   5.12533   1.99614  18.32369 O      2 0  0.00000
HETATM    57 O                   2.63030   1.92364  23.24438 O      2 0  0.00000
HETATM    58 O                   3.62801   4.38162  21.42420 O      2 0  0.00000
HETATM    59 O                   5.28222   1.94408  21.36376 O      2 0  0.00000
HETATM    60 O                   6.11880   4.28342  20.14934 O      2 0  0.00000
HETATM    61 O                   3.42827   4.18577  24.62919 O      2 0  0.00000
HETATM    62 O                   2.85648   1.85470  25.99660 O      2 0  0.00000
HETATM    63 O                   5.14543   1.91712  24.57569 O      2 0  0.00000
HETATM    64 O                   6.17211   4.46680  22.90809 O      2 0  0.00000
HETATM    65 O                   2.72256   1.97903  29.33557 O      2 0  0.00000
HETATM    66 O                   3.75495   4.30315  27.61375 O      2 0  0.00000
HETATM    67 O                   6.08296   4.44566  26.03946 O      2 0  0.00000
HETATM    68 O                   5.37378   2.11924  27.58914 O      2 0  0.00000
HETATM    69 O                   2.85782   1.85349  32.13227 O      2 0  0.00000
HETATM    70 O                   3.49162   4.15920  30.67020 O      2 0  0.00000
HETATM    71 O                   5.14356   1.95908  30.64266 O      2 0  0.00000
HETATM    72 O                   6.13986   4.29096  28.91861 O      2 0  0.00000
HETATM    73 O                   2.73406   1.97133  35.48633 O      2 0  0.00000
HETATM    74 O                   3.73036   4.30320  33.76224 O      2 0  0.00000
HETATM    75 O                   6.01610   4.40880  32.27267 O      2 0  0.00000
HETATM    76 O                   2.79096   1.81663  38.36548 O      2 0  0.00000
HETATM    77 O                   5.38230   2.10309  33.73471 O      2 0  0.00000
HETATM    78 O                   3.50013   4.14305  36.81580 O      2 0  0.00000
HETATM    79 O                   5.11897   1.95914  36.79120 O      2 0  0.00000
HETATM    80 O                   6.15136   4.28325  35.06934 O      2 0  0.00000
HETATM    81 O                   3.72849   4.34517  39.82925 O      2 0  0.00000
HETATM    82 O                   5.44565   2.07652  39.77576 O      2 0  0.00000
HETATM    83 O                   6.01744   4.40759  38.40831 O      2 0  0.00000
HETATM    84 O                   6.24361   4.33864  41.16056 O      2 0  0.00000
FORMAT CONECT (a6,12i6)
END

BIOGRF 200
DESCRP 4
FORCEFIELD DREIDING  
REMARK CRYSTX     5.91562     5.91562     5.91562    58.95355    58.95355    58.95355
FORMAT ATOM   (a6,1x,i5,1x,a5,1x,a3,1x,a1,1x,a5,3f10.5,1x,a5,i3,i2,1x,f8.5)
HETATM     1 Mn                  3.39634   2.38290   3.05088 Mn     1 0  0.00000
HETATM     2 Mn                  2.53410   0.00000   4.48325 Mn     1 0  0.00000
HETATM     3 Mn                  0.86224   2.38290   4.48325 Mn     1 0  0.00000
HETATM     4 Fe                  3.39634   2.38290   6.00868 Fe     1 0  0.00000
HETATM     5 O                   1.80700   1.26781   3.19688 O      2 0  0.00000
HETATM     6 O                   4.02824   1.24191   4.49091 O      2 0  0.00000
HETATM     7 O                   2.53843   3.36532   4.49091 O      2 0  0.00000
HETATM     8 O                   1.77009   1.24191   5.76730 O      2 0  0.00000
HETATM     9 O                   5.02258   3.52389   6.25007 O      2 0  0.00000
HETATM    10 O                   4.25424   1.40048   7.52646 O      2 0  0.00000
HETATM    11 O                   2.76444   3.52389   7.52646 O      2 0  0.00000
HETATM    12 O                   4.98567   3.49799   8.82048 O      2 0  0.00000
FORMAT CONECT (a6,12i6)
END

BIOGRF 200
DESCRP 5
FORCEFIELD DREIDING  
REMARK CRYSTX     3.18549     5.51537     7.70895    90.17529    90.00000    90.00000
FORMAT ATOM   (a6,1x,i5,1x,a5,1x,a3,1x,a1,1x,a5,3f10.5,1x,a5,i3,i2,1x,f8.5)
HETATM     1 Mn                  0.00000   1.81928   5.11894 Mn     1 0  0.00000
HETATM     2 Mn                  0.00000   3.69606   2.57314 Mn     1 0  0.00000
HETATM     3 Mn                  1.59275   2.75767  -0.00844 Mn     1 0  0.00000
HETATM     4 Mn                  0.00000   0.00000   0.00000 Mn     1 0  0.00000
HETATM     5 Fe                  1.59275   4.58798   5.11551 Fe     1 0  0.00000
HETATM     6 Fe                  1.59275   0.92736   2.57657 Fe     1 0  0.00000
HETATM     7 O                   0.00000   3.67991   6.36886 O      2 0  0.00000
HETATM     8 O                   1.59275   0.89922   6.40732 O      2 0  0.00000
HETATM     9 O                   1.59275   4.61613   1.28476 O      2 0  0.00000
HETATM    10 O                   1.59275   2.75767   3.84604 O      2 0  0.00000
HETATM    11 O                   0.00000   0.00000   3.85448 O      2 0  0.00000
HETATM    12 O                   0.00000   1.83543   1.32322 O      2 0  0.00000
FORMAT CONECT (a6,12i6)
END

BIOGRF 200
DESCRP 6
FORCEFIELD DREIDING  
REMARK CRYSTX     6.05436     6.05371    30.13387   120.07279   119.96560    90.14741
FORMAT ATOM   (a6,1x,i5,1x,a5,1x,a3,1x,a1,1x,a5,3f10.5,1x,a5,i3,i2,1x,f8.5)
HETATM     1 Mn                 -0.86886   2.46183  25.59683 Mn     1 0  0.00000
HETATM     2 Mn                 -0.90223   4.32298  22.60541 Mn     1 0  0.00000
HETATM     3 Mn                 -0.90774   4.29013  16.58828 Mn     1 0  0.00000
HETATM     4 Mn                  4.38599   0.64180  25.56827 Mn     1 0  0.00000
HETATM     5 Mn                 -0.88407   4.29959  10.52530 Mn     1 0  0.00000
HETATM     6 Mn                  1.75205   2.45635  15.05526 Mn     1 0  0.00000
HETATM     7 Mn                  4.38007   0.60899  19.55125 Mn     1 0  0.00000
HETATM     8 Mn                  4.34686   2.47010  16.55990 Mn     1 0  0.00000
HETATM     9 Mn                 -0.85010   4.30379   4.53057 Mn     1 0  0.00000
HETATM    10 Mn                  1.74948   2.46702   9.00578 Mn     1 0  0.00000
HETATM    11 Mn                  4.38218   0.63493  13.55092 Mn     1 0  0.00000
HETATM    12 Mn                  1.73889   2.46612   6.01156 Mn     1 0  0.00000
HETATM    13 Mn                 -0.90358   4.29684  -1.52728 Mn     1 0  0.00000
HETATM    14 Mn                  1.72868   2.46480   3.01686 Mn     1 0  0.00000
HETATM    15 Mn                  4.32790   0.62773   7.49159 Mn     1 0  0.00000
HETATM    16 Mn                  1.72605   2.47571  27.10126 Mn     1 0  0.00000
HETATM    17 Mn                  4.36193   0.63217   1.49733 Mn     1 0  0.00000
HETATM    18 Fe                  1.74359   2.48137  24.03798 Fe     1 0  0.00000
HETATM    19 Fe                  1.73900   2.46593  21.07864 Fe     1 0  0.00000
HETATM    20 Fe                  2.62252   0.00009  22.59540 Fe     1 0  0.00000
HETATM    21 Fe                 -0.87257   2.47546  13.55420 Fe     1 0  0.00000
HETATM    22 Fe                  1.73464   2.45053  18.11888 Fe     1 0  0.00000
HETATM    23 Fe                  0.83337   4.89067  13.54346 Fe     1 0  0.00000
HETATM    24 Fe                 -0.88337   2.46616   7.52345 Fe     1 0  0.00000
HETATM    25 Fe                  1.73743   2.45238  12.01761 Fe     1 0  0.00000
HETATM    26 Fe                  2.61008   0.04828  10.55969 Fe     1 0  0.00000
HETATM    27 Fe                  4.35070   2.45590  -1.53173 Fe     1 0  0.00000
HETATM    28 Fe                  0.86813   4.88435   1.46349 Fe     1 0  0.00000
HETATM    29 Fe                  1.74072   2.47875   0.00464 Fe     1 0  0.00000
HETATM    30 Fe                  2.64473   0.04057  -1.52148 Fe     1 0  0.00000
HETATM    31 O                   0.05523   3.55229  26.97319 O      2 0  0.00000
HETATM    32 O                   0.83051   1.42453  25.68002 O      2 0  0.00000
HETATM    33 O                   0.00293   3.59023  24.26179 O      2 0  0.00000
HETATM    34 O                   2.44055   3.60069  25.66822 O      2 0  0.00000
HETATM    35 O                  -0.02660   3.59123  20.93916 O      2 0  0.00000
HETATM    36 O                   1.02877   1.24479  22.58951 O      2 0  0.00000
HETATM    37 O                   0.72512   1.36376  19.55547 O      2 0  0.00000
HETATM    38 O                  -0.01962   3.59930  18.24089 O      2 0  0.00000
HETATM    39 O                   2.75291   3.56827  22.60158 O      2 0  0.00000
HETATM    40 O                   3.49792   1.33273  23.91603 O      2 0  0.00000
HETATM    41 O                   2.44927   3.68688  19.56768 O      2 0  0.00000
HETATM    42 O                   3.50479   1.34067  21.21785 O      2 0  0.00000
HETATM    43 O                   0.15816   3.60657  15.02794 O      2 0  0.00000
HETATM    44 O                   1.03778   1.33156  16.48844 O      2 0  0.00000
HETATM    45 O                   0.92225   1.38690  13.63333 O      2 0  0.00000
HETATM    46 O                   0.06365   3.63692  12.15171 O      2 0  0.00000
HETATM    47 O                   2.64745   3.50755  16.47658 O      2 0  0.00000
HETATM    48 O                   3.47496   1.34183  17.89493 O      2 0  0.00000
HETATM    49 O                   2.46198   3.59497  13.62853 O      2 0  0.00000
HETATM    50 O                   3.42282   1.37964  15.18365 O      2 0  0.00000
HETATM    51 O                   0.14265   3.59466   8.92322 O      2 0  0.00000
HETATM    52 O                   0.97662   1.31702  10.39750 O      2 0  0.00000
HETATM    53 O                   0.96610   1.40623   7.50100 O      2 0  0.00000
HETATM    54 O                   0.15360   3.58667   6.12099 O      2 0  0.00000
HETATM    55 O                   2.56450   3.54481  10.42745 O      2 0  0.00000
HETATM    56 O                   3.42948   1.29630  11.92097 O      2 0  0.00000
HETATM    57 O                   2.46963   3.55180   7.49026 O      2 0  0.00000
HETATM    58 O                   3.34595   1.33517   9.09680 O      2 0  0.00000
HETATM    59 O                   0.13223   3.59657   2.92554 O      2 0  0.00000
HETATM    60 O                   1.00821   1.38020   4.53260 O      2 0  0.00000
HETATM    61 O                   0.91382   1.38680   1.59540 O      2 0  0.00000
HETATM    62 O                   0.04919   3.63519   0.10276 O      2 0  0.00000
HETATM    63 O                   2.51203   3.52561   4.52180 O      2 0  0.00000
HETATM    64 O                   3.32429   1.34551   5.90169 O      2 0  0.00000
HETATM    65 O                   2.50120   3.61438   1.62460 O      2 0  0.00000
HETATM    66 O                   3.33556   1.33700   3.09976 O      2 0  0.00000
HETATM    67 O                   1.01615   1.33684  -1.60596 O      2 0  0.00000
HETATM    68 O                   2.55573   3.54484  -1.61083 O      2 0  0.00000
HETATM    69 O                   3.41436   1.29482  -0.12952 O      2 0  0.00000
HETATM    70 O                   3.31973   1.32555  27.12821 O      2 0  0.00000
FORMAT CONECT (a6,12i6)
END

BIOGRF 200
DESCRP 7
FORCEFIELD DREIDING  
REMARK CRYSTX     3.17615    10.59678     7.15970    78.18566    77.20428    89.94321
FORMAT ATOM   (a6,1x,i5,1x,a5,1x,a3,1x,a1,1x,a5,3f10.5,1x,a5,i3,i2,1x,f8.5)
HETATM     1 Mn                  1.47792   8.28464   7.87455 Mn     1 0  0.00000
HETATM     2 Mn                  0.33289   6.21265   5.73061 Mn     1 0  0.00000
HETATM     3 Mn                  0.50493   9.33260   5.02097 Mn     1 0  0.00000
HETATM     4 Mn                  2.13567   1.05626   4.99864 Mn     1 0  0.00000
HETATM     5 Mn                  2.28661   4.12407   4.30321 Mn     1 0  0.00000
HETATM     6 Mn                  2.45334   7.23881   3.57044 Mn     1 0  0.00000
HETATM     7 Mn                  1.30665   5.15286   8.58729 Mn     1 0  0.00000
HETATM     8 Mn                  1.15840   2.08577   2.12555 Mn     1 0  0.00000
HETATM     9 Mn                 -0.46930  10.35843   9.31842 Mn     1 0  0.00000
HETATM    10 Fe                  0.17291   3.10480   6.44272 Fe     1 0  0.00000
HETATM    11 O                   0.01671   9.84816   7.17393 O      2 0  0.00000
HETATM    12 O                  -0.15582   6.72211   7.87385 O      2 0  0.00000
HETATM    13 O                   1.63987   1.59201   7.13622 O      2 0  0.00000
HETATM    14 O                   1.80359   4.61780   6.45077 O      2 0  0.00000
HETATM    15 O                   1.96635   7.76319   5.72521 O      2 0  0.00000
HETATM    16 O                   0.81821   5.69014   3.59052 O      2 0  0.00000
HETATM    17 O                   0.99328   8.80817   2.86562 O      2 0  0.00000
HETATM    18 O                   0.66429   2.59046   4.29911 O      2 0  0.00000
HETATM    19 O                   2.77967   3.61937   2.13070 O      2 0  0.00000
HETATM    20 O                   2.62553   0.51974   2.83444 O      2 0  0.00000
FORMAT CONECT (a6,12i6)
END

BIOGRF 200
DESCRP 8
FORCEFIELD DREIDING  
REMARK CRYSTX     5.93628     5.93628     6.17652    88.19607    60.40292    58.74363
FORMAT ATOM   (a6,1x,i5,1x,a5,1x,a3,1x,a1,1x,a5,3f10.5,1x,a5,i3,i2,1x,f8.5)
HETATM     1 Mn                  1.71810   2.41852   3.18169 Mn     1 0  0.00000
HETATM     2 Mn                  0.00000   0.00000   0.00000 Mn     1 0  0.00000
HETATM     3 Mn                  2.58086   0.00000   1.46596 Mn     1 0  0.00000
HETATM     4 Mn                  1.71810   2.41852   0.09344 Mn     1 0  0.00000
HETATM     5 Fe                  4.29896   2.41852   1.55939 Fe     1 0  0.00000
HETATM     6 O                   3.32240   1.31773   6.41006 O      2 0  0.00000
HETATM     7 O                   5.96489   1.35261   7.85298 O      2 0  0.00000
HETATM     8 O                   5.11492   3.73530   6.50080 O      2 0  0.00000
HETATM     9 O                   7.52403   3.60745   7.80367 O      2 0  0.00000
HETATM    10 O                   1.07390   1.22960   1.49163 O      2 0  0.00000
HETATM    11 O                   3.48300   1.10174   2.79451 O      2 0  0.00000
HETATM    12 O                   2.63304   3.48444   1.44232 O      2 0  0.00000
HETATM    13 O                   5.27552   3.51932   2.88524 O      2 0  0.00000
FORMAT CONECT (a6,12i6)
END

BIOGRF 200
DESCRP 9
FORCEFIELD DREIDING  
REMARK CRYSTX     5.86089     5.86089    13.17079   103.33978   103.33978    90.04104
FORMAT ATOM   (a6,1x,i5,1x,a5,1x,a3,1x,a1,1x,a5,3f10.5,1x,a5,i3,i2,1x,f8.5)
HETATM     1 Mn                 -0.16248   2.84674  -0.67613 Mn     1 0  0.00000
HETATM     2 Mn                  1.78988   1.89717   1.29933 Mn     1 0  0.00000
HETATM     3 Mn                  1.62852   4.74501   0.62403 Mn     1 0  0.00000
HETATM     4 Mn                  3.74715   0.95048   3.25686 Mn     1 0  0.00000
HETATM     5 Mn                  0.89680   0.95166   3.93381 Mn     1 0  0.00000
HETATM     6 Mn                 -0.16248   2.84674   5.90927 Mn     1 0  0.00000
HETATM     7 Mn                  1.63064   4.74301   7.20942 Mn     1 0  0.00000
HETATM     8 Mn                  4.48099   4.74183   6.53247 Mn     1 0  0.00000
HETATM     9 Mn                  3.58791   3.79631   9.16695 Mn     1 0  0.00000
HETATM    10 Mn                  3.74926   0.94848   9.84225 Mn     1 0  0.00000
HETATM    11 Fe                  2.68889   2.84674  -1.35225 Fe     1 0  0.00000
HETATM    12 Fe                  0.00000   0.00000   6.58539 Fe     1 0  0.00000
HETATM    13 O                   1.32039   1.60819  -0.56405 O      2 0  0.00000
HETATM    14 O                   1.18720   4.14099  -1.17078 O      2 0  0.00000
HETATM    15 O                   2.92644   3.30234   0.58246 O      2 0  0.00000
HETATM    16 O                   0.43846   3.29302   1.12567 O      2 0  0.00000
HETATM    17 O                   3.14894   0.50267   1.46441 O      2 0  0.00000
HETATM    18 O                   0.65845   0.50100   2.05206 O      2 0  0.00000
HETATM    19 O                   2.22623   2.16082   3.18108 O      2 0  0.00000
HETATM    20 O                   2.04152   5.36776   2.41647 O      2 0  0.00000
HETATM    21 O                   4.93647   5.43037   1.94617 O      2 0  0.00000
HETATM    22 O                   5.12897   2.22134   2.75521 O      2 0  0.00000
HETATM    23 O                   1.15855   1.43686   5.79719 O      2 0  0.00000
HETATM    24 O                   4.32503   1.42551   5.05166 O      2 0  0.00000
HETATM    25 O                   1.05275   4.26798   5.41462 O      2 0  0.00000
HETATM    26 O                   4.21923   4.25663   4.66909 O      2 0  0.00000
HETATM    27 O                   0.24882   3.47214   7.71106 O      2 0  0.00000
HETATM    28 O                   0.44132   0.26312   8.52011 O      2 0  0.00000
HETATM    29 O                   3.15156   3.53267   7.28520 O      2 0  0.00000
HETATM    30 O                   3.33627   0.32572   8.04980 O      2 0  0.00000
HETATM    31 O                   4.71934   5.19249   8.41421 O      2 0  0.00000
HETATM    32 O                   2.22885   5.19082   9.00187 O      2 0  0.00000
HETATM    33 O                   2.45135   2.39115   9.88382 O      2 0  0.00000
HETATM    34 O                   4.93932   2.40047   9.34061 O      2 0  0.00000
HETATM    35 O                   4.05740   4.08529  11.03033 O      2 0  0.00000
HETATM    36 O                   4.19059   1.55249  11.63705 O      2 0  0.00000
FORMAT CONECT (a6,12i6)
END

-------------------------------------

Mn/Ni/O

XTLGRF 200
DESCRP 1530384
CRYSTX     8.45000     8.45000     8.45000    90.00000    90.00000    90.00000
FORMAT ATOM   (a6,1x,i5,1x,a5,1x,a3,1x,a1,1x,a5,3f10.5,1x,a5,i3,i2,1x,f8.5)
HETATM     1 O                   3.25300   3.25300   3.25300 O      2 0  0.00000
HETATM     2 O                   7.30900   5.36600   5.36600 O      2 0  0.00000
HETATM     3 O                   5.19700   0.97200   7.47800 O      2 0  0.00000
HETATM     4 O                   1.14100   7.30900   1.14100 O      2 0  0.00000
HETATM     5 O                   3.25300   0.97200   0.97200 O      2 0  0.00000
HETATM     6 O                   1.14100   5.36600   3.08400 O      2 0  0.00000
HETATM     7 O                   5.19700   3.25300   5.19700 O      2 0  0.00000
HETATM     8 O                   7.30900   7.30900   7.30900 O      2 0  0.00000
HETATM     9 O                   7.47800   5.19700   0.97200 O      2 0  0.00000
HETATM    10 O                   5.36600   1.14100   3.08400 O      2 0  0.00000
HETATM    11 O                   0.97200   7.47800   5.19700 O      2 0  0.00000
HETATM    12 O                   7.30900   3.08400   3.08400 O      2 0  0.00000
HETATM    13 O                   0.97200   0.97200   3.25300 O      2 0  0.00000
HETATM    14 O                   5.36600   7.30900   5.36600 O      2 0  0.00000
HETATM    15 O                   3.08400   5.36600   1.14100 O      2 0  0.00000
HETATM    16 O                   3.25300   5.19700   5.19700 O      2 0  0.00000
HETATM    17 O                   5.36600   5.36600   7.30900 O      2 0  0.00000
HETATM    18 O                   0.97200   3.25300   0.97200 O      2 0  0.00000
HETATM    19 O                   0.97200   5.19700   7.47800 O      2 0  0.00000
HETATM    20 O                   3.25300   7.47800   7.47800 O      2 0  0.00000
HETATM    21 O                   7.30900   1.14100   1.14100 O      2 0  0.00000
HETATM    22 O                   5.19700   5.19700   3.25300 O      2 0  0.00000
HETATM    23 O                   1.14100   3.08400   5.36600 O      2 0  0.00000
HETATM    24 O                   1.14100   1.14100   7.30900 O      2 0  0.00000
HETATM    25 O                   5.19700   7.47800   0.97200 O      2 0  0.00000
HETATM    26 O                   7.47800   0.97200   5.19700 O      2 0  0.00000
HETATM    27 O                   5.36600   3.08400   1.14100 O      2 0  0.00000
HETATM    28 O                   3.08400   1.14100   5.36600 O      2 0  0.00000
HETATM    29 O                   7.30900   1.14100   5.36600 O      2 0  0.00000
HETATM    30 O                   5.36600   7.30900   1.14100 O      2 0  0.00000
HETATM    31 O                   5.36600   5.36600   3.08400 O      2 0  0.00000
HETATM    32 O                   7.47800   3.25300   7.47800 O      2 0  0.00000
HETATM    33 O                   3.08400   7.30900   3.08400 O      2 0  0.00000
HETATM    34 O                   3.08400   3.08400   7.30900 O      2 0  0.00000
HETATM    35 O                   1.14100   5.36600   7.30900 O      2 0  0.00000
HETATM    36 O                   3.08400   5.36600   5.36600 O      2 0  0.00000
HETATM    37 O                   7.47800   7.47800   3.25300 O      2 0  0.00000
HETATM    38 Ni                  0.00000   0.00000   0.00000 Ni     1 0  0.00000
HETATM    39 Ni                  2.11300   2.11300   2.11300 Ni     1 0  0.00000
HETATM    40 Ni                  0.00000   4.22500   4.22500 Ni     1 0  0.00000
HETATM    41 Ni                  6.33800   2.11300   6.33800 Ni     1 0  0.00000
HETATM    42 Ni                  4.22500   0.00000   4.22500 Ni     1 0  0.00000
HETATM    43 Ni                  2.11300   6.33800   6.33800 Ni     1 0  0.00000
HETATM    44 Ni                  4.22500   4.22500   0.00000 Ni     1 0  0.00000
HETATM    45 Ni                  6.33800   6.33800   2.11300 Ni     1 0  0.00000
HETATM    46 Ni                  2.11300   6.33800   2.11300 Ni     1 0  0.00000
HETATM    47 Ni                  2.11300   2.11300   6.33800 Ni     1 0  0.00000
HETATM    48 Ni                  6.33800   2.11300   2.11300 Ni     1 0  0.00000
HETATM    49 Mn                  5.28100   5.28100   5.28100 Mn     1 0  0.00000
HETATM    50 Mn                  5.28100   7.39400   7.39400 Mn     1 0  0.00000
HETATM    51 Mn                  3.16900   7.39400   1.05600 Mn     1 0  0.00000
HETATM    52 Mn                  3.16900   5.28100   3.16900 Mn     1 0  0.00000
HETATM    53 Mn                  1.05600   3.16900   7.39400 Mn     1 0  0.00000
HETATM    54 Mn                  7.39400   3.16900   1.05600 Mn     1 0  0.00000
HETATM    55 Mn                  7.39400   1.05600   3.16900 Mn     1 0  0.00000
HETATM    56 Mn                  5.28100   1.05600   1.05600 Mn     1 0  0.00000
HETATM    57 Mn                  7.39400   7.39400   5.28100 Mn     1 0  0.00000
HETATM    58 Mn                  7.39400   5.28100   7.39400 Mn     1 0  0.00000
HETATM    59 Mn                  1.05600   7.39400   3.16900 Mn     1 0  0.00000
HETATM    60 Mn                  5.28100   3.16900   3.16900 Mn     1 0  0.00000
HETATM    61 Mn                  3.16900   3.16900   5.28100 Mn     1 0  0.00000
HETATM    62 Mn                  3.16900   1.05600   7.39400 Mn     1 0  0.00000
HETATM    63 Mn                  5.28100   3.16900   7.39400 Mn     1 0  0.00000
HETATM    64 Mn                  7.39400   5.28100   3.16900 Mn     1 0  0.00000
HETATM    65 Mn                  7.39400   7.39400   1.05600 Mn     1 0  0.00000
HETATM    66 Mn                  1.05600   5.28100   1.05600 Mn     1 0  0.00000
HETATM    67 Mn                  1.05600   1.05600   5.28100 Mn     1 0  0.00000
HETATM    68 Mn                  3.16900   7.39400   5.28100 Mn     1 0  0.00000
HETATM    69 Mn                  1.05600   7.39400   7.39400 Mn     1 0  0.00000
FORMAT CONECT (a6,12i6)
END

XTLGRF 200
DESCRP 1541565
CRYSTX     8.48300     8.48300     8.48300    90.00000    90.00000    90.00000
FORMAT ATOM   (a6,1x,i5,1x,a5,1x,a3,1x,a1,1x,a5,3f10.5,1x,a5,i3,i2,1x,f8.5)
HETATM     1 O                   3.34200   3.34200   3.34200 O      2 0  0.00000
HETATM     2 O                   7.26100   5.46300   5.46300 O      2 0  0.00000
HETATM     3 O                   5.14100   0.89900   7.58400 O      2 0  0.00000
HETATM     4 O                   1.22200   7.26100   1.22200 O      2 0  0.00000
HETATM     5 O                   3.34200   0.89900   0.89900 O      2 0  0.00000
HETATM     6 O                   1.22200   5.46300   3.02000 O      2 0  0.00000
HETATM     7 O                   5.14100   3.34200   5.14100 O      2 0  0.00000
HETATM     8 O                   7.26100   7.26100   7.26100 O      2 0  0.00000
HETATM     9 O                   7.58400   5.14100   0.89900 O      2 0  0.00000
HETATM    10 O                   5.46300   1.22200   3.02000 O      2 0  0.00000
HETATM    11 O                   0.89900   7.58400   5.14100 O      2 0  0.00000
HETATM    12 O                   7.26100   3.02000   3.02000 O      2 0  0.00000
HETATM    13 O                   0.89900   0.89900   3.34200 O      2 0  0.00000
HETATM    14 O                   5.46300   7.26100   5.46300 O      2 0  0.00000
HETATM    15 O                   3.02000   5.46300   1.22200 O      2 0  0.00000
HETATM    16 O                   3.34200   5.14100   5.14100 O      2 0  0.00000
HETATM    17 O                   5.46300   5.46300   7.26100 O      2 0  0.00000
HETATM    18 O                   0.89900   3.34200   0.89900 O      2 0  0.00000
HETATM    19 O                   0.89900   5.14100   7.58400 O      2 0  0.00000
HETATM    20 O                   3.34200   7.58400   7.58400 O      2 0  0.00000
HETATM    21 O                   7.26100   1.22200   1.22200 O      2 0  0.00000
HETATM    22 O                   5.14100   5.14100   3.34200 O      2 0  0.00000
HETATM    23 O                   1.22200   3.02000   5.46300 O      2 0  0.00000
HETATM    24 O                   1.22200   1.22200   7.26100 O      2 0  0.00000
HETATM    25 O                   5.14100   7.58400   0.89900 O      2 0  0.00000
HETATM    26 O                   7.58400   0.89900   5.14100 O      2 0  0.00000
HETATM    27 O                   5.46300   3.02000   1.22200 O      2 0  0.00000
HETATM    28 O                   3.02000   1.22200   5.46300 O      2 0  0.00000
HETATM    29 O                   7.26100   1.22200   5.46300 O      2 0  0.00000
HETATM    30 O                   5.46300   7.26100   1.22200 O      2 0  0.00000
HETATM    31 O                   5.46300   5.46300   3.02000 O      2 0  0.00000
HETATM    32 O                   7.58400   3.34200   7.58400 O      2 0  0.00000
HETATM    33 O                   3.02000   7.26100   3.02000 O      2 0  0.00000
HETATM    34 O                   3.02000   3.02000   7.26100 O      2 0  0.00000
HETATM    35 O                   1.22200   5.46300   7.26100 O      2 0  0.00000
HETATM    36 O                   3.02000   5.46300   5.46300 O      2 0  0.00000
HETATM    37 O                   7.58400   7.58400   3.34200 O      2 0  0.00000
HETATM    38 Ni                  5.30200   5.30200   5.30200 Ni     1 0  0.00000
HETATM    39 Ni                  5.30200   7.42300   7.42300 Ni     1 0  0.00000
HETATM    40 Ni                  3.18100   7.42300   1.06000 Ni     1 0  0.00000
HETATM    41 Ni                  3.18100   5.30200   3.18100 Ni     1 0  0.00000
HETATM    42 Ni                  1.06000   3.18100   7.42300 Ni     1 0  0.00000
HETATM    43 Ni                  7.42300   3.18100   1.06000 Ni     1 0  0.00000
HETATM    44 Ni                  7.42300   1.06000   3.18100 Ni     1 0  0.00000
HETATM    45 Ni                  5.30200   1.06000   1.06000 Ni     1 0  0.00000
HETATM    46 Ni                  7.42300   7.42300   5.30200 Ni     1 0  0.00000
HETATM    47 Ni                  7.42300   5.30200   7.42300 Ni     1 0  0.00000
HETATM    48 Ni                  1.06000   7.42300   3.18100 Ni     1 0  0.00000
HETATM    49 Ni                  5.30200   3.18100   3.18100 Ni     1 0  0.00000
HETATM    50 Ni                  3.18100   3.18100   5.30200 Ni     1 0  0.00000
HETATM    51 Ni                  3.18100   1.06000   7.42300 Ni     1 0  0.00000
HETATM    52 Ni                  5.30200   3.18100   7.42300 Ni     1 0  0.00000
HETATM    53 Ni                  7.42300   5.30200   3.18100 Ni     1 0  0.00000
HETATM    54 Ni                  7.42300   7.42300   1.06000 Ni     1 0  0.00000
HETATM    55 Ni                  1.06000   5.30200   1.06000 Ni     1 0  0.00000
HETATM    56 Ni                  1.06000   1.06000   5.30200 Ni     1 0  0.00000
HETATM    57 Ni                  3.18100   7.42300   5.30200 Ni     1 0  0.00000
HETATM    58 Ni                  1.06000   7.42300   7.42300 Ni     1 0  0.00000
HETATM    59 Mn                  0.00000   0.00000   0.00000 Mn     1 0  0.00000
HETATM    60 Mn                  2.12100   2.12100   2.12100 Mn     1 0  0.00000
HETATM    61 Mn                  0.00000   4.24200   4.24200 Mn     1 0  0.00000
HETATM    62 Mn                  6.36200   2.12100   6.36200 Mn     1 0  0.00000
HETATM    63 Mn                  4.24200   0.00000   4.24200 Mn     1 0  0.00000
HETATM    64 Mn                  2.12100   6.36200   6.36200 Mn     1 0  0.00000
HETATM    65 Mn                  4.24200   4.24200   0.00000 Mn     1 0  0.00000
HETATM    66 Mn                  6.36200   6.36200   2.12100 Mn     1 0  0.00000
HETATM    67 Mn                  2.12100   6.36200   2.12100 Mn     1 0  0.00000
HETATM    68 Mn                  2.12100   2.12100   6.36200 Mn     1 0  0.00000
HETATM    69 Mn                  6.36200   2.12100   2.12100 Mn     1 0  0.00000
FORMAT CONECT (a6,12i6)
END

XTLGRF 200
DESCRP 4118052
CRYSTX    16.61900    15.68000    16.86300   109.22000    98.78000   114.86000
FORMAT ATOM   (a6,1x,i5,1x,a5,1x,a3,1x,a1,1x,a5,3f10.5,1x,a5,i3,i2,1x,f8.5)
HETATM     1 Ni                  6.52600   5.15700   8.89100 Ni     1 0  0.00000
HETATM     2 Mn                  3.72600   3.45900   7.48800 Mn     1 0  0.00000
HETATM     3 O                   3.89100   5.52800   6.95900 O      2 0  0.00000
HETATM     4 C                   4.71900   6.43400   6.90700 C      4 0  0.00000
HETATM     5 Ni                 -4.58300   3.45900   7.48800 Ni     1 0  0.00000
HETATM     6 O                   5.81300   6.46800   7.50100 O      2 0  0.00000
HETATM     7 C                   4.35800   7.60700   6.03100 C      3 0  0.00000
HETATM     8 O                   3.48400  10.79800   3.55600 O      2 0  0.00000
HETATM     9 C                   5.19200   8.68800   5.92000 C      3 0  0.00000
HETATM    10 H                   6.00400   8.71300   6.41300 H      1 0  0.00000
HETATM    11 O                   7.92700  -0.92700   3.67500 O      2 0  0.00000
HETATM    12 C                   4.86700   9.71800   5.11400 C      3 0  0.00000
HETATM    13 H                   5.43600  10.47800   5.07500 H      1 0  0.00000
HETATM    14 O                   7.85000   4.22000   7.42700 O      2 0  0.00000
HETATM    15 C                   3.72000   9.68700   4.34100 C      3 0  0.00000
HETATM    16 O                   5.89400   3.35300   7.86800 O      2 0  0.00000
HETATM    17 C                   2.90000   8.64700   4.45400 C      3 0  0.00000
HETATM    18 H                   2.09400   8.63000   3.95200 H      1 0  0.00000
HETATM    19 O                   3.58900  13.11500   0.11200 O      2 0  0.00000
HETATM    20 C                   3.19800   7.60200   5.28000 C      3 0  0.00000
HETATM    21 H                   2.60500   6.86400   5.33900 H      1 0  0.00000
HETATM    22 O                   5.03500   5.47600  10.22200 O      2 0  0.00000
HETATM    23 C                   2.29400  10.82600   2.75500 C      4 0  0.00000
HETATM    24 H                   1.49000  10.83900   3.33300 H      1 0  0.00000
HETATM    25 H                   2.25100  10.02800   2.17300 H      1 0  0.00000
HETATM    26 O                   3.50400   3.96600   9.56600 O      2 0  0.00000
HETATM    27 C                   2.36100  12.09100   1.91700 C      4 0  0.00000
HETATM    28 O                   7.79500   6.72300   9.49700 O      2 0  0.00000
HETATM    29 C                   9.05300  -0.89000   2.80800 C      4 0  0.00000
HETATM    30 H                   9.89300  -0.90500   3.33200 H      1 0  0.00000
HETATM    31 H                   9.03700  -0.06700   2.25600 H      1 0  0.00000
HETATM    32 O                   7.46400   3.91000  10.32800 O      2 0  0.00000
HETATM    33 C                   7.79500   0.12100   4.53700 C      3 0  0.00000
HETATM    34 O                   1.06600  11.04000   0.18800 O      2 0  0.00000
HETATM    35 C                   8.62700   1.19100   4.58200 C      3 0  0.00000
HETATM    36 H                   9.38100   1.23200   4.00600 H      1 0  0.00000
HETATM    37 O                  -5.51200   4.87000  10.38400 O      1 0  0.00000
HETATM    38 C                   8.37000   2.24100   5.48600 C      3 0  0.00000
HETATM    39 H                   8.95200   2.99000   5.51800 H      1 0  0.00000
HETATM    40 O                  -4.09300   3.35700   9.48800 O      2 0  0.00000
HETATM    41 C                   7.27200   2.18700   6.32700 C      3 0  0.00000
HETATM    42 O                  -3.34000   5.13200   7.23200 O      2 0  0.00000
HETATM    43 C                   6.40500   1.08400   6.24900 C      3 0  0.00000
HETATM    44 H                   5.64400   1.04100   6.81700 H      1 0  0.00000
HETATM    45 O                  -3.03300   2.16500   7.13500 O      2 0  0.00000
HETATM    46 C                   6.64900   0.07400   5.35700 C      3 0  0.00000
HETATM    47 H                   6.04600  -0.65700   5.29100 H      1 0  0.00000
HETATM    48 C                   7.01100   3.30100   7.24400 C      4 0  0.00000
HETATM    49 C                   3.62100  12.00100   1.02100 C      4 0  0.00000
HETATM    50 H                   4.44000  12.03800   1.57800 H      1 0  0.00000
HETATM    51 H                   3.62400  11.14900   0.51800 H      1 0  0.00000
HETATM    52 C                   1.74000   5.55300  13.96300 C      3 0  0.00000
HETATM    53 C                   2.98600   6.10900  13.78000 C      3 0  0.00000
HETATM    54 H                   3.36300   6.66700  14.45100 H      1 0  0.00000
HETATM    55 C                   3.68300   5.85700  12.61500 C      3 0  0.00000
HETATM    56 H                   4.54000   6.25000  12.50100 H      1 0  0.00000
HETATM    57 C                   3.19600   5.07400  11.63900 C      3 0  0.00000
HETATM    58 C                   1.94900   4.55000  11.79600 C      3 0  0.00000
HETATM    59 H                   1.57600   4.02400  11.09800 H      1 0  0.00000
HETATM    60 C                   1.21500   4.76500  12.94300 C      3 0  0.00000
HETATM    61 H                   0.35300   4.37600  13.03700 H      1 0  0.00000
HETATM    62 C                   3.97300   4.81000  10.37300 C      4 0  0.00000
HETATM    63 C                   1.11000  12.17400   1.06700 C      4 0  0.00000
HETATM    64 H                   0.30700  12.17900   1.65000 H      1 0  0.00000
HETATM    65 H                   1.11600  13.01100   0.53900 H      1 0  0.00000
HETATM    66 C                  -2.33100   3.80800  14.08000 C      3 0  0.00000
HETATM    67 C                  -2.15600   2.86900  13.09600 C      3 0  0.00000
HETATM    68 H                  -1.51000   2.18200  13.21300 H      1 0  0.00000
HETATM    69 C                  -2.89600   2.91000  11.95200 C      3 0  0.00000
HETATM    70 H                  -2.77100   2.23900  11.29100 H      1 0  0.00000
HETATM    71 C                  -3.83200   3.91900  11.73400 C      3 0  0.00000
HETATM    72 C                  -4.04200   4.80900  12.76300 C      3 0  0.00000
HETATM    73 H                  -4.72700   5.46300  12.67300 H      1 0  0.00000
HETATM    74 C                  -3.31200   4.78400  13.89300 C      3 0  0.00000
HETATM    75 H                  -3.46500   5.43500  14.56800 H      1 0  0.00000
HETATM    76 C                  -4.52900   4.05700  10.41800 C      3 0  0.00000
FORMAT CONECT (a6,12i6)
END

XTLGRF 200
DESCRP 5910161
CRYSTX     8.40300     8.40300     8.40300    90.00000    90.00000    90.00000
FORMAT ATOM   (a6,1x,i5,1x,a5,1x,a3,1x,a1,1x,a5,3f10.5,1x,a5,i3,i2,1x,f8.5)
HETATM     1 Ni                  8.40300   8.40300   8.40300 Ni     1 0  0.00000
HETATM     2 Ni                  2.10100   2.10100   2.10100 Ni     1 0  0.00000
HETATM     3 Mn                  5.25200   5.25200   5.25200 Mn     1 0  0.00000
HETATM     4 Mn                  5.25200   7.35200   7.35200 Mn     1 0  0.00000
HETATM     5 Mn                  4.20100   8.40300   6.30200 Mn     1 0  0.00000
HETATM     6 Mn                  7.35200   5.25200   7.35200 Mn     1 0  0.00000
HETATM     7 O                   3.22200   3.22200   3.22200 O      2 0  0.00000
HETATM     8 O                   3.22200   5.18100   5.18100 O      2 0  0.00000
HETATM     9 O                   7.28100   7.28100   7.28100 O      2 0  0.00000
HETATM    10 O                   7.28100   5.32300   5.32300 O      2 0  0.00000
HETATM    11 O                   5.18100   5.18100   3.22200 O      2 0  0.00000
HETATM    12 O                   5.18100   3.22200   5.18100 O      2 0  0.00000
HETATM    13 O                   5.32300   7.28100   5.32300 O      2 0  0.00000
HETATM    14 O                   5.32300   5.32300   7.28100 O      2 0  0.00000
FORMAT CONECT (a6,12i6)
END

XTLGRF 200
DESCRP 7115434
CRYSTX    11.57900    16.53800    20.81600   104.53000   105.96000   102.44000
FORMAT ATOM   (a6,1x,i5,1x,a5,1x,a3,1x,a1,1x,a5,3f10.5,1x,a5,i3,i2,1x,f8.5)
HETATM     1 Ni                 -0.38100  -0.93600  15.21200 Ni     1 0  0.00000
HETATM     2 Mn                 -4.73800   9.24400  15.67900 Mn     1 0  0.00000
HETATM     3 Mn                 -6.08800   6.44300  14.64800 Mn     1 0  0.00000
HETATM     4 Mn                  4.72300   6.38300  11.43300 Mn     1 0  0.00000
HETATM     5 Mn                  4.52800   7.48900   8.71200 Mn     1 0  0.00000
HETATM     6 Mn                 -0.46800   0.29700  12.34700 Mn     1 0  0.00000
HETATM     7 Mn                  0.00500  -4.20900  15.23600 Mn     1 0  0.00000
HETATM     8 Mn                  3.99400   8.66200  13.83100 Mn     1 0  0.00000
HETATM     9 Mn                 -6.33000  11.23700  13.41000 Mn     1 0  0.00000
HETATM    10 Mn                  4.00500   9.69200  11.27700 Mn     1 0  0.00000
HETATM    11 Mn                 -1.66600  -1.30200  10.30000 Mn     1 0  0.00000
HETATM    12 Mn                 -6.40500  12.26900  10.75100 Mn     1 0  0.00000
HETATM    13 Mn                 -1.66600  -2.45200  12.98100 Mn     1 0  0.00000
HETATM    14 O                  -4.94200  10.75200  14.56500 O      2 0  0.00000
HETATM    15 O                  -6.22300   8.26000  15.13100 O      2 0  0.00000
HETATM    16 O                   4.37800   6.92700  13.20800 O      2 0  0.00000
HETATM    17 O                  -6.32500   9.43700  12.65100 O      2 0  0.00000
HETATM    18 O                   2.80400   9.06900  12.50900 O      2 0  0.00000
HETATM    19 O                   3.96700  11.49600  11.97700 O      2 0  0.00000
HETATM    20 O                   4.29100   8.00200  10.52400 O      2 0  0.00000
HETATM    21 O                   5.22900  10.54800  10.00300 O      2 0  0.00000
HETATM    22 O                  -1.60600  -3.05600   9.53200 O      2 0  0.00000
HETATM    23 O                   4.11600   9.11800   7.86700 O      2 0  0.00000
HETATM    24 O                  -2.90500  -2.10700  11.48600 O      2 0  0.00000
HETATM    25 O                  -0.43300  -1.59800  11.66600 O      2 0  0.00000
HETATM    26 O                  -1.55600  -4.16100  12.15500 O      2 0  0.00000
HETATM    27 O                  -2.95800  -3.22300  13.99700 O      2 0  0.00000
HETATM    28 O                  -0.32300  -2.71700  14.20500 O      2 0  0.00000
HETATM    29 O                  -3.17900  10.26000  16.16100 O      2 0  0.00000
HETATM    30 O                  -2.16800  -6.09200  17.42800 O      2 0  0.00000
HETATM    31 O                   2.58600   5.68700  11.20000 O      2 0  0.00000
HETATM    32 O                   4.93500   5.85000   9.61600 O      2 0  0.00000
HETATM    33 O                   0.73700  -0.05600  13.72300 O      2 0  0.00000
HETATM    34 O                  -0.57600   1.00900  15.93300 O      2 0  0.00000
HETATM    35 O                  -2.05800  11.30200  13.69600 O      2 0  0.00000
HETATM    36 O                  -7.66200  10.47800  14.56900 O      2 0  0.00000
HETATM    37 O                   2.71700  10.13400   9.90500 O      2 0  0.00000
HETATM    38 O                  -1.85200  -0.69200  13.72800 O      2 0  0.00000
HETATM    39 O                  -4.01600   7.78300  16.72900 O      2 0  0.00000
HETATM    40 O                  -5.09800   5.89000  16.24400 O      2 0  0.00000
HETATM    41 O                   3.58200   6.16900  15.80600 O      1 0  0.00000
HETATM    42 O                   2.59800   8.01700  15.03100 O      2 0  0.00000
HETATM    43 O                  -6.06300   4.54600  14.19300 O      2 0  0.00000
HETATM    44 O                   5.12500   4.54400  11.99700 O      2 0  0.00000
HETATM    45 O                  -4.25700   6.99600  13.68000 O      2 0  0.00000
HETATM    46 O                  -4.77300   7.00000  11.50900 O      1 0  0.00000
HETATM    47 O                  -0.08300   2.76100  10.15500 O      1 0  0.00000
HETATM    48 O                   1.01200   1.11500  11.22600 O      2 0  0.00000
HETATM    49 O                   4.89300   6.62900   7.01100 O      2 0  0.00000
HETATM    50 O                  -1.00400   2.07800  13.22900 O      2 0  0.00000
HETATM    51 O                   1.23700  -1.18900  16.37900 O      2 0  0.00000
HETATM    52 O                   1.53300  -3.41000  16.18300 O      2 0  0.00000
HETATM    53 O                  -1.77500  -1.46700  16.54700 O      2 0  0.00000
HETATM    54 O                  -1.43600  -3.66100  16.85700 O      2 0  0.00000
HETATM    55 O                  -4.85100   7.92500   8.87800 O      2 0  0.00000
HETATM    56 C                   1.09300  -6.01400  17.40200 C      4 0  0.00000
HETATM    57 H                   1.83700  -5.40700  17.40700 H      1 0  0.00000
HETATM    58 H                  -2.14900   9.23500  17.49800 H      1 0  0.00000
HETATM    59 H                   0.50300  -5.80500  18.12900 H      1 0  0.00000
HETATM    60 C                  -7.07500   9.69600  17.80200 C      4 0  0.00000
HETATM    61 H                  -3.75800  -5.98700  18.60300 H      1 0  0.00000
HETATM    62 H                  -7.11900   8.74900  17.95900 H      1 0  0.00000
HETATM    63 H                  -7.67800   9.93100  17.09400 H      1 0  0.00000
HETATM    64 C                   1.52400   6.04400  12.10700 C      4 0  0.00000
HETATM    65 H                   0.70300   5.64000  11.81400 H      1 0  0.00000
HETATM    66 H                   1.42300   6.99800  12.12200 H      1 0  0.00000
HETATM    67 H                   1.73700   5.73100  12.98900 H      1 0  0.00000
HETATM    68 C                   5.23700   4.63200   9.01300 C      4 0  0.00000
HETATM    69 H                   5.75800   4.09700   9.61500 H      1 0  0.00000
HETATM    70 H                   5.73900   4.79000   8.21000 H      1 0  0.00000
HETATM    71 H                   4.42400   4.17200   8.79500 H      1 0  0.00000
HETATM    72 C                   2.02300  -0.58600  13.46900 C      4 0  0.00000
HETATM    73 H                   2.49400  -0.69300  14.29800 H      1 0  0.00000
HETATM    74 H                   2.51100   0.01600  12.90000 H      1 0  0.00000
HETATM    75 H                   1.93900  -1.43800  13.03400 H      1 0  0.00000
HETATM    76 C                  -0.73800   1.33000  17.30000 C      4 0  0.00000
HETATM    77 H                  -0.81600   2.28200  17.39800 H      1 0  0.00000
HETATM    78 H                   0.02400   1.01800  17.79500 H      1 0  0.00000
HETATM    79 H                  -1.53200   0.90800  17.63600 H      1 0  0.00000
HETATM    80 C                  -0.66700  11.13100  14.02000 C      4 0  0.00000
HETATM    81 H                  -0.18700  10.85800  13.23500 H      1 0  0.00000
HETATM    82 H                  -0.57800  10.45700  14.69900 H      1 0  0.00000
HETATM    83 H                   3.25400  -4.18900  14.34300 H      1 0  0.00000
HETATM    84 C                   6.21100  -5.00000  14.69500 C      4 0  0.00000
HETATM    85 H                   2.08700  10.66400  15.30300 H      1 0  0.00000
HETATM    86 H                   2.22300  11.19500  13.83500 H      1 0  0.00000
HETATM    87 H                   6.35200  -4.11100  15.02900 H      1 0  0.00000
HETATM    88 C                   1.47100  10.77900  10.22500 C      4 0  0.00000
HETATM    89 H                   1.01000  10.27000  10.89600 H      1 0  0.00000
HETATM    90 H                   0.92900  10.83600   9.43600 H      1 0  0.00000
HETATM    91 H                   1.64600  11.66200  10.55800 H      1 0  0.00000
HETATM    92 C                  -3.16600  -0.17200  14.03700 C      4 0  0.00000
HETATM    93 H                  -3.08200   0.71300  14.40000 H      1 0  0.00000
HETATM    94 H                  -3.59400  -0.74300  14.68000 H      1 0  0.00000
HETATM    95 H                  -3.69400  -0.13900  13.23600 H      1 0  0.00000
HETATM    96 C                  -4.27500   6.54800  16.90700 C      4 0  0.00000
HETATM    97 C                  -3.50100   5.85600  17.99500 C      4 0  0.00000
HETATM    98 H                  -2.58300   6.16500  17.95900 H      1 0  0.00000
HETATM    99 H                  -3.86700   6.13300  18.85100 H      1 0  0.00000
HETATM   100 C                  -3.49600   4.38100  17.95300 C      4 0  0.00000
HETATM   101 H                  -2.97800   4.04200  18.68600 H      1 0  0.00000
HETATM   102 H                  -3.10700   4.08800  17.12600 H      1 0  0.00000
HETATM   103 H                  -4.39500   4.05500  18.01800 H      1 0  0.00000
HETATM   104 C                   2.63200   6.97300  15.74700 C      3 0  0.00000
HETATM   105 C                   1.39700   6.70000  16.58800 C      4 0  0.00000
HETATM   106 H                   1.09400   5.79800  16.40200 H      1 0  0.00000
HETATM   107 H                   1.65100   6.73400  17.52500 H      1 0  0.00000
HETATM   108 C                   0.25000   7.64100  16.37400 C      4 0  0.00000
HETATM   109 H                  -0.47700   7.39700  16.95000 H      1 0  0.00000
HETATM   110 H                  -0.03600   7.59100  15.45800 H      1 0  0.00000
HETATM   111 H                   0.53000   8.53800  16.57200 H      1 0  0.00000
HETATM   112 C                   5.38400   3.98100  13.07800 C      4 0  0.00000
HETATM   113 C                   5.57900   2.48400  13.03200 C      4 0  0.00000
HETATM   114 H                   4.86600   2.09800  12.50200 H      1 0  0.00000
HETATM   115 H                  -5.16500   2.29800  12.57500 H      1 0  0.00000
HETATM   116 C                   5.60500   1.79000  14.36600 C      4 0  0.00000
HETATM   117 H                   5.73500   0.84800  14.23400 H      1 0  0.00000
HETATM   118 H                   4.77200   1.93800  14.81900 H      1 0  0.00000
HETATM   119 H                  -5.25400   2.14100  14.89500 H      1 0  0.00000
HETATM   120 C                  -4.07200   7.38100  12.48800 C      3 0  0.00000
HETATM   121 C                  -2.95900   8.34900  12.23700 C      4 0  0.00000
HETATM   122 H                  -2.82700   8.43500  11.27900 H      1 0  0.00000
HETATM   123 H                  -3.21500   9.21800  12.58100 H      1 0  0.00000
HETATM   124 C                  -1.69900   7.94900  12.85300 C      4 0  0.00000
HETATM   125 H                  -1.02400   8.60300  12.65500 H      1 0  0.00000
HETATM   126 H                  -1.42800   7.09600  12.50400 H      1 0  0.00000
HETATM   127 H                  -1.81300   7.88300  13.80300 H      1 0  0.00000
HETATM   128 C                   0.96600   2.11000  10.46000 C      3 0  0.00000
HETATM   129 C                   2.31700   2.59300   9.94600 C      4 0  0.00000
HETATM   130 H                   2.19700   2.96200   9.05800 H      1 0  0.00000
HETATM   131 H                   2.62900   3.30900  10.52200 H      1 0  0.00000
HETATM   132 C                   3.36000   1.55200   9.88500 C      4 0  0.00000
HETATM   133 H                   4.17500   1.93500   9.55300 H      1 0  0.00000
HETATM   134 H                   3.07500   0.84800   9.29800 H      1 0  0.00000
HETATM   135 H                   3.50800   1.19600  10.76400 H      1 0  0.00000
HETATM   136 C                   4.24100   6.65900   5.90500 C      4 0  0.00000
HETATM   137 C                   4.67500   5.69000   4.85900 C      4 0  0.00000
HETATM   138 H                   5.19000   6.17300   4.19400 H      1 0  0.00000
HETATM   139 H                   5.26800   5.04300   5.27200 H      1 0  0.00000
HETATM   140 C                   3.62000   4.96400   4.17300 C      4 0  0.00000
HETATM   141 H                   4.00800   4.36400   3.53400 H      1 0  0.00000
HETATM   142 H                   3.04500   5.58600   3.72100 H      1 0  0.00000
HETATM   143 H                   3.10900   4.46400   4.81300 H      1 0  0.00000
HETATM   144 C                   1.90600  -2.22500  16.49100 C      4 0  0.00000
HETATM   145 C                   3.32500  -2.12500  17.02200 C      4 0  0.00000
HETATM   146 H                   3.91600  -1.97900  16.26800 H      1 0  0.00000
HETATM   147 H                   3.37900  -1.33900  17.58700 H      1 0  0.00000
HETATM   148 C                   3.85100  -3.28500  17.80000 C      4 0  0.00000
HETATM   149 H                   4.75200  -3.10400  18.07600 H      1 0  0.00000
HETATM   150 H                   3.83600  -4.07300  17.25100 H      1 0  0.00000
HETATM   151 H                   3.30200  -3.42500  18.57500 H      1 0  0.00000
HETATM   152 C                  -2.10600  -2.58300  16.99800 C      4 0  0.00000
HETATM   153 C                  -3.39800  -2.68400  17.74000 C      4 0  0.00000
HETATM   154 H                  -3.22100  -3.07900  18.60900 H      1 0  0.00000
HETATM   155 H                  -3.98100  -3.29100  17.25800 H      1 0  0.00000
HETATM   156 C                  -4.13400  -1.39000  17.95100 C      4 0  0.00000
HETATM   157 H                  -4.94200  -1.55700  18.44300 H      1 0  0.00000
HETATM   158 H                  -4.35100  -1.00300  17.10000 H      1 0  0.00000
HETATM   159 H                  -3.57900  -0.78400  18.44600 H      1 0  0.00000
FORMAT CONECT (a6,12i6)
END

XTLGRF 200
DESCRP 7203362
CRYSTX     7.90200     8.94200     9.05300    90.00000    90.00000    90.00000
FORMAT ATOM   (a6,1x,i5,1x,a5,1x,a3,1x,a1,1x,a5,3f10.5,1x,a5,i3,i2,1x,f8.5)
HETATM     1 Ni                  4.73000   0.61300   8.04100 Ni     1 0  0.00000
HETATM     2 Ni                  7.12300   8.32900   3.51400 Ni     1 0  0.00000
HETATM     3 Ni                  0.77900   3.85800   1.01200 Ni     1 0  0.00000
HETATM     4 Ni                  3.17200   5.08400   5.53900 Ni     1 0  0.00000
HETATM     5 O                   6.30400   0.01200   5.39100 O      1 0  0.00000
HETATM     6 O                   5.54900   8.93100   0.86400 O      1 0  0.00000
HETATM     7 O                   2.35300   4.45900   3.66300 O      2 0  0.00000
HETATM     8 O                   1.59800   4.48300   8.18900 O      1 0  0.00000
HETATM     9 O                   6.67700   1.04900   7.32700 O      2 0  0.00000
HETATM    10 O                   5.17600   7.89300   2.80000 O      2 0  0.00000
HETATM    11 O                   2.72600   3.42200   1.72600 O      2 0  0.00000
HETATM    12 O                   1.22500   5.52000   6.25300 O      2 0  0.00000
HETATM    13 O                   0.92700   8.65000   4.85900 O      2 0  0.00000
HETATM    14 O                   3.02400   0.29200   0.33300 O      2 0  0.00000
HETATM    15 O                   4.87800   4.76300   4.19400 O      2 0  0.00000
HETATM    16 O                   6.97500   4.17900   8.72000 O      2 0  0.00000
HETATM    17 O                   3.29100   0.89300   6.55200 O      2 0  0.00000
HETATM    18 O                   0.66000   8.04900   2.02600 O      1 0  0.00000
HETATM    19 O                   7.24200   3.57800   2.50100 O      1 0  0.00000
HETATM    20 O                   4.61100   5.36400   7.02700 O      2 0  0.00000
HETATM    21 O                   3.33100   3.05700   6.10600 O      2 0  0.00000
HETATM    22 O                   0.62000   5.88500   1.58000 O      2 0  0.00000
HETATM    23 O                   7.28200   1.41400   2.94700 O      1 0  0.00000
HETATM    24 O                   4.57100   7.52800   7.47300 O      1 0  0.00000
HETATM    25 O                   4.53600   2.80300   8.63500 O      2 0  0.00000
HETATM    26 O                   7.31700   6.13900   4.10900 O      2 0  0.00000
HETATM    27 O                   0.58500   1.66800   0.41800 O      2 0  0.00000
HETATM    28 O                   3.36600   7.27400   4.94400 O      2 0  0.00000
HETATM    29 C                   7.06400   0.52800   6.23800 C      3 0  0.00000
HETATM    30 C                   4.78900   8.41400   1.71100 C      3 0  0.00000
HETATM    31 C                   3.11300   3.94300   2.81600 C      4 0  0.00000
HETATM    32 C                   0.83800   4.99900   7.34200 C      3 0  0.00000
HETATM    33 C                   0.66800   0.49600   6.01300 C      4 0  0.00000
HETATM    34 C                   3.28300   8.44600   1.48600 C      4 0  0.00000
HETATM    35 C                   4.61900   3.97500   3.04000 C      4 0  0.00000
HETATM    36 C                   7.23400   4.96700   7.56700 C      4 0  0.00000
HETATM    37 H                   1.09800   0.05500   6.80200 H      1 0  0.00000
HETATM    38 H                   2.85300   8.88700   2.27500 H      1 0  0.00000
HETATM    39 H                   5.04900   4.41600   2.25100 H      1 0  0.00000
HETATM    40 H                   6.80400   4.52600   6.77800 H      1 0  0.00000
HETATM    41 C                   1.25000   1.90000   5.86400 C      4 0  0.00000
HETATM    42 C                   2.70100   7.04200   1.33800 C      4 0  0.00000
HETATM    43 C                   5.20100   2.57100   3.18900 C      4 0  0.00000
HETATM    44 C                   6.65200   6.37100   7.71500 C      4 0  0.00000
HETATM    45 H                   1.10200   2.21500   4.93800 H      1 0  0.00000
HETATM    46 H                   2.84900   6.72700   0.41100 H      1 0  0.00000
HETATM    47 H                   5.05300   2.25600   4.11600 H      1 0  0.00000
HETATM    48 H                   6.80000   6.68600   8.64200 H      1 0  0.00000
HETATM    49 H                   0.77000   2.51500   6.47300 H      1 0  0.00000
HETATM    50 H                   3.18100   6.42700   1.94600 H      1 0  0.00000
HETATM    51 H                   4.72100   1.95600   2.58000 H      1 0  0.00000
HETATM    52 H                   7.13200   6.98600   7.10700 H      1 0  0.00000
HETATM    53 C                   2.73300   1.95400   6.17500 C      4 0  0.00000
HETATM    54 C                   1.21800   6.98800   1.64800 C      3 0  0.00000
HETATM    55 C                   6.68400   2.51700   2.87900 C      1 0  0.00000
HETATM    56 C                   5.16900   6.42500   7.40500 C      3 0  0.00000
HETATM    57 H                   1.63600   8.26200   4.92500 H  B   1 0  0.00000
HETATM    58 H                   2.31500   0.68000   0.39800 H  B   1 0  0.00000
HETATM    59 H                   5.58700   5.15100   4.12800 H  B   1 0  0.00000
HETATM    60 H                   6.26600   3.79100   8.65500 H  B   1 0  0.00000
HETATM    61 H                   4.06200   2.95100   0.31700 H      1 0  0.00000
HETATM    62 H                   7.79100   5.99100   4.84300 H  B   1 0  0.00000
HETATM    63 H                   0.11100   1.52000   8.73600 H      1 0  0.00000
HETATM    64 H                   3.84000   7.42200   4.21000 H  B   1 0  0.00000
HETATM    65 H                   4.17200   3.15700   7.98500 H  B   1 0  0.00000
HETATM    66 H                   7.68100   5.78500   3.45800 H  B   1 0  0.00000
HETATM    67 H                   0.22100   1.31400   1.06800 H  B   1 0  0.00000
HETATM    68 H                   3.73000   7.62800   5.59500 H  B   1 0  0.00000
FORMAT CONECT (a6,12i6)
END

XTLGRF 200
DESCRP 9013975
CRYSTX     8.32000     8.32000     8.32000    90.00000    90.00000    90.00000
FORMAT ATOM   (a6,1x,i5,1x,a5,1x,a3,1x,a1,1x,a5,3f10.5,1x,a5,i3,i2,1x,f8.5)
HETATM     1 Ni                  0.00000   2.08000   2.08000 Ni     1 0  0.00000
HETATM     2 Ni                  4.16000   6.24000   2.08000 Ni     1 0  0.00000
HETATM     3 Ni                  4.16000   2.08000   6.24000 Ni     1 0  0.00000
HETATM     4 Ni                  0.00000   6.24000   6.24000 Ni     1 0  0.00000
HETATM     5 Ni                  6.24000   2.08000   4.16000 Ni     1 0  0.00000
HETATM     6 Ni                  2.08000   6.24000   4.16000 Ni     1 0  0.00000
HETATM     7 Ni                  2.08000   2.08000   0.00000 Ni     1 0  0.00000
HETATM     8 Ni                  6.24000   6.24000   0.00000 Ni     1 0  0.00000
HETATM     9 Ni                  4.16000   2.08000   2.08000 Ni     1 0  0.00000
HETATM    10 Ni                  0.00000   6.24000   2.08000 Ni     1 0  0.00000
HETATM    11 Ni                  0.00000   2.08000   6.24000 Ni     1 0  0.00000
HETATM    12 Ni                  4.16000   6.24000   6.24000 Ni     1 0  0.00000
HETATM    13 Ni                  6.24000   2.08000   0.00000 Ni     1 0  0.00000
HETATM    14 Ni                  2.08000   6.24000   0.00000 Ni     1 0  0.00000
HETATM    15 Ni                  2.08000   2.08000   4.16000 Ni     1 0  0.00000
HETATM    16 Ni                  6.24000   6.24000   4.16000 Ni     1 0  0.00000
HETATM    17 Ni                  6.24000   0.00000   2.08000 Ni     1 0  0.00000
HETATM    18 Ni                  2.08000   4.16000   2.08000 Ni     1 0  0.00000
HETATM    19 Ni                  2.08000   0.00000   6.24000 Ni     1 0  0.00000
HETATM    20 Ni                  6.24000   4.16000   6.24000 Ni     1 0  0.00000
HETATM    21 Ni                  6.24000   4.16000   2.08000 Ni     1 0  0.00000
HETATM    22 Ni                  2.08000   0.00000   2.08000 Ni     1 0  0.00000
HETATM    23 Ni                  2.08000   4.16000   6.24000 Ni     1 0  0.00000
HETATM    24 Ni                  6.24000   0.00000   6.24000 Ni     1 0  0.00000
HETATM    25 Mn                  0.00000   0.00000   0.00000 Mn     1 0  0.00000
HETATM    26 Mn                  4.16000   4.16000   0.00000 Mn     1 0  0.00000
HETATM    27 Mn                  4.16000   0.00000   4.16000 Mn     1 0  0.00000
HETATM    28 Mn                  0.00000   4.16000   4.16000 Mn     1 0  0.00000
HETATM    29 O                   2.08000   2.08000   2.08000 O      2 0  0.00000
HETATM    30 O                   6.24000   6.24000   2.08000 O      2 0  0.00000
HETATM    31 O                   6.24000   2.08000   6.24000 O      2 0  0.00000
HETATM    32 O                   2.08000   6.24000   6.24000 O      2 0  0.00000
HETATM    33 O                   6.24000   2.08000   2.08000 O      2 0  0.00000
HETATM    34 O                   2.08000   6.24000   2.08000 O      2 0  0.00000
HETATM    35 O                   2.08000   2.08000   6.24000 O      2 0  0.00000
HETATM    36 O                   6.24000   6.24000   6.24000 O      2 0  0.00000
HETATM    37 O                   1.92200   0.00000   0.00000 O      2 0  0.00000
HETATM    38 O                   6.08200   4.16000   0.00000 O      2 0  0.00000
HETATM    39 O                   6.08200   0.00000   4.16000 O      2 0  0.00000
HETATM    40 O                   1.92200   4.16000   4.16000 O      2 0  0.00000
HETATM    41 O                   6.39800   4.16000   4.16000 O      2 0  0.00000
HETATM    42 O                   2.23800   0.00000   4.16000 O      2 0  0.00000
HETATM    43 O                   2.23800   4.16000   0.00000 O      2 0  0.00000
HETATM    44 O                   6.39800   0.00000   0.00000 O      2 0  0.00000
HETATM    45 O                   4.16000   0.00000   2.23800 O      2 0  0.00000
HETATM    46 O                   0.00000   4.16000   2.23800 O      2 0  0.00000
HETATM    47 O                   0.00000   0.00000   6.39800 O      2 0  0.00000
HETATM    48 O                   4.16000   4.16000   6.39800 O      2 0  0.00000
HETATM    49 O                   0.00000   0.00000   1.92200 O      2 0  0.00000
HETATM    50 O                   4.16000   4.16000   1.92200 O      2 0  0.00000
HETATM    51 O                   4.16000   0.00000   6.08200 O      2 0  0.00000
HETATM    52 O                   0.00000   4.16000   6.08200 O      2 0  0.00000
HETATM    53 O                   4.16000   1.92200   4.16000 O      2 0  0.00000
HETATM    54 O                   0.00000   6.08200   4.16000 O      2 0  0.00000
HETATM    55 O                   0.00000   1.92200   0.00000 O      2 0  0.00000
HETATM    56 O                   4.16000   6.08200   0.00000 O      2 0  0.00000
HETATM    57 O                   0.00000   6.39800   0.00000 O      2 0  0.00000
HETATM    58 O                   4.16000   2.23800   0.00000 O      2 0  0.00000
HETATM    59 O                   4.16000   6.39800   4.16000 O      2 0  0.00000
HETATM    60 O                   0.00000   2.23800   4.16000 O      2 0  0.00000
FORMAT CONECT (a6,12i6)
END

XTLGRF 200
DESCRP 9013976
CRYSTX     8.33680     8.33680     8.33680    90.00000    90.00000    90.00000
FORMAT ATOM   (a6,1x,i5,1x,a5,1x,a3,1x,a1,1x,a5,3f10.5,1x,a5,i3,i2,1x,f8.5)
HETATM     1 Ni                 -0.00000   2.08200   2.08200 Ni     1 0  0.00000
HETATM     2 Ni                  8.32700   2.08200   2.08200 Ni     1 0  0.00000
HETATM     3 Ni                 -0.00000   6.24500   6.24500 Ni     1 0  0.00000
HETATM     4 Ni                  8.32700   6.24500   6.24500 Ni     1 0  0.00000
HETATM     5 Ni                 -0.00000   6.24500   2.08200 Ni     1 0  0.00000
HETATM     6 Ni                  8.32700   6.24500   2.08200 Ni     1 0  0.00000
HETATM     7 Ni                 -0.00000   2.08200   6.24500 Ni     1 0  0.00000
HETATM     8 Ni                  8.32700   2.08200   6.24500 Ni     1 0  0.00000
HETATM     9 Ni                  2.08200  -0.00000   2.08200 Ni     1 0  0.00000
HETATM    10 Ni                  2.08200   8.32700   2.08200 Ni     1 0  0.00000
HETATM    11 Ni                  6.24500  -0.00000   6.24500 Ni     1 0  0.00000
HETATM    12 Ni                  6.24500   8.32700   6.24500 Ni     1 0  0.00000
HETATM    13 Ni                  2.08200  -0.00000   6.24500 Ni     1 0  0.00000
HETATM    14 Ni                  2.08200   8.32700   6.24500 Ni     1 0  0.00000
HETATM    15 Ni                  6.24500  -0.00000   2.08200 Ni     1 0  0.00000
HETATM    16 Ni                  6.24500   8.32700   2.08200 Ni     1 0  0.00000
HETATM    17 Ni                  2.08200   2.08200   0.00000 Ni     1 0  0.00000
HETATM    18 Ni                  2.08200   2.08200   8.32700 Ni     1 0  0.00000
HETATM    19 Ni                  6.24500   6.24500   0.00000 Ni     1 0  0.00000
HETATM    20 Ni                  6.24500   6.24500   8.32700 Ni     1 0  0.00000
HETATM    21 Ni                  6.24500   2.08200   0.00000 Ni     1 0  0.00000
HETATM    22 Ni                  6.24500   2.08200   8.32700 Ni     1 0  0.00000
HETATM    23 Ni                  2.08200   6.24500   0.00000 Ni     1 0  0.00000
HETATM    24 Ni                  2.08200   6.24500   8.32700 Ni     1 0  0.00000
HETATM    25 Ni                  2.08200   4.16400   6.24500 Ni     1 0  0.00000
HETATM    26 Ni                  6.24500   4.16400   2.08200 Ni     1 0  0.00000
HETATM    27 Ni                  2.08200   4.16400   2.08200 Ni     1 0  0.00000
HETATM    28 Ni                  6.24500   4.16400   6.24500 Ni     1 0  0.00000
HETATM    29 Ni                  2.08200   6.24500   4.16400 Ni     1 0  0.00000
HETATM    30 Ni                  6.24500   2.08200   4.16400 Ni     1 0  0.00000
HETATM    31 Ni                  6.24500   6.24500   4.16400 Ni     1 0  0.00000
HETATM    32 Ni                  2.08200   2.08200   4.16400 Ni     1 0  0.00000
HETATM    33 Ni                  4.16400   2.08200   6.24500 Ni     1 0  0.00000
HETATM    34 Ni                  4.16400   6.24500   2.08200 Ni     1 0  0.00000
HETATM    35 Ni                  4.16400   6.24500   6.24500 Ni     1 0  0.00000
HETATM    36 Ni                  4.16400   2.08200   2.08200 Ni     1 0  0.00000
HETATM    37 Mn                  0.00000   0.00000   0.00000 Mn     1 0  0.00000
HETATM    38 Mn                 -0.00000  -0.00000   8.32700 Mn     1 0  0.00000
HETATM    39 Mn                 -0.00000   8.32700   0.00000 Mn     1 0  0.00000
HETATM    40 Mn                 -0.00000   8.32699   8.32700 Mn     1 0  0.00000
HETATM    41 Mn                  8.32700   0.00000   0.00000 Mn     1 0  0.00000
HETATM    42 Mn                  8.32700  -0.00000   8.32700 Mn     1 0  0.00000
HETATM    43 Mn                  8.32700   8.32700   0.00000 Mn     1 0  0.00000
HETATM    44 Mn                  8.32700   8.32699   8.32700 Mn     1 0  0.00000
HETATM    45 Mn                 -0.00000   4.16400   4.16400 Mn     1 0  0.00000
HETATM    46 Mn                  8.32700   4.16400   4.16400 Mn     1 0  0.00000
HETATM    47 Mn                  4.16400  -0.00000   4.16400 Mn     1 0  0.00000
HETATM    48 Mn                  4.16400   8.32700   4.16400 Mn     1 0  0.00000
HETATM    49 Mn                  4.16400   4.16400   0.00000 Mn     1 0  0.00000
HETATM    50 Mn                  4.16400   4.16400   8.32700 Mn     1 0  0.00000
HETATM    51 Ni                  4.16400   4.16400   4.16400 Ni     1 0  0.00000
HETATM    52 Ni                  4.16400   0.00000   0.00000 Ni     1 0  0.00000
HETATM    53 Ni                  4.16400  -0.00000   8.32700 Ni     1 0  0.00000
HETATM    54 Ni                  4.16400   8.32700   0.00000 Ni     1 0  0.00000
HETATM    55 Ni                  4.16400   8.32699   8.32700 Ni     1 0  0.00000
HETATM    56 Ni                 -0.00000   4.16400   0.00000 Ni     1 0  0.00000
HETATM    57 Ni                 -0.00000   4.16400   8.32700 Ni     1 0  0.00000
HETATM    58 Ni                  8.32700   4.16400   0.00000 Ni     1 0  0.00000
HETATM    59 Ni                  8.32700   4.16400   8.32700 Ni     1 0  0.00000
HETATM    60 Ni                 -0.00000  -0.00000   4.16400 Ni     1 0  0.00000
HETATM    61 Ni                 -0.00000   8.32700   4.16400 Ni     1 0  0.00000
HETATM    62 Ni                  8.32700  -0.00000   4.16400 Ni     1 0  0.00000
HETATM    63 Ni                  8.32700   8.32700   4.16400 Ni     1 0  0.00000
HETATM    64 O                   2.08200   2.08200   2.08200 O      2 0  0.00000
HETATM    65 O                   6.24500   6.24500   6.24500 O      2 0  0.00000
HETATM    66 O                   6.24500   6.24500   2.08200 O      2 0  0.00000
HETATM    67 O                   2.08200   2.08200   6.24500 O      2 0  0.00000
HETATM    68 O                   6.24500   2.08200   6.24500 O      2 0  0.00000
HETATM    69 O                   2.08200   6.24500   2.08200 O      2 0  0.00000
HETATM    70 O                   2.08200   6.24500   6.24500 O      2 0  0.00000
HETATM    71 O                   6.24500   2.08200   2.08200 O      2 0  0.00000
HETATM    72 O                   1.94000   0.00000   0.00000 O      2 0  0.00000
HETATM    73 O                   1.94000  -0.00000   8.32700 O      2 0  0.00000
HETATM    74 O                   1.94000   8.32700   0.00000 O      2 0  0.00000
HETATM    75 O                   1.94000   8.32699   8.32700 O      2 0  0.00000
HETATM    76 O                   6.38700   0.00000   0.00000 O      2 0  0.00000
HETATM    77 O                   6.38700  -0.00000   8.32700 O      2 0  0.00000
HETATM    78 O                   6.38700   8.32700   0.00000 O      2 0  0.00000
HETATM    79 O                   6.38700   8.32699   8.32700 O      2 0  0.00000
HETATM    80 O                  -0.00000   1.94000   0.00000 O      2 0  0.00000
HETATM    81 O                  -0.00000   1.94000   8.32700 O      2 0  0.00000
HETATM    82 O                   8.32700   1.94000   0.00000 O      2 0  0.00000
HETATM    83 O                   8.32700   1.94000   8.32700 O      2 0  0.00000
HETATM    84 O                  -0.00000   6.38700   0.00000 O      2 0  0.00000
HETATM    85 O                  -0.00000   6.38700   8.32700 O      2 0  0.00000
HETATM    86 O                   8.32700   6.38700   0.00000 O      2 0  0.00000
HETATM    87 O                   8.32700   6.38700   8.32700 O      2 0  0.00000
HETATM    88 O                  -0.00000  -0.00000   1.94000 O      2 0  0.00000
HETATM    89 O                  -0.00000   8.32700   1.94000 O      2 0  0.00000
HETATM    90 O                   8.32700  -0.00000   1.94000 O      2 0  0.00000
HETATM    91 O                   8.32700   8.32700   1.94000 O      2 0  0.00000
HETATM    92 O                  -0.00000  -0.00000   6.38700 O      2 0  0.00000
HETATM    93 O                  -0.00000   8.32699   6.38700 O      2 0  0.00000
HETATM    94 O                   8.32700  -0.00000   6.38700 O      2 0  0.00000
HETATM    95 O                   8.32700   8.32699   6.38700 O      2 0  0.00000
HETATM    96 O                   1.94000   4.16400   4.16400 O      2 0  0.00000
HETATM    97 O                   6.38700   4.16400   4.16400 O      2 0  0.00000
HETATM    98 O                  -0.00000   6.10400   4.16400 O      2 0  0.00000
HETATM    99 O                   8.32700   6.10400   4.16400 O      2 0  0.00000
HETATM   100 O  0               -0.00000   2.22300   4.16400 O      2 0  0.00000
HETATM   101 O  1                8.32700   2.22300   4.16400 O      2 0  0.00000
HETATM   102 O  2               -0.00000   4.16400   6.10400 O      2 0  0.00000
HETATM   103 O  3                8.32700   4.16400   6.10400 O      2 0  0.00000
HETATM   104 O  4               -0.00000   4.16400   2.22300 O      2 0  0.00000
HETATM   105 O  5                8.32700   4.16400   2.22300 O      2 0  0.00000
HETATM   106 O  6                6.10400  -0.00000   4.16400 O      2 0  0.00000
HETATM   107 O  7                6.10400   8.32700   4.16400 O      2 0  0.00000
HETATM   108 O  8                2.22300  -0.00000   4.16400 O      2 0  0.00000
HETATM   109 O  9                2.22300   8.32700   4.16400 O      2 0  0.00000
HETATM   110 O  0                4.16400   1.94000   4.16400 O      2 0  0.00000
HETATM   111 O  1                4.16400   6.38700   4.16400 O      2 0  0.00000
HETATM   112 O  2                4.16400  -0.00000   6.10400 O      2 0  0.00000
HETATM   113 O  3                4.16400   8.32700   6.10400 O      2 0  0.00000
HETATM   114 O  4                4.16400  -0.00000   2.22300 O      2 0  0.00000
HETATM   115 O  5                4.16400   8.32700   2.22300 O      2 0  0.00000
HETATM   116 O  6                6.10400   4.16400   0.00000 O      2 0  0.00000
HETATM   117 O  7                6.10400   4.16400   8.32700 O      2 0  0.00000
HETATM   118 O  8                2.22300   4.16400   0.00000 O      2 0  0.00000
HETATM   119 O  9                2.22300   4.16400   8.32700 O      2 0  0.00000
HETATM   120 O  0                4.16400   6.10400   0.00000 O      2 0  0.00000
HETATM   121 O  1                4.16400   6.10400   8.32700 O      2 0  0.00000
HETATM   122 O  2                4.16400   2.22300   0.00000 O      2 0  0.00000
HETATM   123 O  3                4.16400   2.22300   8.32700 O      2 0  0.00000
HETATM   124 O  4                4.16400   4.16400   1.94000 O      2 0  0.00000
HETATM   125 O  5                4.16400   4.16400   6.38700 O      2 0  0.00000
HETATM   126 O  6               -2.08200   2.08200   2.08200 O      2 0  0.00000
HETATM   127 O  7               10.40900   2.08200   2.08200 O      2 0  0.00000
HETATM   128 O  8               -2.08200   6.24500   6.24500 O      2 0  0.00000
HETATM   129 O  9               10.40900   6.24500   6.24500 O      2 0  0.00000
HETATM   130 O  0               -2.08200   6.24500   2.08200 O      2 0  0.00000
HETATM   131 O  1               10.40900   6.24500   2.08200 O      2 0  0.00000
HETATM   132 O  2               -2.08200   2.08200   6.24500 O      2 0  0.00000
HETATM   133 O  3               10.40900   2.08200   6.24500 O      2 0  0.00000
HETATM   134 O  4                2.08200  -2.08200   2.08200 O      2 0  0.00000
HETATM   135 O  5                2.08200  10.40900   2.08200 O      2 0  0.00000
HETATM   136 O  6                6.24500  -2.08200   6.24500 O      2 0  0.00000
HETATM   137 O  7                6.24500  10.40900   6.24500 O      2 0  0.00000
HETATM   138 O  8                2.08200  -2.08200   6.24500 O      2 0  0.00000
HETATM   139 O  9                2.08200  10.40900   6.24500 O      2 0  0.00000
HETATM   140 O  0                6.24500  -2.08200   2.08200 O      2 0  0.00000
HETATM   141 O  1                6.24500  10.40900   2.08200 O      2 0  0.00000
HETATM   142 O  2                2.08200   2.08200  -2.08200 O      2 0  0.00000
HETATM   143 O  3                2.08200   2.08200  10.40900 O      2 0  0.00000
HETATM   144 O  4                6.24500   6.24500  -2.08200 O      2 0  0.00000
HETATM   145 O  5                6.24500   6.24500  10.40900 O      2 0  0.00000
HETATM   146 O  6                6.24500   2.08200  -2.08200 O      2 0  0.00000
HETATM   147 O  7                6.24500   2.08200  10.40900 O      2 0  0.00000
HETATM   148 O  8                2.08200   6.24500  -2.08200 O      2 0  0.00000
HETATM   149 O  9                2.08200   6.24500  10.40900 O      2 0  0.00000
HETATM   150 O  0               -1.94000   0.00000   0.00000 O      2 0  0.00000
HETATM   151 O  1                0.00000  -1.94000   0.00000 O      2 0  0.00000
HETATM   152 O  2                0.00000   0.00000  -1.94000 O      2 0  0.00000
HETATM   153 O  3               -1.94000  -0.00000   8.32700 O      2 0  0.00000
HETATM   154 O  4               -0.00000  -1.94000   8.32700 O      2 0  0.00000
HETATM   155 O  5               -0.00000  -0.00000  10.26700 O      2 0  0.00000
HETATM   156 O  6               -1.94000   8.32700   0.00000 O      2 0  0.00000
HETATM   157 O  7               -0.00000   8.32700  -1.94000 O      2 0  0.00000
HETATM   158 O  8               -0.00000  10.26700   0.00000 O      2 0  0.00000
HETATM   159 O  9               -1.94000   8.32699   8.32700 O      2 0  0.00000
HETATM   160 O  0               -0.00000   8.32699  10.26700 O      2 0  0.00000
HETATM   161 O  1               -0.00000  10.26700   8.32700 O      2 0  0.00000
HETATM   162 O  2                8.32700  -1.94000   0.00000 O      2 0  0.00000
HETATM   163 O  3                8.32700   0.00000  -1.94000 O      2 0  0.00000
HETATM   164 O  4               10.26700   0.00000   0.00000 O      2 0  0.00000
HETATM   165 O  5                8.32700  -1.94000   8.32700 O      2 0  0.00000
HETATM   166 O  6                8.32700  -0.00000  10.26700 O      2 0  0.00000
HETATM   167 O  7               10.26700  -0.00000   8.32700 O      2 0  0.00000
HETATM   168 O  8                8.32700   8.32700  -1.94000 O      2 0  0.00000
HETATM   169 O  9                8.32700  10.26700   0.00000 O      2 0  0.00000
HETATM   170 O  0               10.26700   8.32700   0.00000 O      2 0  0.00000
HETATM   171 O  1                8.32700   8.32699  10.26700 O      2 0  0.00000
HETATM   172 O  2                8.32700  10.26700   8.32700 O      2 0  0.00000
HETATM   173 O  3               10.26700   8.32699   8.32700 O      2 0  0.00000
HETATM   174 O  4               -1.94000   4.16400   4.16400 O      2 0  0.00000
HETATM   175 O  5               10.26700   4.16400   4.16400 O      2 0  0.00000
HETATM   176 O  6                4.16400  -1.94000   4.16400 O      2 0  0.00000
HETATM   177 O  7                4.16400  10.26700   4.16400 O      2 0  0.00000
HETATM   178 O  8                4.16400   4.16400  -1.94000 O      2 0  0.00000
HETATM   179 O  9                4.16400   4.16400  10.26700 O      2 0  0.00000
HETATM   180 O  0                4.16400  -2.22300   0.00000 O      2 0  0.00000
HETATM   181 O  1                4.16400   0.00000  -2.22300 O      2 0  0.00000
HETATM   182 O  2                4.16400  -2.22300   8.32700 O      2 0  0.00000
HETATM   183 O  3                4.16400  -0.00000  10.55000 O      2 0  0.00000
HETATM   184 O  4                4.16400   8.32700  -2.22300 O      2 0  0.00000
HETATM   185 O  5                4.16400  10.55000   0.00000 O      2 0  0.00000
HETATM   186 O  6                4.16400   8.32699  10.55000 O      2 0  0.00000
HETATM   187 O  7                4.16400  10.55000   8.32700 O      2 0  0.00000
HETATM   188 O  8               -2.22300   4.16400   0.00000 O      2 0  0.00000
HETATM   189 O  9               -0.00000   4.16400  -2.22300 O      2 0  0.00000
HETATM   190 O  0               -2.22300   4.16400   8.32700 O      2 0  0.00000
HETATM   191 O  1               -0.00000   4.16400  10.55000 O      2 0  0.00000
HETATM   192 O  2                8.32700   4.16400  -2.22300 O      2 0  0.00000
HETATM   193 O  3               10.55000   4.16400   0.00000 O      2 0  0.00000
HETATM   194 O  4                8.32700   4.16400  10.55000 O      2 0  0.00000
HETATM   195 O  5               10.55000   4.16400   8.32700 O      2 0  0.00000
HETATM   196 O  6               -2.22300  -0.00000   4.16400 O      2 0  0.00000
HETATM   197 O  7               -0.00000  -2.22300   4.16400 O      2 0  0.00000
HETATM   198 O  8               -2.22300   8.32700   4.16400 O      2 0  0.00000
HETATM   199 O  9               -0.00000  10.55000   4.16400 O      2 0  0.00000
HETATM   200 O  0                8.32700  -2.22300   4.16400 O      2 0  0.00000
HETATM   201 O  1               10.55000  -0.00000   4.16400 O      2 0  0.00000
HETATM   202 O  2                8.32700  10.55000   4.16400 O      2 0  0.00000
HETATM   203 O  3               10.55000   8.32700   4.16400 O      2 0  0.00000
FORMAT CONECT (a6,12i6)
END

XTLGRF 200
DESCRP 9013977
CRYSTX     8.33680     8.33680     8.33680    90.00000    90.00000    90.00000
FORMAT ATOM   (a6,1x,i5,1x,a5,1x,a3,1x,a1,1x,a5,3f10.5,1x,a5,i3,i2,1x,f8.5)
HETATM     1 Ni                 -0.00000   2.08400   2.08400 Ni     1 0  0.00000
HETATM     2 Ni                  8.33700   2.08400   2.08400 Ni     1 0  0.00000
HETATM     3 Ni                 -0.00000   6.25300   6.25300 Ni     1 0  0.00000
HETATM     4 Ni                  8.33700   6.25300   6.25300 Ni     1 0  0.00000
HETATM     5 Ni                 -0.00000   6.25300   2.08400 Ni     1 0  0.00000
HETATM     6 Ni                  8.33700   6.25300   2.08400 Ni     1 0  0.00000
HETATM     7 Ni                 -0.00000   2.08400   6.25300 Ni     1 0  0.00000
HETATM     8 Ni                  8.33700   2.08400   6.25300 Ni     1 0  0.00000
HETATM     9 Ni                  2.08400  -0.00000   2.08400 Ni     1 0  0.00000
HETATM    10 Ni                  2.08400   8.33700   2.08400 Ni     1 0  0.00000
HETATM    11 Ni                  6.25300  -0.00000   6.25300 Ni     1 0  0.00000
HETATM    12 Ni                  6.25300   8.33700   6.25300 Ni     1 0  0.00000
HETATM    13 Ni                  2.08400  -0.00000   6.25300 Ni     1 0  0.00000
HETATM    14 Ni                  2.08400   8.33700   6.25300 Ni     1 0  0.00000
HETATM    15 Ni                  6.25300  -0.00000   2.08400 Ni     1 0  0.00000
HETATM    16 Ni                  6.25300   8.33700   2.08400 Ni     1 0  0.00000
HETATM    17 Ni                  2.08400   2.08400   0.00000 Ni     1 0  0.00000
HETATM    18 Ni                  2.08400   2.08400   8.33700 Ni     1 0  0.00000
HETATM    19 Ni                  6.25300   6.25300   0.00000 Ni     1 0  0.00000
HETATM    20 Ni                  6.25300   6.25300   8.33700 Ni     1 0  0.00000
HETATM    21 Ni                  6.25300   2.08400   0.00000 Ni     1 0  0.00000
HETATM    22 Ni                  6.25300   2.08400   8.33700 Ni     1 0  0.00000
HETATM    23 Ni                  2.08400   6.25300   0.00000 Ni     1 0  0.00000
HETATM    24 Ni                  2.08400   6.25300   8.33700 Ni     1 0  0.00000
HETATM    25 Ni                  2.08400   4.16800   6.25300 Ni     1 0  0.00000
HETATM    26 Ni                  6.25300   4.16800   2.08400 Ni     1 0  0.00000
HETATM    27 Ni                  2.08400   4.16800   2.08400 Ni     1 0  0.00000
HETATM    28 Ni                  6.25300   4.16800   6.25300 Ni     1 0  0.00000
HETATM    29 Ni                  2.08400   6.25300   4.16800 Ni     1 0  0.00000
HETATM    30 Ni                  6.25300   2.08400   4.16800 Ni     1 0  0.00000
HETATM    31 Ni                  6.25300   6.25300   4.16800 Ni     1 0  0.00000
HETATM    32 Ni                  2.08400   2.08400   4.16800 Ni     1 0  0.00000
HETATM    33 Ni                  4.16800   2.08400   6.25300 Ni     1 0  0.00000
HETATM    34 Ni                  4.16800   6.25300   2.08400 Ni     1 0  0.00000
HETATM    35 Ni                  4.16800   6.25300   6.25300 Ni     1 0  0.00000
HETATM    36 Ni                  4.16800   2.08400   2.08400 Ni     1 0  0.00000
HETATM    37 Mn                  0.00000   0.00000   0.00000 Mn     1 0  0.00000
HETATM    38 Mn                 -0.00000  -0.00000   8.33700 Mn     1 0  0.00000
HETATM    39 Mn                 -0.00000   8.33700   0.00000 Mn     1 0  0.00000
HETATM    40 Mn                 -0.00000   8.33700   8.33700 Mn     1 0  0.00000
HETATM    41 Mn                  8.33700   0.00000   0.00000 Mn     1 0  0.00000
HETATM    42 Mn                  8.33700  -0.00000   8.33700 Mn     1 0  0.00000
HETATM    43 Mn                  8.33700   8.33700   0.00000 Mn     1 0  0.00000
HETATM    44 Mn                  8.33700   8.33700   8.33700 Mn     1 0  0.00000
HETATM    45 Mn                 -0.00000   4.16800   4.16800 Mn     1 0  0.00000
HETATM    46 Mn                  8.33700   4.16800   4.16800 Mn     1 0  0.00000
HETATM    47 Mn                  4.16800  -0.00000   4.16800 Mn     1 0  0.00000
HETATM    48 Mn                  4.16800   8.33700   4.16800 Mn     1 0  0.00000
HETATM    49 Mn                  4.16800   4.16800   0.00000 Mn     1 0  0.00000
HETATM    50 Mn                  4.16800   4.16800   8.33700 Mn     1 0  0.00000
HETATM    51 Ni                  4.16800   4.16800   4.16800 Ni     1 0  0.00000
HETATM    52 Ni                  4.16800   0.00000   0.00000 Ni     1 0  0.00000
HETATM    53 Ni                  4.16800  -0.00000   8.33700 Ni     1 0  0.00000
HETATM    54 Ni                  4.16800   8.33700   0.00000 Ni     1 0  0.00000
HETATM    55 Ni                  4.16800   8.33700   8.33700 Ni     1 0  0.00000
HETATM    56 Ni                 -0.00000   4.16800   0.00000 Ni     1 0  0.00000
HETATM    57 Ni                 -0.00000   4.16800   8.33700 Ni     1 0  0.00000
HETATM    58 Ni                  8.33700   4.16800   0.00000 Ni     1 0  0.00000
HETATM    59 Ni                  8.33700   4.16800   8.33700 Ni     1 0  0.00000
HETATM    60 Ni                 -0.00000  -0.00000   4.16800 Ni     1 0  0.00000
HETATM    61 Ni                 -0.00000   8.33700   4.16800 Ni     1 0  0.00000
HETATM    62 Ni                  8.33700  -0.00000   4.16800 Ni     1 0  0.00000
HETATM    63 Ni                  8.33700   8.33700   4.16800 Ni     1 0  0.00000
HETATM    64 O                   2.08400   2.08400   2.08400 O      2 0  0.00000
HETATM    65 O                   6.25300   6.25300   6.25300 O      2 0  0.00000
HETATM    66 O                   6.25300   6.25300   2.08400 O      2 0  0.00000
HETATM    67 O                   2.08400   2.08400   6.25300 O      2 0  0.00000
HETATM    68 O                   6.25300   2.08400   6.25300 O      2 0  0.00000
HETATM    69 O                   2.08400   6.25300   2.08400 O      2 0  0.00000
HETATM    70 O                   2.08400   6.25300   6.25300 O      2 0  0.00000
HETATM    71 O                   6.25300   2.08400   2.08400 O      2 0  0.00000
HETATM    72 O                   1.96700   0.00000   0.00000 O      2 0  0.00000
HETATM    73 O                   1.96700  -0.00000   8.33700 O      2 0  0.00000
HETATM    74 O                   1.96700   8.33700   0.00000 O      2 0  0.00000
HETATM    75 O                   1.96700   8.33700   8.33700 O      2 0  0.00000
HETATM    76 O                   6.36900   0.00000   0.00000 O      2 0  0.00000
HETATM    77 O                   6.36900  -0.00000   8.33700 O      2 0  0.00000
HETATM    78 O                   6.36900   8.33700   0.00000 O      2 0  0.00000
HETATM    79 O                   6.36900   8.33700   8.33700 O      2 0  0.00000
HETATM    80 O                  -0.00000   1.96700   0.00000 O      2 0  0.00000
HETATM    81 O                  -0.00000   1.96700   8.33700 O      2 0  0.00000
HETATM    82 O                   8.33700   1.96700   0.00000 O      2 0  0.00000
HETATM    83 O                   8.33700   1.96700   8.33700 O      2 0  0.00000
HETATM    84 O                  -0.00000   6.36900   0.00000 O      2 0  0.00000
HETATM    85 O                  -0.00000   6.36900   8.33700 O      2 0  0.00000
HETATM    86 O                   8.33700   6.36900   0.00000 O      2 0  0.00000
HETATM    87 O                   8.33700   6.36900   8.33700 O      2 0  0.00000
HETATM    88 O                  -0.00000  -0.00000   1.96700 O      2 0  0.00000
HETATM    89 O                  -0.00000   8.33700   1.96700 O      2 0  0.00000
HETATM    90 O                   8.33700  -0.00000   1.96700 O      2 0  0.00000
HETATM    91 O                   8.33700   8.33700   1.96700 O      2 0  0.00000
HETATM    92 O                  -0.00000  -0.00000   6.36900 O      2 0  0.00000
HETATM    93 O                  -0.00000   8.33700   6.36900 O      2 0  0.00000
HETATM    94 O                   8.33700  -0.00000   6.36900 O      2 0  0.00000
HETATM    95 O                   8.33700   8.33700   6.36900 O      2 0  0.00000
HETATM    96 O                   1.96700   4.16800   4.16800 O      2 0  0.00000
HETATM    97 O                   6.36900   4.16800   4.16800 O      2 0  0.00000
HETATM    98 O                  -0.00000   6.13600   4.16800 O      2 0  0.00000
HETATM    99 O                   8.33700   6.13600   4.16800 O      2 0  0.00000
HETATM   100 O  0               -0.00000   2.20100   4.16800 O      2 0  0.00000
HETATM   101 O  1                8.33700   2.20100   4.16800 O      2 0  0.00000
HETATM   102 O  2               -0.00000   4.16800   6.13600 O      2 0  0.00000
HETATM   103 O  3                8.33700   4.16800   6.13600 O      2 0  0.00000
HETATM   104 O  4               -0.00000   4.16800   2.20100 O      2 0  0.00000
HETATM   105 O  5                8.33700   4.16800   2.20100 O      2 0  0.00000
HETATM   106 O  6                6.13600  -0.00000   4.16800 O      2 0  0.00000
HETATM   107 O  7                6.13600   8.33700   4.16800 O      2 0  0.00000
HETATM   108 O  8                2.20100  -0.00000   4.16800 O      2 0  0.00000
HETATM   109 O  9                2.20100   8.33700   4.16800 O      2 0  0.00000
HETATM   110 O  0                4.16800   1.96700   4.16800 O      2 0  0.00000
HETATM   111 O  1                4.16800   6.36900   4.16800 O      2 0  0.00000
HETATM   112 O  2                4.16800  -0.00000   6.13600 O      2 0  0.00000
HETATM   113 O  3                4.16800   8.33700   6.13600 O      2 0  0.00000
HETATM   114 O  4                4.16800  -0.00000   2.20100 O      2 0  0.00000
HETATM   115 O  5                4.16800   8.33700   2.20100 O      2 0  0.00000
HETATM   116 O  6                6.13600   4.16800   0.00000 O      2 0  0.00000
HETATM   117 O  7                6.13600   4.16800   8.33700 O      2 0  0.00000
HETATM   118 O  8                2.20100   4.16800   0.00000 O      2 0  0.00000
HETATM   119 O  9                2.20100   4.16800   8.33700 O      2 0  0.00000
HETATM   120 O  0                4.16800   6.13600   0.00000 O      2 0  0.00000
HETATM   121 O  1                4.16800   6.13600   8.33700 O      2 0  0.00000
HETATM   122 O  2                4.16800   2.20100   0.00000 O      2 0  0.00000
HETATM   123 O  3                4.16800   2.20100   8.33700 O      2 0  0.00000
HETATM   124 O  4                4.16800   4.16800   1.96700 O      2 0  0.00000
HETATM   125 O  5                4.16800   4.16800   6.36900 O      2 0  0.00000
HETATM   126 O  6               -2.08400   2.08400   2.08400 O      2 0  0.00000
HETATM   127 O  7               10.42100   2.08400   2.08400 O      2 0  0.00000
HETATM   128 O  8               -2.08400   6.25300   6.25300 O      2 0  0.00000
HETATM   129 O  9               10.42100   6.25300   6.25300 O      2 0  0.00000
HETATM   130 O  0               -2.08400   6.25300   2.08400 O      2 0  0.00000
HETATM   131 O  1               10.42100   6.25300   2.08400 O      2 0  0.00000
HETATM   132 O  2               -2.08400   2.08400   6.25300 O      2 0  0.00000
HETATM   133 O  3               10.42100   2.08400   6.25300 O      2 0  0.00000
HETATM   134 O  4                2.08400  -2.08400   2.08400 O      2 0  0.00000
HETATM   135 O  5                2.08400  10.42100   2.08400 O      2 0  0.00000
HETATM   136 O  6                6.25300  -2.08400   6.25300 O      2 0  0.00000
HETATM   137 O  7                6.25300  10.42100   6.25300 O      2 0  0.00000
HETATM   138 O  8                2.08400  -2.08400   6.25300 O      2 0  0.00000
HETATM   139 O  9                2.08400  10.42100   6.25300 O      2 0  0.00000
HETATM   140 O  0                6.25300  -2.08400   2.08400 O      2 0  0.00000
HETATM   141 O  1                6.25300  10.42100   2.08400 O      2 0  0.00000
HETATM   142 O  2                2.08400   2.08400  -2.08400 O      2 0  0.00000
HETATM   143 O  3                2.08400   2.08400  10.42100 O      2 0  0.00000
HETATM   144 O  4                6.25300   6.25300  -2.08400 O      2 0  0.00000
HETATM   145 O  5                6.25300   6.25300  10.42100 O      2 0  0.00000
HETATM   146 O  6                6.25300   2.08400  -2.08400 O      2 0  0.00000
HETATM   147 O  7                6.25300   2.08400  10.42100 O      2 0  0.00000
HETATM   148 O  8                2.08400   6.25300  -2.08400 O      2 0  0.00000
HETATM   149 O  9                2.08400   6.25300  10.42100 O      2 0  0.00000
HETATM   150 O  0               -1.96700   0.00000   0.00000 O      2 0  0.00000
HETATM   151 O  1                0.00000  -1.96700   0.00000 O      2 0  0.00000
HETATM   152 O  2                0.00000   0.00000  -1.96700 O      2 0  0.00000
HETATM   153 O  3               -1.96700  -0.00000   8.33700 O      2 0  0.00000
HETATM   154 O  4               -0.00000  -1.96700   8.33700 O      2 0  0.00000
HETATM   155 O  5               -0.00000  -0.00000  10.30400 O      2 0  0.00000
HETATM   156 O  6               -1.96700   8.33700   0.00000 O      2 0  0.00000
HETATM   157 O  7               -0.00000   8.33700  -1.96700 O      2 0  0.00000
HETATM   158 O  8               -0.00000  10.30400   0.00000 O      2 0  0.00000
HETATM   159 O  9               -1.96700   8.33700   8.33700 O      2 0  0.00000
HETATM   160 O  0               -0.00000   8.33700  10.30400 O      2 0  0.00000
HETATM   161 O  1               -0.00000  10.30400   8.33700 O      2 0  0.00000
HETATM   162 O  2                8.33700  -1.96700   0.00000 O      2 0  0.00000
HETATM   163 O  3                8.33700   0.00000  -1.96700 O      2 0  0.00000
HETATM   164 O  4               10.30400   0.00000   0.00000 O      2 0  0.00000
HETATM   165 O  5                8.33700  -1.96700   8.33700 O      2 0  0.00000
HETATM   166 O  6                8.33700  -0.00000  10.30400 O      2 0  0.00000
HETATM   167 O  7               10.30400  -0.00000   8.33700 O      2 0  0.00000
HETATM   168 O  8                8.33700   8.33700  -1.96700 O      2 0  0.00000
HETATM   169 O  9                8.33700  10.30400   0.00000 O      2 0  0.00000
HETATM   170 O  0               10.30400   8.33700   0.00000 O      2 0  0.00000
HETATM   171 O  1                8.33700   8.33700  10.30400 O      2 0  0.00000
HETATM   172 O  2                8.33700  10.30400   8.33700 O      2 0  0.00000
HETATM   173 O  3               10.30400   8.33700   8.33700 O      2 0  0.00000
HETATM   174 O  4               -1.96700   4.16800   4.16800 O      2 0  0.00000
HETATM   175 O  5               10.30400   4.16800   4.16800 O      2 0  0.00000
HETATM   176 O  6                4.16800  -1.96700   4.16800 O      2 0  0.00000
HETATM   177 O  7                4.16800  10.30400   4.16800 O      2 0  0.00000
HETATM   178 O  8                4.16800   4.16800  -1.96700 O      2 0  0.00000
HETATM   179 O  9                4.16800   4.16800  10.30400 O      2 0  0.00000
HETATM   180 O  0                4.16800  -2.20100   0.00000 O      2 0  0.00000
HETATM   181 O  1                4.16800   0.00000  -2.20100 O      2 0  0.00000
HETATM   182 O  2                4.16800  -2.20100   8.33700 O      2 0  0.00000
HETATM   183 O  3                4.16800  -0.00000  10.53800 O      2 0  0.00000
HETATM   184 O  4                4.16800   8.33700  -2.20100 O      2 0  0.00000
HETATM   185 O  5                4.16800  10.53800   0.00000 O      2 0  0.00000
HETATM   186 O  6                4.16800   8.33700  10.53800 O      2 0  0.00000
HETATM   187 O  7                4.16800  10.53800   8.33700 O      2 0  0.00000
HETATM   188 O  8               -2.20100   4.16800   0.00000 O      2 0  0.00000
HETATM   189 O  9               -0.00000   4.16800  -2.20100 O      2 0  0.00000
HETATM   190 O  0               -2.20100   4.16800   8.33700 O      2 0  0.00000
HETATM   191 O  1               -0.00000   4.16800  10.53800 O      2 0  0.00000
HETATM   192 O  2                8.33700   4.16800  -2.20100 O      2 0  0.00000
HETATM   193 O  3               10.53800   4.16800   0.00000 O      2 0  0.00000
HETATM   194 O  4                8.33700   4.16800  10.53800 O      2 0  0.00000
HETATM   195 O  5               10.53800   4.16800   8.33700 O      2 0  0.00000
HETATM   196 O  6               -2.20100  -0.00000   4.16800 O      2 0  0.00000
HETATM   197 O  7               -0.00000  -2.20100   4.16800 O      2 0  0.00000
HETATM   198 O  8               -2.20100   8.33700   4.16800 O      2 0  0.00000
HETATM   199 O  9               -0.00000  10.53800   4.16800 O      2 0  0.00000
HETATM   200 O  0                8.33700  -2.20100   4.16800 O      2 0  0.00000
HETATM   201 O  1               10.53800  -0.00000   4.16800 O      2 0  0.00000
HETATM   202 O  2                8.33700  10.53800   4.16800 O      2 0  0.00000
HETATM   203 O  3               10.53800   8.33700   4.16800 O      2 0  0.00000
FORMAT CONECT (a6,12i6)
END

XTLGRF 200
DESCRP 9013978
CRYSTX     8.34300     8.34300     8.34300    90.00000    90.00000    90.00000
FORMAT ATOM   (a6,1x,i5,1x,a5,1x,a3,1x,a1,1x,a5,3f10.5,1x,a5,i3,i2,1x,f8.5)
HETATM     1 Ni                  0.00000   2.08600   2.08600 Ni     1 0  0.00000
HETATM     2 Ni                  4.17200   6.25700   2.08600 Ni     1 0  0.00000
HETATM     3 Ni                  4.17200   2.08600   6.25700 Ni     1 0  0.00000
HETATM     4 Ni                  0.00000   6.25700   6.25700 Ni     1 0  0.00000
HETATM     5 Ni                  6.25700   2.08600   4.17200 Ni     1 0  0.00000
HETATM     6 Ni                  2.08600   6.25700   4.17200 Ni     1 0  0.00000
HETATM     7 Ni                  2.08600   2.08600   0.00000 Ni     1 0  0.00000
HETATM     8 Ni                  6.25700   6.25700   0.00000 Ni     1 0  0.00000
HETATM     9 Ni                  4.17200   2.08600   2.08600 Ni     1 0  0.00000
HETATM    10 Ni                  0.00000   6.25700   2.08600 Ni     1 0  0.00000
HETATM    11 Ni                  0.00000   2.08600   6.25700 Ni     1 0  0.00000
HETATM    12 Ni                  4.17200   6.25700   6.25700 Ni     1 0  0.00000
HETATM    13 Ni                  6.25700   2.08600   0.00000 Ni     1 0  0.00000
HETATM    14 Ni                  2.08600   6.25700   0.00000 Ni     1 0  0.00000
HETATM    15 Ni                  2.08600   2.08600   4.17200 Ni     1 0  0.00000
HETATM    16 Ni                  6.25700   6.25700   4.17200 Ni     1 0  0.00000
HETATM    17 Ni                  6.25700   0.00000   2.08600 Ni     1 0  0.00000
HETATM    18 Ni                  2.08600   4.17200   2.08600 Ni     1 0  0.00000
HETATM    19 Ni                  2.08600   0.00000   6.25700 Ni     1 0  0.00000
HETATM    20 Ni                  6.25700   4.17200   6.25700 Ni     1 0  0.00000
HETATM    21 Ni                  6.25700   4.17200   2.08600 Ni     1 0  0.00000
HETATM    22 Ni                  2.08600   0.00000   2.08600 Ni     1 0  0.00000
HETATM    23 Ni                  2.08600   4.17200   6.25700 Ni     1 0  0.00000
HETATM    24 Ni                  6.25700   0.00000   6.25700 Ni     1 0  0.00000
HETATM    25 Mn                  0.00000   0.00000   0.00000 Mn     1 0  0.00000
HETATM    26 Mn                  4.17200   4.17200   0.00000 Mn     1 0  0.00000
HETATM    27 Mn                  4.17200   0.00000   4.17200 Mn     1 0  0.00000
HETATM    28 Mn                  0.00000   4.17200   4.17200 Mn     1 0  0.00000
HETATM    29 Ni                  4.17200   4.17200   4.17200 Ni     1 0  0.00000
HETATM    30 Ni                  0.00000   0.00000   4.17200 Ni     1 0  0.00000
HETATM    31 Ni                  0.00000   4.17200   0.00000 Ni     1 0  0.00000
HETATM    32 Ni                  4.17200   0.00000   0.00000 Ni     1 0  0.00000
HETATM    33 O                   2.08600   2.08600   2.08600 O      2 0  0.00000
HETATM    34 O                   6.25700   6.25700   2.08600 O      2 0  0.00000
HETATM    35 O                   6.25700   2.08600   6.25700 O      2 0  0.00000
HETATM    36 O                   2.08600   6.25700   6.25700 O      2 0  0.00000
HETATM    37 O                   6.25700   2.08600   2.08600 O      2 0  0.00000
HETATM    38 O                   2.08600   6.25700   2.08600 O      2 0  0.00000
HETATM    39 O                   2.08600   2.08600   6.25700 O      2 0  0.00000
HETATM    40 O                   6.25700   6.25700   6.25700 O      2 0  0.00000
HETATM    41 O                   2.00200   0.00000   0.00000 O      2 0  0.00000
HETATM    42 O                   6.17400   4.17200   0.00000 O      2 0  0.00000
HETATM    43 O                   6.17400   0.00000   4.17200 O      2 0  0.00000
HETATM    44 O                   2.00200   4.17200   4.17200 O      2 0  0.00000
HETATM    45 O                   6.34100   4.17200   4.17200 O      2 0  0.00000
HETATM    46 O                   2.16900   0.00000   4.17200 O      2 0  0.00000
HETATM    47 O                   2.16900   4.17200   0.00000 O      2 0  0.00000
HETATM    48 O                   6.34100   0.00000   0.00000 O      2 0  0.00000
HETATM    49 O                   4.17200   0.00000   2.16900 O      2 0  0.00000
HETATM    50 O                   0.00000   4.17200   2.16900 O      2 0  0.00000
HETATM    51 O                   0.00000   0.00000   6.34100 O      2 0  0.00000
HETATM    52 O                   4.17200   4.17200   6.34100 O      2 0  0.00000
HETATM    53 O                   0.00000   0.00000   2.00200 O      2 0  0.00000
HETATM    54 O                   4.17200   4.17200   2.00200 O      2 0  0.00000
HETATM    55 O                   4.17200   0.00000   6.17400 O      2 0  0.00000
HETATM    56 O                   0.00000   4.17200   6.17400 O      2 0  0.00000
HETATM    57 O                   4.17200   2.00200   4.17200 O      2 0  0.00000
HETATM    58 O                   0.00000   6.17400   4.17200 O      2 0  0.00000
HETATM    59 O                   0.00000   2.00200   0.00000 O      2 0  0.00000
HETATM    60 O                   4.17200   6.17400   0.00000 O      2 0  0.00000
HETATM    61 O                   0.00000   6.34100   0.00000 O      2 0  0.00000
HETATM    62 O                   4.17200   2.16900   0.00000 O      2 0  0.00000
HETATM    63 O                   4.17200   6.34100   4.17200 O      2 0  0.00000
HETATM    64 O                   0.00000   2.16900   4.17200 O      2 0  0.00000
FORMAT CONECT (a6,12i6)
END

XTLGRF 200
DESCRP 9013979
CRYSTX     8.34950     8.34950     8.34950    90.00000    90.00000    90.00000
FORMAT ATOM   (a6,1x,i5,1x,a5,1x,a3,1x,a1,1x,a5,3f10.5,1x,a5,i3,i2,1x,f8.5)
HETATM     1 Ni                 -0.00000   2.08700   2.08700 Ni     1 0  0.00000
HETATM     2 Ni                  8.34900   2.08700   2.08700 Ni     1 0  0.00000
HETATM     3 Ni                 -0.00000   6.26200   6.26200 Ni     1 0  0.00000
HETATM     4 Ni                  8.34900   6.26200   6.26200 Ni     1 0  0.00000
HETATM     5 Ni                 -0.00000   6.26200   2.08700 Ni     1 0  0.00000
HETATM     6 Ni                  8.34900   6.26200   2.08700 Ni     1 0  0.00000
HETATM     7 Ni                 -0.00000   2.08700   6.26200 Ni     1 0  0.00000
HETATM     8 Ni                  8.34900   2.08700   6.26200 Ni     1 0  0.00000
HETATM     9 Ni                  2.08700  -0.00000   2.08700 Ni     1 0  0.00000
HETATM    10 Ni                  2.08700   8.34900   2.08700 Ni     1 0  0.00000
HETATM    11 Ni                  6.26200  -0.00000   6.26200 Ni     1 0  0.00000
HETATM    12 Ni                  6.26200   8.34900   6.26200 Ni     1 0  0.00000
HETATM    13 Ni                  2.08700  -0.00000   6.26200 Ni     1 0  0.00000
HETATM    14 Ni                  2.08700   8.34900   6.26200 Ni     1 0  0.00000
HETATM    15 Ni                  6.26200  -0.00000   2.08700 Ni     1 0  0.00000
HETATM    16 Ni                  6.26200   8.34900   2.08700 Ni     1 0  0.00000
HETATM    17 Ni                  2.08700   2.08700   0.00000 Ni     1 0  0.00000
HETATM    18 Ni                  2.08700   2.08700   8.34900 Ni     1 0  0.00000
HETATM    19 Ni                  6.26200   6.26200   0.00000 Ni     1 0  0.00000
HETATM    20 Ni                  6.26200   6.26200   8.34900 Ni     1 0  0.00000
HETATM    21 Ni                  6.26200   2.08700   0.00000 Ni     1 0  0.00000
HETATM    22 Ni                  6.26200   2.08700   8.34900 Ni     1 0  0.00000
HETATM    23 Ni                  2.08700   6.26200   0.00000 Ni     1 0  0.00000
HETATM    24 Ni                  2.08700   6.26200   8.34900 Ni     1 0  0.00000
HETATM    25 Ni                  2.08700   4.17500   6.26200 Ni     1 0  0.00000
HETATM    26 Ni                  6.26200   4.17500   2.08700 Ni     1 0  0.00000
HETATM    27 Ni                  2.08700   4.17500   2.08700 Ni     1 0  0.00000
HETATM    28 Ni                  6.26200   4.17500   6.26200 Ni     1 0  0.00000
HETATM    29 Ni                  2.08700   6.26200   4.17500 Ni     1 0  0.00000
HETATM    30 Ni                  6.26200   2.08700   4.17500 Ni     1 0  0.00000
HETATM    31 Ni                  6.26200   6.26200   4.17500 Ni     1 0  0.00000
HETATM    32 Ni                  2.08700   2.08700   4.17500 Ni     1 0  0.00000
HETATM    33 Ni                  4.17500   2.08700   6.26200 Ni     1 0  0.00000
HETATM    34 Ni                  4.17500   6.26200   2.08700 Ni     1 0  0.00000
HETATM    35 Ni                  4.17500   6.26200   6.26200 Ni     1 0  0.00000
HETATM    36 Ni                  4.17500   2.08700   2.08700 Ni     1 0  0.00000
HETATM    37 Mn                  0.00000   0.00000   0.00000 Mn     1 0  0.00000
HETATM    38 Mn                 -0.00000  -0.00000   8.34900 Mn     1 0  0.00000
HETATM    39 Mn                 -0.00000   8.34900   0.00000 Mn     1 0  0.00000
HETATM    40 Mn                 -0.00000   8.34900   8.34900 Mn     1 0  0.00000
HETATM    41 Mn                  8.34900   0.00000   0.00000 Mn     1 0  0.00000
HETATM    42 Mn                  8.34900  -0.00000   8.34900 Mn     1 0  0.00000
HETATM    43 Mn                  8.34900   8.34900   0.00000 Mn     1 0  0.00000
HETATM    44 Mn                  8.34900   8.34900   8.34900 Mn     1 0  0.00000
HETATM    45 Mn                 -0.00000   4.17500   4.17500 Mn     1 0  0.00000
HETATM    46 Mn                  8.34900   4.17500   4.17500 Mn     1 0  0.00000
HETATM    47 Mn                  4.17500  -0.00000   4.17500 Mn     1 0  0.00000
HETATM    48 Mn                  4.17500   8.34900   4.17500 Mn     1 0  0.00000
HETATM    49 Mn                  4.17500   4.17500   0.00000 Mn     1 0  0.00000
HETATM    50 Mn                  4.17500   4.17500   8.34900 Mn     1 0  0.00000
HETATM    51 Ni                  4.17500   4.17500   4.17500 Ni     1 0  0.00000
HETATM    52 Ni                  4.17500   0.00000   0.00000 Ni     1 0  0.00000
HETATM    53 Ni                  4.17500  -0.00000   8.34900 Ni     1 0  0.00000
HETATM    54 Ni                  4.17500   8.34900   0.00000 Ni     1 0  0.00000
HETATM    55 Ni                  4.17500   8.34900   8.34900 Ni     1 0  0.00000
HETATM    56 Ni                 -0.00000   4.17500   0.00000 Ni     1 0  0.00000
HETATM    57 Ni                 -0.00000   4.17500   8.34900 Ni     1 0  0.00000
HETATM    58 Ni                  8.34900   4.17500   0.00000 Ni     1 0  0.00000
HETATM    59 Ni                  8.34900   4.17500   8.34900 Ni     1 0  0.00000
HETATM    60 Ni                 -0.00000  -0.00000   4.17500 Ni     1 0  0.00000
HETATM    61 Ni                 -0.00000   8.34900   4.17500 Ni     1 0  0.00000
HETATM    62 Ni                  8.34900  -0.00000   4.17500 Ni     1 0  0.00000
HETATM    63 Ni                  8.34900   8.34900   4.17500 Ni     1 0  0.00000
HETATM    64 O                   2.08700   2.08700   2.08700 O      2 0  0.00000
HETATM    65 O                   6.26200   6.26200   6.26200 O      2 0  0.00000
HETATM    66 O                   6.26200   6.26200   2.08700 O      2 0  0.00000
HETATM    67 O                   2.08700   2.08700   6.26200 O      2 0  0.00000
HETATM    68 O                   6.26200   2.08700   6.26200 O      2 0  0.00000
HETATM    69 O                   2.08700   6.26200   2.08700 O      2 0  0.00000
HETATM    70 O                   2.08700   6.26200   6.26200 O      2 0  0.00000
HETATM    71 O                   6.26200   2.08700   2.08700 O      2 0  0.00000
HETATM    72 O                   2.06200   0.00000   0.00000 O      2 0  0.00000
HETATM    73 O                   2.06200  -0.00000   8.34900 O      2 0  0.00000
HETATM    74 O                   2.06200   8.34900   0.00000 O      2 0  0.00000
HETATM    75 O                   2.06200   8.34900   8.34900 O      2 0  0.00000
HETATM    76 O                   6.28700   0.00000   0.00000 O      2 0  0.00000
HETATM    77 O                   6.28700  -0.00000   8.34900 O      2 0  0.00000
HETATM    78 O                   6.28700   8.34900   0.00000 O      2 0  0.00000
HETATM    79 O                   6.28700   8.34900   8.34900 O      2 0  0.00000
HETATM    80 O                  -0.00000   2.06200   0.00000 O      2 0  0.00000
HETATM    81 O                  -0.00000   2.06200   8.34900 O      2 0  0.00000
HETATM    82 O                   8.34900   2.06200   0.00000 O      2 0  0.00000
HETATM    83 O                   8.34900   2.06200   8.34900 O      2 0  0.00000
HETATM    84 O                  -0.00000   6.28700   0.00000 O      2 0  0.00000
HETATM    85 O                  -0.00000   6.28700   8.34900 O      2 0  0.00000
HETATM    86 O                   8.34900   6.28700   0.00000 O      2 0  0.00000
HETATM    87 O                   8.34900   6.28700   8.34900 O      2 0  0.00000
HETATM    88 O                  -0.00000  -0.00000   2.06200 O      2 0  0.00000
HETATM    89 O                  -0.00000   8.34900   2.06200 O      2 0  0.00000
HETATM    90 O                   8.34900  -0.00000   2.06200 O      2 0  0.00000
HETATM    91 O                   8.34900   8.34900   2.06200 O      2 0  0.00000
HETATM    92 O                  -0.00000  -0.00000   6.28700 O      2 0  0.00000
HETATM    93 O                  -0.00000   8.34900   6.28700 O      2 0  0.00000
HETATM    94 O                   8.34900  -0.00000   6.28700 O      2 0  0.00000
HETATM    95 O                   8.34900   8.34900   6.28700 O      2 0  0.00000
HETATM    96 O                   2.06200   4.17500   4.17500 O      2 0  0.00000
HETATM    97 O                   6.28700   4.17500   4.17500 O      2 0  0.00000
HETATM    98 O                  -0.00000   6.23700   4.17500 O      2 0  0.00000
HETATM    99 O                   8.34900   6.23700   4.17500 O      2 0  0.00000
HETATM   100 O  0               -0.00000   2.11200   4.17500 O      2 0  0.00000
HETATM   101 O  1                8.34900   2.11200   4.17500 O      2 0  0.00000
HETATM   102 O  2               -0.00000   4.17500   6.23700 O      2 0  0.00000
HETATM   103 O  3                8.34900   4.17500   6.23700 O      2 0  0.00000
HETATM   104 O  4               -0.00000   4.17500   2.11200 O      2 0  0.00000
HETATM   105 O  5                8.34900   4.17500   2.11200 O      2 0  0.00000
HETATM   106 O  6                6.23700  -0.00000   4.17500 O      2 0  0.00000
HETATM   107 O  7                6.23700   8.34900   4.17500 O      2 0  0.00000
HETATM   108 O  8                2.11200  -0.00000   4.17500 O      2 0  0.00000
HETATM   109 O  9                2.11200   8.34900   4.17500 O      2 0  0.00000
HETATM   110 O  0                4.17500   2.06200   4.17500 O      2 0  0.00000
HETATM   111 O  1                4.17500   6.28700   4.17500 O      2 0  0.00000
HETATM   112 O  2                4.17500  -0.00000   6.23700 O      2 0  0.00000
HETATM   113 O  3                4.17500   8.34900   6.23700 O      2 0  0.00000
HETATM   114 O  4                4.17500  -0.00000   2.11200 O      2 0  0.00000
HETATM   115 O  5                4.17500   8.34900   2.11200 O      2 0  0.00000
HETATM   116 O  6                6.23700   4.17500   0.00000 O      2 0  0.00000
HETATM   117 O  7                6.23700   4.17500   8.34900 O      2 0  0.00000
HETATM   118 O  8                2.11200   4.17500   0.00000 O      2 0  0.00000
HETATM   119 O  9                2.11200   4.17500   8.34900 O      2 0  0.00000
HETATM   120 O  0                4.17500   6.23700   0.00000 O      2 0  0.00000
HETATM   121 O  1                4.17500   6.23700   8.34900 O      2 0  0.00000
HETATM   122 O  2                4.17500   2.11200   0.00000 O      2 0  0.00000
HETATM   123 O  3                4.17500   2.11200   8.34900 O      2 0  0.00000
HETATM   124 O  4                4.17500   4.17500   2.06200 O      2 0  0.00000
HETATM   125 O  5                4.17500   4.17500   6.28700 O      2 0  0.00000
HETATM   126 O  6               -2.08700   2.08700   2.08700 O      2 0  0.00000
HETATM   127 O  7               10.43700   2.08700   2.08700 O      2 0  0.00000
HETATM   128 O  8               -2.08700   6.26200   6.26200 O      2 0  0.00000
HETATM   129 O  9               10.43700   6.26200   6.26200 O      2 0  0.00000
HETATM   130 O  0               -2.08700   6.26200   2.08700 O      2 0  0.00000
HETATM   131 O  1               10.43700   6.26200   2.08700 O      2 0  0.00000
HETATM   132 O  2               -2.08700   2.08700   6.26200 O      2 0  0.00000
HETATM   133 O  3               10.43700   2.08700   6.26200 O      2 0  0.00000
HETATM   134 O  4                2.08700  -2.08700   2.08700 O      2 0  0.00000
HETATM   135 O  5                2.08700  10.43700   2.08700 O      2 0  0.00000
HETATM   136 O  6                6.26200  -2.08700   6.26200 O      2 0  0.00000
HETATM   137 O  7                6.26200  10.43700   6.26200 O      2 0  0.00000
HETATM   138 O  8                2.08700  -2.08700   6.26200 O      2 0  0.00000
HETATM   139 O  9                2.08700  10.43700   6.26200 O      2 0  0.00000
HETATM   140 O  0                6.26200  -2.08700   2.08700 O      2 0  0.00000
HETATM   141 O  1                6.26200  10.43700   2.08700 O      2 0  0.00000
HETATM   142 O  2                2.08700   2.08700  -2.08700 O      2 0  0.00000
HETATM   143 O  3                2.08700   2.08700  10.43700 O      2 0  0.00000
HETATM   144 O  4                6.26200   6.26200  -2.08700 O      2 0  0.00000
HETATM   145 O  5                6.26200   6.26200  10.43700 O      2 0  0.00000
HETATM   146 O  6                6.26200   2.08700  -2.08700 O      2 0  0.00000
HETATM   147 O  7                6.26200   2.08700  10.43700 O      2 0  0.00000
HETATM   148 O  8                2.08700   6.26200  -2.08700 O      2 0  0.00000
HETATM   149 O  9                2.08700   6.26200  10.43700 O      2 0  0.00000
HETATM   150 O  0               -2.06200   0.00000   0.00000 O      2 0  0.00000
HETATM   151 O  1                0.00000  -2.06200   0.00000 O      2 0  0.00000
HETATM   152 O  2                0.00000   0.00000  -2.06200 O      2 0  0.00000
HETATM   153 O  3               -2.06200  -0.00000   8.34900 O      2 0  0.00000
HETATM   154 O  4               -0.00000  -2.06200   8.34900 O      2 0  0.00000
HETATM   155 O  5               -0.00000  -0.00000  10.41200 O      2 0  0.00000
HETATM   156 O  6               -2.06200   8.34900   0.00000 O      2 0  0.00000
HETATM   157 O  7               -0.00000   8.34900  -2.06200 O      2 0  0.00000
HETATM   158 O  8               -0.00000  10.41200   0.00000 O      2 0  0.00000
HETATM   159 O  9               -2.06200   8.34900   8.34900 O      2 0  0.00000
HETATM   160 O  0               -0.00000   8.34900  10.41200 O      2 0  0.00000
HETATM   161 O  1               -0.00000  10.41200   8.34900 O      2 0  0.00000
HETATM   162 O  2                8.34900  -2.06200   0.00000 O      2 0  0.00000
HETATM   163 O  3                8.34900   0.00000  -2.06200 O      2 0  0.00000
HETATM   164 O  4               10.41200   0.00000   0.00000 O      2 0  0.00000
HETATM   165 O  5                8.34900  -2.06200   8.34900 O      2 0  0.00000
HETATM   166 O  6                8.34900  -0.00000  10.41200 O      2 0  0.00000
HETATM   167 O  7               10.41200  -0.00000   8.34900 O      2 0  0.00000
HETATM   168 O  8                8.34900   8.34900  -2.06200 O      2 0  0.00000
HETATM   169 O  9                8.34900  10.41200   0.00000 O      2 0  0.00000
HETATM   170 O  0               10.41200   8.34900   0.00000 O      2 0  0.00000
HETATM   171 O  1                8.34900   8.34900  10.41200 O      2 0  0.00000
HETATM   172 O  2                8.34900  10.41200   8.34900 O      2 0  0.00000
HETATM   173 O  3               10.41200   8.34900   8.34900 O      2 0  0.00000
HETATM   174 O  4               -2.06200   4.17500   4.17500 O      2 0  0.00000
HETATM   175 O  5               10.41200   4.17500   4.17500 O      2 0  0.00000
HETATM   176 O  6                4.17500  -2.06200   4.17500 O      2 0  0.00000
HETATM   177 O  7                4.17500  10.41200   4.17500 O      2 0  0.00000
HETATM   178 O  8                4.17500   4.17500  -2.06200 O      2 0  0.00000
HETATM   179 O  9                4.17500   4.17500  10.41200 O      2 0  0.00000
HETATM   180 O  0                4.17500  -2.11200   0.00000 O      2 0  0.00000
HETATM   181 O  1                4.17500   0.00000  -2.11200 O      2 0  0.00000
HETATM   182 O  2                4.17500  -2.11200   8.34900 O      2 0  0.00000
HETATM   183 O  3                4.17500  -0.00000  10.46200 O      2 0  0.00000
HETATM   184 O  4                4.17500   8.34900  -2.11200 O      2 0  0.00000
HETATM   185 O  5                4.17500  10.46200   0.00000 O      2 0  0.00000
HETATM   186 O  6                4.17500   8.34900  10.46200 O      2 0  0.00000
HETATM   187 O  7                4.17500  10.46200   8.34900 O      2 0  0.00000
HETATM   188 O  8               -2.11200   4.17500   0.00000 O      2 0  0.00000
HETATM   189 O  9               -0.00000   4.17500  -2.11200 O      2 0  0.00000
HETATM   190 O  0               -2.11200   4.17500   8.34900 O      2 0  0.00000
HETATM   191 O  1               -0.00000   4.17500  10.46200 O      2 0  0.00000
HETATM   192 O  2                8.34900   4.17500  -2.11200 O      2 0  0.00000
HETATM   193 O  3               10.46200   4.17500   0.00000 O      2 0  0.00000
HETATM   194 O  4                8.34900   4.17500  10.46200 O      2 0  0.00000
HETATM   195 O  5               10.46200   4.17500   8.34900 O      2 0  0.00000
HETATM   196 O  6               -2.11200  -0.00000   4.17500 O      2 0  0.00000
HETATM   197 O  7               -0.00000  -2.11200   4.17500 O      2 0  0.00000
HETATM   198 O  8               -2.11200   8.34900   4.17500 O      2 0  0.00000
HETATM   199 O  9               -0.00000  10.46200   4.17500 O      2 0  0.00000
HETATM   200 O  0                8.34900  -2.11200   4.17500 O      2 0  0.00000
HETATM   201 O  1               10.46200  -0.00000   4.17500 O      2 0  0.00000
HETATM   202 O  2                8.34900  10.46200   4.17500 O      2 0  0.00000
HETATM   203 O  3               10.46200   8.34900   4.17500 O      2 0  0.00000
FORMAT CONECT (a6,12i6)
END

Structure Atom Charge
1530384   1 -1.23584
1530384   2 -1.22918
1530384   3 -1.21328
1530384   4 -1.20718
1530384   5 -1.2112
1530384   6 -1.22751
1530384   7 -1.23836
1530384   8 -1.24241
1530384   9 -1.20919
1530384   10 -1.23585
1530384   11 -1.22419
1530384   12 -1.21534
1530384   13 -1.21478
1530384   14 -1.26954
1530384   15 -1.21471
1530384   16 -4.9981
1530384   17 -1.23962
1530384   18 -1.23836
1530384   20 -1.20917
1530384   21 -1.20352
1530384   22 -4.9932
1530384   23 -1.22017
1530384   24 -1.22119
1530384   27 -1.22057
1530384   28 -1.21749
1530384   29 -4.933
1530384   30 -4.9521
1530384   32 -1.23062
1530384   33 -1.23147
1530384   34 -1.24689
1530384   35 -4.9283
1530384   37 -1.22347
1530384   38 .8156
1530384   39 1.3821
1530384   40 1.3154
1530384   41 .5273
1530384   42 .8719
1530384   43 -.0344
1530384   44 1.243
1530384   45 -.1619
1530384   46 .8889
1530384   47 .8777
1530384   48 .7306
1530384   49 .3682
1530384   50 1.3716
1530384   51 1.2205
1530384   52 .2731
1530384   53 1.192
1530384   54 1.1674
1530384   55 .7928
1530384   56 .9476
1530384   57 .9391
1530384   58 1.147
1530384   59 1.5501
1530384   60 .8023
1530384   61 .7782
1530384   62 1.4972
1530384   63 .8917
1530384   64 .8119
1530384   65 .7459
1530384   66 .8915
1530384   67 1.0473
1530384   68 .2922
1530384   69 .7159
1541565   1 -1.21452
1541565   2 -1.23516
1541565   3 -1.2087
1541565   4 -1.11263
1541565   5 -1.21584
1541565   6 -1.14193
1541565   7 -1.18206
1541565   8 -1.20546
1541565   9 -1.1792
1541565   10 -1.14036
1541565   11 -1.19048
1541565   12 -1.14217
1541565   13 -1.25381
1541565   14 -1.23793
1541565   15 -1.12459
1541565   16 -5.6965
1541565   17 -1.20456
1541565   18 -1.23174
1541565   20 -1.16786
1541565   21 -1.12459
1541565   22 -5.6321
1541565   23 -1.13471
1541565   24 -1.1118
1541565   27 -1.12671
1541565   28 -1.11595
1541565   29 -5.6943
1541565   30 -5.5981
1541565   32 -1.20596
1541565   33 -1.12722
1541565   34 -1.1293
1541565   35 -5.6658
1541565   37 -1.20965
1541565   38 1.0307
1541565   39 1.24
1541565   40 .9287
1541565   41 .7067
1541565   42 1.0699
1541565   43 1.0349
1541565   44 .5041
1541565   45 1.0515
1541565   46 1.0301
1541565   47 1.2392
1541565   48 1.0421
1541565   49 .9046
1541565   50 1.0784
1541565   51 1.3429
1541565   52 .5419
1541565   53 .3778
1541565   54 .3465
1541565   55 1.1873
1541565   56 .8776
1541565   57 .307
1541565   58 .4283
1541565   59 .9384
1541565   60 1.6178
1541565   61 1.0783
1541565   62 1.025
1541565   63 1.0871
1541565   64 .4898
1541565   65 1.3318
1541565   66 .369
1541565   67 1.3265
1541565   68 1.309
1541565   69 1.1236
4118052   1 1.3152
4118052   2 1.4105
4118052   3 -1.79174
4118052   4 2.79538
4118052   5 1.0496
4118052   6 -1.75328
4118052   7 -.07541
4118052   8 -1.51515
4118052   9 1.36096
4118052   10 -1.28764
4118052   11 -1.56836
4118052   12 1.36737
4118052   13 -1.30227
4118052   14 -1.72827
4118052   15 .71453
4118052   16 -1.6944
4118052   17 1.35868
4118052   18 -1.30363
4118052   19 -1.60762
4118052   20 1.37847
4118052   21 -1.33436
4118052   22 -1.73711
4118052   23 1.89581
4118052   24 -1.21229
4118052   25 -.0022
4118052   26 -1.78023
4118052   27 .05638
4118052   28 -.29924
4118052   29 .7085
4118052   30 .014175
4118052   31 -.00787
4118052   32 -.32022
4118052   33 .80893
4118052   34 -1.55051
4118052   35 1.40775
4118052   36 -1.34101
4118052   37 -1.65624
4118052   38 1.42489
4118052   39 -1.35098
4118052   40 -1.70311
4118052   41 -.04383
4118052   42 -.39943
4118052   43 1.38316
4118052   44 -1.33819
4118052   45 -.44823
4118052   46 1.36329
4118052   47 -1.33889
4118052   48 2.69605
4118052   49 .72848
4118052   50 -.03324
4118052   51 .000137
4118052   52 .83804
4118052   53 1.3993
4118052   54 -1.34926
4118052   55 1.36459
4118052   56 -1.28749
4118052   57 -.07721
4118052   58 1.41239
4118052   59 -1.30216
4118052   60 1.35194
4118052   61 -1.32395
4118052   62 2.76288
4118052   63 .72631
4118052   64 -.02829
4118052   65 .00417
4118052   66 .77513
4118052   67 1.34966
4118052   68 -1.29865
4118052   69 1.37911
4118052   70 -1.32098
4118052   71 -.03832
4118052   72 1.38338
4118052   73 -1.28634
4118052   74 1.35958
4118052   75 -1.33874
4118052   76 2.83219
5910161   1 .3403
5910161   2 .4216
5910161   3 1.7658
5910161   4 1.0299
5910161   5 .7425
5910161   6 1.3212
5910161   7 -.50099
5910161   8 -.49457
5910161   9 -1.0074
5910161   10 -.79713
5910161   11 -.41442
5910161   12 -.52641
5910161   13 -.88504
5910161   14 -.99626
7115434   1 1.3146
7115434   2 1.7449
7115434   3 1.8013
7115434   4 1.817
7115434   5 1.6834
7115434   6 1.5882
7115434   7 1.8212
7115434   8 1.842
7115434   9 1.8375
7115434   10 1.8734
7115434   11 1.3992
7115434   12 1.7578
7115434   13 1.8553
7115434   14 -.9991
7115434   15 -1.0257
7115434   16 -.99273
7115434   17 -.94149
7115434   18 -.86098
7115434   19 -.94722
7115434   20 -.96364
7115434   21 -.76851
7115434   22 -.87182
7115434   23 -.60056
7115434   24 -.9949
7115434   25 -.96543
7115434   26 -.8641
7115434   27 -.86116
7115434   28 -.9562
7115434   29 -1.14737
7115434   30 -1.01102
7115434   31 -.95629
7115434   32 -1.20987
7115434   33 -1.11076
7115434   34 -1.03722
7115434   35 -.9992
7115434   36 -1.11244
7115434   37 -1.00528
7115434   38 -1.1483
7115434   39 -1.68267
7115434   40 -1.73146
7115434   41 -1.7734
7115434   42 -1.68731
7115434   43 -1.70899
7115434   44 -1.72618
7115434   45 -1.72656
7115434   46 -1.68137
7115434   47 -1.77014
7115434   48 -1.70226
7115434   49 -1.56917
7115434   50 -.53268
7115434   51 -1.77653
7115434   52 -1.68687
7115434   53 -1.73894
7115434   54 -1.68549
7115434   55 -.41139
7115434   56 2.97662
7115434   57 -1.1076
7115434   58 -.061
7115434   59 -1.12207
7115434   61 -1.10833
7115434   62 -1.10326
7115434   63 -1.12312
7115434   65 -1.09001
7115434   66 -1.10663
7115434   67 -1.10696
7115434   68 3.102596
7115434   69 -1.10757
7115434   70 -1.07941
7115434   71 -.17119
7115434   73 -1.07523
7115434   74 -1.11032
7115434   75 -1.10972
7115434   77 -1.07618
7115434   78 -1.11032
7115434   79 -1.09372
7115434   81 -1.10062
7115434   82 -1.11195
7115434   83 -1.10712
7115434   85 -1.1079
7115434   86 -1.11445
7115434   87 -1.0988
7115434   88 3.059597
7115434   89 -.18131
7115434   90 -1.09726
7115434   91 -1.11
7115434   93 -1.11138
7115434   94 -1.1164
7115434   95 -1.09701
7115434   96 2.70423
7115434   97 2.39416
7115434   98 -1.1516
7115434   99 -1.14743
7115434   100 3.352284
7115434   101 -1.10843
7115434   102 -1.08481
7115434   103 -1.0875
7115434   104 2.75449
7115434   105 2.46339
7115434   106 -1.18867
7115434   107 -1.17678
7115434   108 3.402177
7115434   109 -1.10352
7115434   110 -1.11697
7115434   111 -1.13932
7115434   112 2.7499
7115434   113 2.43702
7115434   114 -1.15948
7115434   115 -1.18625
7115434   116 3.399627
7115434   117 -1.10246
7115434   118 -1.1034
7115434   119 -1.13356
7115434   120 2.66528
7115434   121 2.51394
7115434   122 -1.18834
7115434   123 -1.15223
7115434   124 3.280406
7115434   125 -1.08147
7115434   126 -1.08195
7115434   127 -1.07773
7115434   128 2.79277
7115434   129 2.51829
7115434   130 -1.20693
7115434   131 -1.21075
7115434   132 3.284671
7115434   133 -1.0878
7115434   134 -1.09846
7115434   135 -1.08478
7115434   136 1.2598
7115434   137 2.41993
7115434   138 -1.10618
7115434   139 -1.20972
7115434   140 3.336613
7115434   141 -1.08675
7115434   142 -1.08484
7115434   143 -1.067
7115434   144 2.77971
7115434   145 2.44994
7115434   146 -1.17976
7115434   147 -1.20009
7115434   148 3.363521
7115434   149 -1.08632
7115434   150 -1.1248
7115434   151 -1.11124
7115434   152 2.74743
7115434   153 2.42227
7115434   154 -1.16052
7115434   155 -1.16175
7115434   156 3.35614
7115434   157 -1.09778
7115434   158 -1.10233
7115434   159 -1.12365
7203362   1 1.2841
7203362   2 1.0766
7203362   3 1.3105
7203362   4 1.2825
7203362   5 -1.78465
7203362   6 -1.77269
7203362   7 -1.78104
7203362   8 -1.78381
7203362   9 -1.77387
7203362   10 -1.20077
7203362   11 -.00523
7203362   12 -1.77435
7203362   13 -1.69229
7203362   14 -1.69699
7203362   15 -1.69521
7203362   16 -1.69077
7203362   17 -1.7847
7203362   18 -.16031
7203362   19 -1.2633
7203362   20 -1.78477
7203362   21 -1.78634
7203362   22 -.71164
7203362   23 -1.88834
7203362   24 -1.78646
7203362   25 -1.95264
7203362   26 -1.95296
7203362   27 -1.93156
7203362   28 -1.95175
7203362   29 2.89014
7203362   30 2.89934
7203362   31 2.87484
7203362   32 2.85222
7203362   33 .60832
7203362   34 1.59841
7203362   35 .64843
7203362   36 .64592
7203362   37 .063644
7203362   38 -.22197
7203362   39 -.29596
7203362   40 .063088
7203362   41 .0962
7203362   42 1.42275
7203362   43 .14543
7203362   44 1.20783
7203362   45 .081546
7203362   46 .081259
7203362   47 .081542
7203362   48 .081125
7203362   49 -.05006
7203362   50 -.93575
7203362   51 -.43818
7203362   52 -1.1612
7203362   53 2.80355
7203362   54 3.007713
7203362   55 2.61107
7203362   56 2.80363
7203362   66 .9265153
7203362   67 .803472
9013975   1 1.1695
9013975   2 1.1695
9013975   3 1.1695
9013975   4 1.1695
9013975   5 1.1695
9013975   6 1.1695
9013975   7 1.1695
9013975   8 1.1695
9013975   9 1.1695
9013975   10 1.1695
9013975   11 1.1695
9013975   12 1.1695
9013975   13 1.1695
9013975   14 1.1695
9013975   15 1.1695
9013975   16 1.1695
9013975   17 1.1695
9013975   18 1.1695
9013975   19 1.1695
9013975   20 1.1695
9013975   21 1.1695
9013975   22 1.1695
9013975   23 1.1695
9013975   24 1.1695
9013975   25 1.7119
9013975   26 1.7118
9013975   27 1.7118
9013975   28 1.7118
9013975   29 -1.16731
9013975   30 -1.16731
9013975   31 -1.16731
9013975   32 -1.16731
9013975   33 -1.16731
9013975   34 -1.16731
9013975   35 -1.16731
9013975   36 -1.16731
9013975   37 -1.06559
9013975   38 -1.0656
9013975   39 -1.0656
9013975   40 -1.0656
9013975   41 -1.0656
9013975   42 -1.0656
9013975   43 -1.0656
9013975   44 -1.06559
9013975   45 -1.0656
9013975   46 -1.0656
9013975   47 -1.06559
9013975   48 -1.0656
9013975   49 -1.06559
9013975   50 -1.0656
9013975   51 -1.0656
9013975   52 -1.0656
9013975   53 -1.0656
9013975   54 -1.0656
9013975   55 -1.06559
9013975   56 -1.0656
9013975   57 -1.06559
9013975   58 -1.0656
9013975   59 -1.0656
9013975   60 -1.0656
9013976          1    4.405648E-01
9013976          2    4.395302E-01
9013976          3    4.411975E-01
9013976          4    4.401720E-01
9013976          5    4.408813E-01
9013976          6    4.398511E-01
9013976          7    4.408813E-01
9013976          8    4.398511E-01
9013976          9    4.405648E-01
9013976         10    4.395302E-01
9013976         11    4.411975E-01
9013976         12    4.401720E-01
9013976         13    4.408813E-01
9013976         14    4.398511E-01
9013976         15    4.408813E-01
9013976         16    4.398511E-01
9013976         17    4.405648E-01
9013976         18    4.395302E-01
9013976         19    4.411975E-01
9013976         20    4.401720E-01
9013976         21    4.408813E-01
9013976         22    4.398511E-01
9013976         23    4.408813E-01
9013976         24    4.398511E-01
9013976         25    1.607548E-01
9013976         26    1.607548E-01
9013976         27    1.604615E-01
9013976         28    1.610480E-01
9013976         29    1.607548E-01
9013976         30    1.607548E-01
9013976         31    1.610480E-01
9013976         32    1.604615E-01
9013976         33    1.607548E-01
9013976         34    1.607548E-01
9013976         35    1.610480E-01
9013976         36    1.604615E-01
9013976         37    1.028159E+00
9013976         38    1.049151E+00
9013976         39    1.049151E+00
9013976         40    1.052350E+00
9013976         41    1.049151E+00
9013976         42    1.052350E+00
9013976         43    1.052350E+00
9013976         44    1.053958E+00
9013976         45   -3.288726E-02
9013976         46   -1.940636E-02
9013976         47   -3.288726E-02
9013976         48   -1.940636E-02
9013976         49   -3.288726E-02
9013976         50   -1.940636E-02
9013976         51   -4.104517E-01
9013976         52    3.632475E-01
9013976         53    3.819696E-01
9013976         54    3.819696E-01
9013976         55    3.877544E-01
9013976         56    3.632475E-01
9013976         57    3.819696E-01
9013976         58    3.819696E-01
9013976         59    3.877544E-01
9013976         60    3.632475E-01
9013976         61    3.819696E-01
9013976         62    3.819696E-01
9013976         63    3.877544E-01
9013976         64   -1.371783E-01
9013976         65   -1.371462E-01
9013976         66   -1.371562E-01
9013976         67   -1.371668E-01
9013976         68   -1.371562E-01
9013976         69   -1.371668E-01
9013976         70   -1.371562E-01
9013976         71   -1.371668E-01
9013976         72   -2.712873E-01
9013976         73   -2.712819E-01
9013976         74   -2.712819E-01
9013976         75   -2.712802E-01
9013976         76   -2.716169E-01
9013976         77   -2.715845E-01
9013976         78   -2.715845E-01
9013976         79   -2.715584E-01
9013976         80   -2.712873E-01
9013976         81   -2.712819E-01
9013976         82   -2.712819E-01
9013976         83   -2.712802E-01
9013976         84   -2.716169E-01
9013976         85   -2.715845E-01
9013976         86   -2.715845E-01
9013976         87   -2.715584E-01
9013976         88   -2.712873E-01
9013976         89   -2.712819E-01
9013976         90   -2.712819E-01
9013976         91   -2.712802E-01
9013976         92   -2.716169E-01
9013976         93   -2.715845E-01
9013976         94   -2.715845E-01
9013976         95   -2.715584E-01
9013976         96    1.376718E-01
9013976         97    1.374164E-01
9013976         98   -1.829013E-01
9013976         99   -1.829544E-01
9013976        100   -1.827397E-01
9013976        101   -1.827810E-01
9013976        102   -1.829013E-01
9013976        103   -1.829544E-01
9013976        104   -1.827397E-01
9013976        105   -1.827810E-01
9013976        106   -1.829013E-01
9013976        107   -1.829544E-01
9013976        108   -1.827397E-01
9013976        109   -1.827810E-01
9013976        110    1.376718E-01
9013976        111    1.374164E-01
9013976        112   -1.829013E-01
9013976        113   -1.829544E-01
9013976        114   -1.827397E-01
9013976        115   -1.827810E-01
9013976        116   -1.829013E-01
9013976        117   -1.829544E-01
9013976        118   -1.827397E-01
9013976        119   -1.827810E-01
9013976        120   -1.829013E-01
9013976        121   -1.829544E-01
9013976        122   -1.827397E-01
9013976        123   -1.827810E-01
9013976        124    1.376718E-01
9013976        125    1.374164E-01
9013976        126   -1.393445E-01
9013976        127   -1.391192E-01
9013976        128   -1.393229E-01
9013976        129   -1.390990E-01
9013976        130   -1.393333E-01
9013976        131   -1.391087E-01
9013976        132   -1.393333E-01
9013976        133   -1.391087E-01
9013976        134   -1.393445E-01
9013976        135   -1.391192E-01
9013976        136   -1.393229E-01
9013976        137   -1.390990E-01
9013976        138   -1.393333E-01
9013976        139   -1.391087E-01
9013976        140   -1.393333E-01
9013976        141   -1.391087E-01
9013976        142   -1.393445E-01
9013976        143   -1.391192E-01
9013976        144   -1.393229E-01
9013976        145   -1.390990E-01
9013976        146   -1.393333E-01
9013976        147   -1.391087E-01
9013976        148   -1.393333E-01
9013976        149   -1.391087E-01
9013976        150   -2.808465E-01
9013976        151   -2.808465E-01
9013976        152   -2.808465E-01
9013976        153   -2.808575E-01
9013976        154   -2.808575E-01
9013976        155   -2.806766E-01
9013976        156   -2.808575E-01
9013976        157   -2.808575E-01
9013976        158   -2.806766E-01
9013976        159   -2.808713E-01
9013976        160   -2.806965E-01
9013976        161   -2.806965E-01
9013976        162   -2.808575E-01
9013976        163   -2.808575E-01
9013976        164   -2.806766E-01
9013976        165   -2.808713E-01
9013976        166   -2.806965E-01
9013976        167   -2.806965E-01
9013976        168   -2.808713E-01
9013976        169   -2.806965E-01
9013976        170   -2.806965E-01
9013976        171   -2.807184E-01
9013976        172   -2.807184E-01
9013976        173   -2.807184E-01
9013976        174    1.353951E-01
9013976        175    1.355483E-01
9013976        176    1.353951E-01
9013976        177    1.355483E-01
9013976        178    1.353951E-01
9013976        179    1.355483E-01
9013976        180   -1.841744E-01
9013976        181   -1.841744E-01
9013976        182   -1.841966E-01
9013976        183   -1.841193E-01
9013976        184   -1.841966E-01
9013976        185   -1.841193E-01
9013976        186   -1.841115E-01
9013976        187   -1.841115E-01
9013976        188   -1.841744E-01
9013976        189   -1.841744E-01
9013976        190   -1.841966E-01
9013976        191   -1.841193E-01
9013976        192   -1.841966E-01
9013976        193   -1.841193E-01
9013976        194   -1.841115E-01
9013976        195   -1.841115E-01
9013976        196   -1.841744E-01
9013976        197   -1.841744E-01
9013976        198   -1.841966E-01
9013976        199   -1.841193E-01
9013976        200   -1.841966E-01
9013976        201   -1.841193E-01
9013976        202   -1.841115E-01
9013976        203   -1.841115E-01
9013977          1    4.415632E-01
9013977          2    4.415627E-01
9013977          3    4.409565E-01
9013977          4    4.409561E-01
9013977          5    4.412599E-01
9013977          6    4.412594E-01
9013977          7    4.412599E-01
9013977          8    4.412594E-01
9013977          9    4.415632E-01
9013977         10    4.415627E-01
9013977         11    4.409565E-01
9013977         12    4.409561E-01
9013977         13    4.412599E-01
9013977         14    4.412594E-01
9013977         15    4.412599E-01
9013977         16    4.412594E-01
9013977         17    4.415632E-01
9013977         18    4.415627E-01
9013977         19    4.409565E-01
9013977         20    4.409561E-01
9013977         21    4.412599E-01
9013977         22    4.412594E-01
9013977         23    4.412599E-01
9013977         24    4.412594E-01
9013977         25    1.603892E-01
9013977         26    1.603892E-01
9013977         27    1.606870E-01
9013977         28    1.600913E-01
9013977         29    1.603892E-01
9013977         30    1.603892E-01
9013977         31    1.600913E-01
9013977         32    1.606870E-01
9013977         33    1.603892E-01
9013977         34    1.603892E-01
9013977         35    1.600913E-01
9013977         36    1.606870E-01
9013977         37    9.572645E-01
9013977         38    9.580228E-01
9013977         39    9.580228E-01
9013977         40    9.582413E-01
9013977         41    9.580228E-01
9013977         42    9.582413E-01
9013977         43    9.582413E-01
9013977         44    9.583829E-01
9013977         45   -4.782288E-02
9013977         46   -4.768030E-02
9013977         47   -4.782288E-02
9013977         48   -4.768030E-02
9013977         49   -4.782288E-02
9013977         50   -4.768030E-02
9013977         51   -4.033557E-01
9013977         52    4.271388E-01
9013977         53    4.273540E-01
9013977         54    4.273540E-01
9013977         55    4.275377E-01
9013977         56    4.271388E-01
9013977         57    4.273540E-01
9013977         58    4.273540E-01
9013977         59    4.275377E-01
9013977         60    4.271388E-01
9013977         61    4.273540E-01
9013977         62    4.273540E-01
9013977         63    4.275377E-01
9013977         64   -1.384740E-01
9013977         65   -1.383272E-01
9013977         66   -1.383761E-01
9013977         67   -1.384251E-01
9013977         68   -1.383761E-01
9013977         69   -1.384251E-01
9013977         70   -1.383761E-01
9013977         71   -1.384251E-01
9013977         72   -2.679200E-01
9013977         73   -2.679199E-01
9013977         74   -2.679199E-01
9013977         75   -2.679199E-01
9013977         76   -2.671085E-01
9013977         77   -2.671085E-01
9013977         78   -2.671085E-01
9013977         79   -2.671084E-01
9013977         80   -2.679200E-01
9013977         81   -2.679199E-01
9013977         82   -2.679199E-01
9013977         83   -2.679199E-01
9013977         84   -2.671085E-01
9013977         85   -2.671085E-01
9013977         86   -2.671085E-01
9013977         87   -2.671084E-01
9013977         88   -2.679200E-01
9013977         89   -2.679199E-01
9013977         90   -2.679199E-01
9013977         91   -2.679199E-01
9013977         92   -2.671085E-01
9013977         93   -2.671085E-01
9013977         94   -2.671085E-01
9013977         95   -2.671084E-01
9013977         96    1.432942E-01
9013977         97    1.436443E-01
9013977         98   -1.887972E-01
9013977         99   -1.887972E-01
9013977        100   -1.889096E-01
9013977        101   -1.889096E-01
9013977        102   -1.887972E-01
9013977        103   -1.887972E-01
9013977        104   -1.889096E-01
9013977        105   -1.889096E-01
9013977        106   -1.887972E-01
9013977        107   -1.887972E-01
9013977        108   -1.889096E-01
9013977        109   -1.889096E-01
9013977        110    1.432942E-01
9013977        111    1.436443E-01
9013977        112   -1.887972E-01
9013977        113   -1.887972E-01
9013977        114   -1.889096E-01
9013977        115   -1.889096E-01
9013977        116   -1.887972E-01
9013977        117   -1.887972E-01
9013977        118   -1.889096E-01
9013977        119   -1.889096E-01
9013977        120   -1.887972E-01
9013977        121   -1.887972E-01
9013977        122   -1.889096E-01
9013977        123   -1.889096E-01
9013977        124    1.432942E-01
9013977        125    1.436443E-01
9013977        126   -1.383959E-01
9013977        127   -1.384447E-01
9013977        128   -1.382979E-01
9013977        129   -1.383469E-01
9013977        130   -1.383469E-01
9013977        131   -1.383958E-01
9013977        132   -1.383469E-01
9013977        133   -1.383958E-01
9013977        134   -1.383959E-01
9013977        135   -1.384447E-01
9013977        136   -1.382979E-01
9013977        137   -1.383469E-01
9013977        138   -1.383469E-01
9013977        139   -1.383958E-01
9013977        140   -1.383469E-01
9013977        141   -1.383958E-01
9013977        142   -1.383959E-01
9013977        143   -1.384447E-01
9013977        144   -1.382979E-01
9013977        145   -1.383469E-01
9013977        146   -1.383469E-01
9013977        147   -1.383958E-01
9013977        148   -1.383469E-01
9013977        149   -1.383958E-01
9013977        150   -2.677571E-01
9013977        151   -2.677571E-01
9013977        152   -2.677571E-01
9013977        153   -2.677570E-01
9013977        154   -2.677570E-01
9013977        155   -2.677576E-01
9013977        156   -2.677570E-01
9013977        157   -2.677570E-01
9013977        158   -2.677576E-01
9013977        159   -2.677570E-01
9013977        160   -2.677576E-01
9013977        161   -2.677576E-01
9013977        162   -2.677570E-01
9013977        163   -2.677570E-01
9013977        164   -2.677576E-01
9013977        165   -2.677570E-01
9013977        166   -2.677576E-01
9013977        167   -2.677576E-01
9013977        168   -2.677570E-01
9013977        169   -2.677576E-01
9013977        170   -2.677576E-01
9013977        171   -2.677576E-01
9013977        172   -2.677576E-01
9013977        173   -2.677576E-01
9013977        174    1.435594E-01
9013977        175    1.433156E-01
9013977        176    1.435594E-01
9013977        177    1.433156E-01
9013977        178    1.435594E-01
9013977        179    1.433156E-01
9013977        180   -1.887547E-01
9013977        181   -1.887547E-01
9013977        182   -1.887547E-01
9013977        183   -1.888674E-01
9013977        184   -1.887547E-01
9013977        185   -1.888674E-01
9013977        186   -1.888673E-01
9013977        187   -1.888673E-01
9013977        188   -1.887547E-01
9013977        189   -1.887547E-01
9013977        190   -1.887547E-01
9013977        191   -1.888674E-01
9013977        192   -1.887547E-01
9013977        193   -1.888674E-01
9013977        194   -1.888673E-01
9013977        195   -1.888673E-01
9013977        196   -1.887547E-01
9013977        197   -1.887547E-01
9013977        198   -1.887547E-01
9013977        199   -1.888674E-01
9013977        200   -1.887547E-01
9013977        201   -1.888674E-01
9013977        202   -1.888673E-01
9013977        203   -1.888673E-01
9013978   1 1.1304
9013978   2 1.1304
9013978   3 1.1304
9013978   4 1.1304
9013978   5 1.1304
9013978   6 1.1304
9013978   7 1.1304
9013978   8 1.1304
9013978   9 1.1304
9013978   10 1.1304
9013978   11 1.1304
9013978   12 1.1304
9013978   13 1.1304
9013978   14 1.1304
9013978   15 1.1304
9013978   16 1.1304
9013978   17 1.1304
9013978   18 1.1304
9013978   19 1.1304
9013978   20 1.1304
9013978   21 1.1304
9013978   22 1.1304
9013978   23 1.1304
9013978   24 1.1304
9013978   25 1.6231
9013978   26 1.6231
9013978   27 1.6231
9013978   28 1.6231
9013978   29 .9616
9013978   30 .9617
9013978   31 .9617
9013978   32 .9617
9013978   33 -1.2017
9013978   34 -1.2017
9013978   35 -1.2017
9013978   36 -1.2017
9013978   37 -1.2017
9013978   38 -1.2017
9013978   39 -1.2017
9013978   40 -1.2017
9013978   41 -1.16064
9013978   42 -1.16064
9013978   43 -1.16064
9013978   44 -1.16064
9013978   45 -1.16064
9013978   46 -1.16064
9013978   47 -1.16064
9013978   48 -1.16064
9013978   49 -1.16064
9013978   50 -1.16064
9013978   51 -1.16064
9013978   52 -1.16064
9013978   53 -1.16064
9013978   54 -1.16064
9013978   55 -1.16064
9013978   56 -1.16064
9013978   57 -1.16064
9013978   58 -1.16064
9013978   59 -1.16064
9013978   60 -1.16064
9013978   61 -1.16064
9013978   62 -1.16064
9013978   63 -1.16064
9013978   64 -1.16064
9013979          1    4.406937E-01
9013979          2    4.406912E-01
9013979          3    4.413546E-01
9013979          4    4.413521E-01
9013979          5    4.410241E-01
9013979          6    4.410216E-01
9013979          7    4.410241E-01
9013979          8    4.410216E-01
9013979          9    4.406937E-01
9013979         10    4.406912E-01
9013979         11    4.413546E-01
9013979         12    4.413521E-01
9013979         13    4.410241E-01
9013979         14    4.410216E-01
9013979         15    4.410241E-01
9013979         16    4.410216E-01
9013979         17    4.406937E-01
9013979         18    4.406912E-01
9013979         19    4.413546E-01
9013979         20    4.413521E-01
9013979         21    4.410241E-01
9013979         22    4.410216E-01
9013979         23    4.410241E-01
9013979         24    4.410216E-01
9013979         25    1.573317E-01
9013979         26    1.573317E-01
9013979         27    1.570223E-01
9013979         28    1.576411E-01
9013979         29    1.573317E-01
9013979         30    1.573317E-01
9013979         31    1.576411E-01
9013979         32    1.570223E-01
9013979         33    1.573317E-01
9013979         34    1.573317E-01
9013979         35    1.576411E-01
9013979         36    1.570223E-01
9013979         37    6.518928E-01
9013979         38    6.533897E-01
9013979         39    6.533897E-01
9013979         40    6.537383E-01
9013979         41    6.533897E-01
9013979         42    6.537383E-01
9013979         43    6.537383E-01
9013979         44    6.539756E-01
9013979         45   -1.400211E-01
9013979         46   -1.388440E-01
9013979         47   -1.400211E-01
9013979         48   -1.388440E-01
9013979         49   -1.400211E-01
9013979         50   -1.388440E-01
9013979         51   -3.366164E-01
9013979         52    6.359413E-01
9013979         53    6.374568E-01
9013979         54    6.374568E-01
9013979         55    6.381615E-01
9013979         56    6.359413E-01
9013979         57    6.374568E-01
9013979         58    6.374568E-01
9013979         59    6.381615E-01
9013979         60    6.359413E-01
9013979         61    6.374568E-01
9013979         62    6.374568E-01
9013979         63    6.381615E-01
9013979         64   -1.349353E-01
9013979         65   -1.350686E-01
9013979         66   -1.350241E-01
9013979         67   -1.349797E-01
9013979         68   -1.350241E-01
9013979         69   -1.349797E-01
9013979         70   -1.350241E-01
9013979         71   -1.349797E-01
9013979         72   -2.347795E-01
9013979         73   -2.347794E-01
9013979         74   -2.347794E-01
9013979         75   -2.347794E-01
9013979         76   -2.348949E-01
9013979         77   -2.348949E-01
9013979         78   -2.348949E-01
9013979         79   -2.348949E-01
9013979         80   -2.347795E-01
9013979         81   -2.347794E-01
9013979         82   -2.347794E-01
9013979         83   -2.347794E-01
9013979         84   -2.348949E-01
9013979         85   -2.348949E-01
9013979         86   -2.348949E-01
9013979         87   -2.348949E-01
9013979         88   -2.347795E-01
9013979         89   -2.347794E-01
9013979         90   -2.347794E-01
9013979         91   -2.347794E-01
9013979         92   -2.348949E-01
9013979         93   -2.348949E-01
9013979         94   -2.348949E-01
9013979         95   -2.348949E-01
9013979         96    1.567042E-01
9013979         97    1.564427E-01
9013979         98   -2.179587E-01
9013979         99   -2.179588E-01
9013979        100   -2.178627E-01
9013979        101   -2.178628E-01
9013979        102   -2.179587E-01
9013979        103   -2.179588E-01
9013979        104   -2.178627E-01
9013979        105   -2.178628E-01
9013979        106   -2.179587E-01
9013979        107   -2.179588E-01
9013979        108   -2.178627E-01
9013979        109   -2.178628E-01
9013979        110    1.567042E-01
9013979        111    1.564427E-01
9013979        112   -2.179587E-01
9013979        113   -2.179588E-01
9013979        114   -2.178627E-01
9013979        115   -2.178628E-01
9013979        116   -2.179587E-01
9013979        117   -2.179588E-01
9013979        118   -2.178627E-01
9013979        119   -2.178628E-01
9013979        120   -2.179587E-01
9013979        121   -2.179588E-01
9013979        122   -2.178627E-01
9013979        123   -2.178628E-01
9013979        124    1.567042E-01
9013979        125    1.564427E-01
9013979        126   -1.350547E-01
9013979        127   -1.348638E-01
9013979        128   -1.351435E-01
9013979        129   -1.349528E-01
9013979        130   -1.350991E-01
9013979        131   -1.349083E-01
9013979        132   -1.350991E-01
9013979        133   -1.349083E-01
9013979        134   -1.350547E-01
9013979        135   -1.348638E-01
9013979        136   -1.351435E-01
9013979        137   -1.349528E-01
9013979        138   -1.350991E-01
9013979        139   -1.349083E-01
9013979        140   -1.350991E-01
9013979        141   -1.349083E-01
9013979        142   -1.350547E-01
9013979        143   -1.348638E-01
9013979        144   -1.351435E-01
9013979        145   -1.349528E-01
9013979        146   -1.350991E-01
9013979        147   -1.349083E-01
9013979        148   -1.350991E-01
9013979        149   -1.349083E-01
9013979        150   -2.351869E-01
9013979        151   -2.351869E-01
9013979        152   -2.351869E-01
9013979        153   -2.351868E-01
9013979        154   -2.351868E-01
9013979        155   -2.344876E-01
9013979        156   -2.351868E-01
9013979        157   -2.351868E-01
9013979        158   -2.344876E-01
9013979        159   -2.351868E-01
9013979        160   -2.344877E-01
9013979        161   -2.344877E-01
9013979        162   -2.351868E-01
9013979        163   -2.351868E-01
9013979        164   -2.344876E-01
9013979        165   -2.351868E-01
9013979        166   -2.344877E-01
9013979        167   -2.344877E-01
9013979        168   -2.351868E-01
9013979        169   -2.344877E-01
9013979        170   -2.344877E-01
9013979        171   -2.344877E-01
9013979        172   -2.344877E-01
9013979        173   -2.344877E-01
9013979        174    1.564345E-01
9013979        175    1.567125E-01
9013979        176    1.564345E-01
9013979        177    1.567125E-01
9013979        178    1.564345E-01
9013979        179    1.567125E-01
9013979        180   -2.181393E-01
9013979        181   -2.181393E-01
9013979        182   -2.181394E-01
9013979        183   -2.176825E-01
9013979        184   -2.181394E-01
9013979        185   -2.176825E-01
9013979        186   -2.176826E-01
9013979        187   -2.176826E-01
9013979        188   -2.181393E-01
9013979        189   -2.181393E-01
9013979        190   -2.181394E-01
9013979        191   -2.176825E-01
9013979        192   -2.181394E-01
9013979        193   -2.176825E-01
9013979        194   -2.176826E-01
9013979        195   -2.176826E-01
9013979        196   -2.181393E-01
9013979        197   -2.181393E-01
9013979        198   -2.181394E-01
9013979        199   -2.176825E-01
9013979        200   -2.181394E-01
9013979        201   -2.176825E-01
9013979        202   -2.176826E-01
9013979        203   -2.176826E-01
