# Supplementary material for: ReaxFF Force Field Development and Application for Toluene Adsorption on MnMOx (M = Cu, Fe, Ni) Catalysts
Source: J Phys Chem A. 2021 Dec 9;125(50):10649–56. doi: 10.1021/acs.jpca.1c06939 (PMC8713286; doi:10.1021/acs.jpca.1c06939)
Supplement: Supplementary file 3 — jp1c06939_si_003.txt [file jp1c06939_si_003.txt]

Supporting information to:

ReaxFF force field development and application for toluene adsorption on MnMOx (M=Cu, Fe, Ni) catalysts
Vjeran Gomzi, Iva Movre Sapic, Andrej Vidak
vjeran.gomzi@fer.hr


ReaxFF MD calculation of toluene adsorption on bimetallic oxides: initial and final structures 

BIOGRF 200
DESCRP initial_Cu_Toluene 
CRYSTX    32.00000    32.00000    30.10000    90.00000    90.00000    90.00000
FORMAT ATOM   (a6,1x,i5,1x,a5,1x,a3,1x,a1,1x,a5,3f10.5,1x,a5,i3,i2,1x,f8.5)
HETATM     1 Cu                  1.71200   3.95100  18.70800 Cu     1 0  0.00000
HETATM     2 O                   0.47200   2.55900  19.15900 O      2 0  0.00000
HETATM     3 Cu                  1.94300   9.69600  18.90400 Cu     1 0  0.00000
HETATM     4 O                   0.79700   8.31800  19.39600 O      2 0  0.00000
HETATM     5 O                   0.57600   5.27700  19.18600 O      2 0  0.00000
HETATM     6 Cu                  2.03800  15.36400  19.15500 Cu     1 0  0.00000
HETATM     7 O                   0.92300  14.03200  19.60100 O      2 0  0.00000
HETATM     8 O                   0.78900  10.98700  19.38600 O      2 0  0.00000
HETATM     9 Cu                  3.82200   0.91600  18.41100 Cu     1 0  0.00000
HETATM    10 Cu                 10.05300   3.72300  18.22700 Cu     1 0  0.00000
HETATM    11 O                   9.06700   2.43800  18.65600 O      2 0  0.00000
HETATM    12 O                   7.10900   1.47500  19.93400 O      2 0  0.00000
HETATM    13 O                   6.88000   4.06000  20.08000 O      2 0  0.00000
HETATM    14 O                   4.90000   2.11800  18.88900 O      2 0  0.00000
HETATM    15 O                   4.95700   5.45400  19.09000 O      2 0  0.00000
HETATM    16 Mn                  6.96400   5.27000  18.26300 Mn     1 0  0.00000
HETATM    17 Cu                  3.89300   6.64400  18.71600 Cu     1 0  0.00000
HETATM    18 Cu                 10.26700   9.44100  18.43400 Cu     1 0  0.00000
HETATM    19 O                   9.32900   8.02900  18.91400 O      2 0  0.00000
HETATM    20 O                   7.25300   6.55500  20.22900 O      2 0  0.00000
HETATM    21 O                   9.06400   4.99800  18.69400 O      2 0  0.00000
HETATM    22 O                   7.08700   9.69500  20.27600 O      2 0  0.00000
HETATM    23 O                   4.90400   7.92200  19.05300 O      2 0  0.00000
HETATM    24 O                   5.17800  11.18000  19.28000 O      2 0  0.00000
HETATM    25 Mn                  7.18900  10.95200  18.48000 Mn     1 0  0.00000
HETATM    26 Cu                  4.12000  12.42400  18.88600 Cu     1 0  0.00000
HETATM    27 Cu                 10.32400  15.14600  18.69500 Cu     1 0  0.00000
HETATM    28 O                   9.49400  13.72900  19.16700 O      2 0  0.00000
HETATM    29 O                   7.46500  12.18900  20.41500 O      2 0  0.00000
HETATM    30 O                   9.27000  10.68900  18.90100 O      2 0  0.00000
HETATM    31 O                   7.12700  15.23900  20.68800 O      2 0  0.00000
HETATM    32 O                   5.22100  13.65900  19.39000 O      2 0  0.00000
HETATM    33 Mn                  0.75300   1.04100  19.91800 Mn     1 0  0.00000
HETATM    34 Cu                  5.88100   0.94800  21.01900 Cu     1 0  0.00000
HETATM    35 O                   3.09900   1.47500  22.60600 O      2 0  0.00000
HETATM    36 O                   2.86200   1.36500  20.09300 O      2 0  0.00000
HETATM    37 O                   0.66300   2.36800  21.64400 O      2 0  0.00000
HETATM    38 Mn                  0.94000   6.72800  20.14800 Mn     1 0  0.00000
HETATM    39 Mn                  2.89600   2.51300  21.34000 Mn     1 0  0.00000
HETATM    40 Cu                 -0.05900   3.99100  21.52800 Cu     1 0  0.00000
HETATM    41 Cu                  6.12400   6.68300  21.28200 Cu     1 0  0.00000
HETATM    42 O                   2.59800   3.84600  20.43800 O      2 0  0.00000
HETATM    43 O                   5.21800   5.22300  21.58900 O      2 0  0.00000
HETATM    44 O                   3.09100   3.97900  22.91100 O      2 0  0.00000
HETATM    45 O                   5.04000   2.50000  21.37300 O      2 0  0.00000
HETATM    46 O                   3.32100   7.06800  22.91600 O      2 0  0.00000
HETATM    47 O                   0.62200   5.70200  21.57800 O      2 0  0.00000
HETATM    48 O                   3.11300   6.78900  20.41100 O      2 0  0.00000
HETATM    49 O                   0.92300   8.20900  21.85700 O      2 0  0.00000
HETATM    50 Mn                  1.14700  12.44400  20.34300 Mn     1 0  0.00000
HETATM    51 Mn                  3.15000   8.13100  21.55800 Mn     1 0  0.00000
HETATM    52 Cu                  0.15500   9.75100  21.72400 Cu     1 0  0.00000
HETATM    53 Cu                  6.33600  12.45200  21.47900 Cu     1 0  0.00000
HETATM    54 O                   2.84700   9.46300  20.59400 O      2 0  0.00000
HETATM    55 O                   5.44600  10.93200  21.77700 O      2 0  0.00000
HETATM    56 O                   3.32700   9.58600  23.10800 O      2 0  0.00000
HETATM    57 O                   5.29000   8.02000  21.54100 O      2 0  0.00000
HETATM    58 O                   3.53900  12.62600  23.09400 O      2 0  0.00000
HETATM    59 O                   0.87300  11.40700  21.77400 O      2 0  0.00000
HETATM    60 O                   3.33800  12.47700  20.58400 O      2 0  0.00000
HETATM    61 O                   1.11500  13.90000  22.07900 O      2 0  0.00000
HETATM    62 Mn                  3.36400  13.74300  21.80000 Mn     1 0  0.00000
HETATM    63 Cu                  0.37600  15.48000  21.89600 Cu     1 0  0.00000
HETATM    64 O                   3.02000  15.05200  20.88500 O      2 0  0.00000
HETATM    65 O                   3.53500  15.12900  23.39900 O      2 0  0.00000
HETATM    66 O                   5.46500  13.90700  21.89000 O      2 0  0.00000
HETATM    67 Cu                  2.08400   3.91200  24.22900 Cu     1 0  0.00000
HETATM    68 O                   1.02200   2.27700  24.19600 O      2 0  0.00000
HETATM    69 Cu                  2.31900   9.67700  24.41800 Cu     1 0  0.00000
HETATM    70 O                   1.25000   8.12400  24.42900 O      2 0  0.00000
HETATM    71 O                   1.02500   5.28100  24.19400 O      2 0  0.00000
HETATM    72 Cu                  2.42300  15.40700  24.72200 Cu     1 0  0.00000
HETATM    73 O                   1.40200  13.82000  24.60100 O      2 0  0.00000
HETATM    74 O                   1.23600  11.00000  24.38900 O      2 0  0.00000
HETATM    75 Cu                 12.09700   0.71800  17.93100 Cu     1 0  0.00000
HETATM    76 O                  13.36900   1.86100  18.40400 O      2 0  0.00000
HETATM    77 O                  13.44400   5.15200  18.52900 O      2 0  0.00000
HETATM    78 Cu                 12.22900   6.40100  18.22700 Cu     1 0  0.00000
HETATM    79 O                  13.43900   7.67800  18.57300 O      2 0  0.00000
HETATM    80 O                  13.65800  10.88200  18.72000 O      2 0  0.00000
HETATM    81 Cu                 12.46200  12.19000  18.40200 Cu     1 0  0.00000
HETATM    82 O                  13.77900  13.44700  18.82300 O      2 0  0.00000
HETATM    83 Mn                  9.00100   0.84000  19.38800 Mn     1 0  0.00000
HETATM    84 Cu                 14.17600   0.65400  20.56500 Cu     1 0  0.00000
HETATM    85 O                  11.39200   1.19500  22.12000 O      2 0  0.00000
HETATM    86 O                  11.24400   1.13600  19.56200 O      2 0  0.00000
HETATM    87 O                   9.15200   2.25700  21.16100 O      2 0  0.00000
HETATM    88 Mn                  9.16300   6.46500  19.73800 Mn     1 0  0.00000
HETATM    89 Mn                 11.18800   2.26600  20.86700 Mn     1 0  0.00000
HETATM    90 Cu                  8.21100   3.70600  21.10300 Cu     1 0  0.00000
HETATM    91 Cu                 14.40700   6.40900  20.77600 Cu     1 0  0.00000
HETATM    92 O                  10.92900   3.60600  19.95200 O      2 0  0.00000
HETATM    93 O                  13.74000   4.77800  20.99300 O      2 0  0.00000
HETATM    94 O                  11.38000   3.69100  22.46300 O      2 0  0.00000
HETATM    95 O                  13.42900   2.21800  20.87500 O      2 0  0.00000
HETATM    96 O                  11.61100   6.80300  22.41300 O      2 0  0.00000
HETATM    97 O                   9.23800   5.31000  21.10000 O      2 0  0.00000
HETATM    98 O                  11.47200   6.58500  19.90300 O      2 0  0.00000
HETATM    99 O                   9.30600   8.05900  21.39200 O      2 0  0.00000
HETATM   100 Mn                  9.37200  12.15500  19.93800 Mn     1 0  0.00000
HETATM   101 Mn                 11.41300   7.88300  21.08500 Mn     1 0  0.00000
HETATM   102 Cu                  8.42800   9.48000  21.30400 Cu     1 0  0.00000
HETATM   103 Cu                 14.62200  12.17400  20.97300 Cu     1 0  0.00000
HETATM   104 O                  11.19700   9.22800  20.11900 O      2 0  0.00000
HETATM   105 O                  13.97300  10.51500  21.19200 O      2 0  0.00000
HETATM   106 O                  11.59100   9.31600  22.65100 O      2 0  0.00000
HETATM   107 O                  13.68700   7.93100  21.03700 O      2 0  0.00000
HETATM   108 O                  11.85300  12.35500  22.58600 O      2 0  0.00000
HETATM   109 O                   9.49000  11.01800  21.30300 O      2 0  0.00000
HETATM   110 O                  11.72200  12.28600  20.06700 O      2 0  0.00000
HETATM   111 O                   9.49500  13.64500  21.65200 O      2 0  0.00000
HETATM   112 Mn                 11.60800  13.49500  21.31700 Mn     1 0  0.00000
HETATM   113 Cu                  8.67500  15.12500  21.52200 Cu     1 0  0.00000
HETATM   114 O                  11.35900  14.85800  20.47400 O      2 0  0.00000
HETATM   115 O                  11.83300  14.84700  22.96900 O      2 0  0.00000
HETATM   116 O                  13.99400  13.88900  21.28400 O      2 0  0.00000
HETATM   117 Mn                  5.16400   3.79600  22.60700 Mn     1 0  0.00000
HETATM   118 Cu                  4.28500   0.96400  23.94100 Cu     1 0  0.00000
HETATM   119 Cu                 10.34900   3.66000  23.75900 Cu     1 0  0.00000
HETATM   120 O                   6.89500   1.16400  22.43800 O      2 0  0.00000
HETATM   121 O                   9.37800   2.03600  23.66500 O      2 0  0.00000
HETATM   122 O                   7.15400   1.23300  25.07500 O      2 0  0.00000
HETATM   123 O                   7.50800   3.93400  25.10200 O      2 0  0.00000
HETATM   124 O                   5.09600   2.59400  23.88800 O      2 0  0.00000
HETATM   125 O                   7.30500   3.88400  22.55200 O      2 0  0.00000
HETATM   126 O                   5.25200   5.37800  24.08400 O      2 0  0.00000
HETATM   127 Mn                  5.38100   9.55100  22.84800 Mn     1 0  0.00000
HETATM   128 Mn                  7.35100   5.24400  24.02700 Mn     1 0  0.00000
HETATM   129 Cu                  4.36600   6.71000  24.24200 Cu     1 0  0.00000
HETATM   130 Cu                 10.57900   9.41400  23.95000 Cu     1 0  0.00000
HETATM   131 O                   7.13200   6.40800  22.74800 O      2 0  0.00000
HETATM   132 O                   9.66700   7.80900  23.95900 O      2 0  0.00000
HETATM   133 O                   7.46900   6.49100  25.28900 O      2 0  0.00000
HETATM   134 O                   9.44400   5.05200  23.70300 O      2 0  0.00000
HETATM   135 O                   7.73900   9.62400  25.28700 O      2 0  0.00000
HETATM   136 O                   5.28300   8.23300  24.02100 O      2 0  0.00000
HETATM   137 O                   7.50100   9.50900  22.75300 O      2 0  0.00000
HETATM   138 O                   5.46700  11.10100  24.27800 O      2 0  0.00000
HETATM   139 Mn                  5.60000  15.27600  23.11400 Mn     1 0  0.00000
HETATM   140 Mn                  7.57400  10.95800  24.21700 Mn     1 0  0.00000
HETATM   141 Cu                  4.59000  12.45200  24.44000 Cu     1 0  0.00000
HETATM   142 Cu                 10.67300  15.16700  24.25900 Cu     1 0  0.00000
HETATM   143 O                   7.35600  12.10800  22.93700 O      2 0  0.00000
HETATM   144 O                   9.86500  13.49000  24.15500 O      2 0  0.00000
HETATM   145 O                   7.67700  12.20100  25.46800 O      2 0  0.00000
HETATM   146 O                   9.65600  10.77000  23.89600 O      2 0  0.00000
HETATM   147 O                   7.95600  14.98800  25.72100 O      2 0  0.00000
HETATM   148 O                   5.57400  13.98500  24.34000 O      2 0  0.00000
HETATM   149 O                   7.78400  14.89500  23.07400 O      2 0  0.00000
HETATM   150 Mn                  1.17900   1.10300  25.52300 Mn     1 0  0.00000
HETATM   151 Cu                  6.33100   1.02700  26.65300 Cu     1 0  0.00000
HETATM   152 O                   2.77200   1.36000  27.66800 O      2 0  0.00000
HETATM   153 O                   3.12200   1.27900  25.17500 O      2 0  0.00000
HETATM   154 O                   0.78400   2.44400  26.63500 O      2 0  0.00000
HETATM   155 Mn                  1.34800   6.88400  25.70200 Mn     1 0  0.00000
HETATM   156 Mn                  3.36400   2.64800  26.78800 Mn     1 0  0.00000
HETATM   157 Cu                  0.19800   3.98800  27.16500 Cu     1 0  0.00000
HETATM   158 Cu                  6.61500   6.69000  26.83400 Cu     1 0  0.00000
HETATM   159 O                   3.08300   3.77300  25.56200 O      2 0  0.00000
HETATM   160 O                   5.69300   5.26800  26.60300 O      2 0  0.00000
HETATM   161 O                   3.76600   4.05100  27.96900 O      2 0  0.00000
HETATM   162 O                   5.33600   2.39500  26.39600 O      2 0  0.00000
HETATM   163 O                   3.15500   6.90400  27.95100 O      2 0  0.00000
HETATM   164 O                   1.01100   5.46300  26.65800 O      2 0  0.00000
HETATM   165 O                   3.33700   6.80700  25.44200 O      2 0  0.00000
HETATM   166 O                   1.16000   8.22600  26.87500 O      2 0  0.00000
HETATM   167 Mn                  1.54400  12.59000  25.87600 Mn     1 0  0.00000
HETATM   168 Mn                  3.57000   8.26700  27.03200 Mn     1 0  0.00000
HETATM   169 Cu                  0.42200   9.71700  27.36400 Cu     1 0  0.00000
HETATM   170 Cu                  6.82600  12.44700  27.01400 Cu     1 0  0.00000
HETATM   171 O                   3.30900   9.31400  25.71700 O      2 0  0.00000
HETATM   172 O                   5.90500  10.99900  26.80700 O      2 0  0.00000
HETATM   173 O                   3.96100   9.71500  28.11600 O      2 0  0.00000
HETATM   174 O                   5.59500   8.05000  26.55700 O      2 0  0.00000
HETATM   175 O                   3.30100  12.48200  28.14100 O      2 0  0.00000
HETATM   176 O                   1.24100  11.18300  26.85500 O      2 0  0.00000
HETATM   177 O                   3.55900  12.45700  25.63800 O      2 0  0.00000
HETATM   178 O                   1.40200  13.92600  27.05800 O      2 0  0.00000
HETATM   179 Mn                  3.78100  13.80900  27.22400 Mn     1 0  0.00000
HETATM   180 Cu                  0.72800  15.47900  27.61800 Cu     1 0  0.00000
HETATM   181 O                   3.55000  14.94700  26.03500 O      2 0  0.00000
HETATM   182 O                   4.22400  15.26200  28.43400 O      2 0  0.00000
HETATM   183 O                   5.81300  13.86200  26.85300 O      2 0  0.00000
HETATM   184 Mn                 13.38400   3.65800  22.31300 Mn     1 0  0.00000
HETATM   185 Cu                 12.53000   0.72700  23.46100 Cu     1 0  0.00000
HETATM   186 O                  13.58700   2.22400  23.34300 O      2 0  0.00000
HETATM   187 O                  13.62300   5.00800  23.45100 O      2 0  0.00000
HETATM   188 Mn                 13.60100   9.38200  22.50600 Mn     1 0  0.00000
HETATM   189 Cu                 12.63900   6.43600  23.75900 Cu     1 0  0.00000
HETATM   190 O                  13.71700   7.91500  23.50900 O      2 0  0.00000
HETATM   191 O                  13.83800  10.73400  23.64500 O      2 0  0.00000
HETATM   192 Mn                 13.77400  15.05400  22.60800 Mn     1 0  0.00000
HETATM   193 Cu                 12.86700  12.19100  23.95500 Cu     1 0  0.00000
HETATM   194 O                  13.94900  13.73400  23.78300 O      2 0  0.00000
HETATM   195 Mn                  9.34900   0.89300  25.03300 Mn     1 0  0.00000
HETATM   196 Cu                 14.58200   0.67400  26.23500 Cu     1 0  0.00000
HETATM   197 O                  11.11000   0.99000  27.15400 O      2 0  0.00000
HETATM   198 O                  11.40400   0.99700  24.67900 O      2 0  0.00000
HETATM   199 O                   9.35900   2.38100  26.07400 O      2 0  0.00000
HETATM   200 Mn                  9.59400   6.65700  25.30500 Mn     1 0  0.00000
HETATM   201 Mn                 11.60400   2.36500  26.31100 Mn     1 0  0.00000
HETATM   202 Cu                  8.49300   3.70600  26.64000 Cu     1 0  0.00000
HETATM   203 Cu                 14.88900   6.43100  26.38200 Cu     1 0  0.00000
HETATM   204 O                  11.38900   3.50000  25.07700 O      2 0  0.00000
HETATM   205 O                  14.10700   4.90300  26.03700 O      2 0  0.00000
HETATM   206 O                  12.06600   3.81300  27.48500 O      2 0  0.00000
HETATM   207 O                  13.80100   2.26400  25.94500 O      2 0  0.00000
HETATM   208 O                  11.47300   6.60700  27.44900 O      2 0  0.00000
HETATM   209 O                   9.42300   5.14400  26.19600 O      2 0  0.00000
HETATM   210 O                  11.61700   6.54800  24.95400 O      2 0  0.00000
HETATM   211 O                   9.60800   8.09800  26.39000 O      2 0  0.00000
HETATM   212 Mn                  9.80600  12.34800  25.49300 Mn     1 0  0.00000
HETATM   213 Mn                 11.82600   7.99500  26.55000 Mn     1 0  0.00000
HETATM   214 Cu                  8.71600   9.44500  26.84400 Cu     1 0  0.00000
HETATM   215 Cu                 15.10200  12.18500  26.57600 Cu     1 0  0.00000
HETATM   216 O                  11.62800   9.06000  25.22900 O      2 0  0.00000
HETATM   217 O                  14.33600  10.64300  26.23300 O      2 0  0.00000
HETATM   218 O                  12.25200   9.49000  27.63200 O      2 0  0.00000
HETATM   219 O                  14.02900   7.92800  26.11500 O      2 0  0.00000
HETATM   220 O                  11.61300  12.21000  27.66000 O      2 0  0.00000
HETATM   221 O                   9.65300  10.84100  26.38600 O      2 0  0.00000
HETATM   222 O                  11.85000  12.19400  25.16100 O      2 0  0.00000
HETATM   223 O                   9.87100  13.72700  26.63600 O      2 0  0.00000
HETATM   224 Mn                 12.04600  13.55200  26.74100 Mn     1 0  0.00000
HETATM   225 Cu                  8.98500  15.18100  27.14900 Cu     1 0  0.00000
HETATM   226 O                  11.92000  14.68700  25.53900 O      2 0  0.00000
HETATM   227 O                  12.51000  14.89000  28.02400 O      2 0  0.00000
HETATM   228 O                  14.28600  13.76300  26.35300 O      2 0  0.00000
HETATM   229 Mn                  5.55700   3.79000  28.42300 Mn     1 0  0.00000
HETATM   230 O                   7.92200   0.97400  27.47000 O      2 0  0.00000
HETATM   231 O                   7.35900   3.63000  27.59900 O      2 0  0.00000
HETATM   232 Mn                  5.59000   9.87600  28.67100 Mn     1 0  0.00000
HETATM   233 O                   7.92900   6.80300  27.73900 O      2 0  0.00000
HETATM   234 O                   7.59400   9.35900  27.79000 O      2 0  0.00000
HETATM   235 Mn                  5.96400  15.65200  28.86700 Mn     1 0  0.00000
HETATM   236 O                   8.16100  12.42300  27.92000 O      2 0  0.00000
HETATM   237 O                   7.67600  14.86000  28.23900 O      2 0  0.00000
HETATM   238 Mn                 13.84600   3.55100  27.89900 Mn     1 0  0.00000
HETATM   239 Mn                 14.04700   9.30200  28.08700 Mn     1 0  0.00000
HETATM   240 Mn                 14.40300  15.11500  28.28400 Mn     1 0  0.00000
HETATM   241 Cu                  2.20200  19.94300  18.69900 Cu     1 0  0.00000
HETATM   242 O                   0.96200  18.55200  19.15000 O      2 0  0.00000
HETATM   243 Cu                  2.43300  25.68800  18.89500 Cu     1 0  0.00000
HETATM   244 O                   1.28700  24.31000  19.38700 O      2 0  0.00000
HETATM   245 O                   1.06600  21.27000  19.17700 O      2 0  0.00000
HETATM   246 Cu                  2.52800  31.35600  19.14700 Cu     1 0  0.00000
HETATM   247 O                   1.41300  30.02500  19.59200 O      2 0  0.00000
HETATM   248 O                   1.27900  26.97900  19.37800 O      2 0  0.00000
HETATM   249 Cu                  4.31200  16.90900  18.40200 Cu     1 0  0.00000
HETATM   250 Cu                 10.54400  19.71500  18.21800 Cu     1 0  0.00000
HETATM   251 O                   9.55800  18.43000  18.64700 O      2 0  0.00000
HETATM   252 O                   7.60000  17.46800  19.92500 O      2 0  0.00000
HETATM   253 O                   7.37000  20.05200  20.07100 O      2 0  0.00000
HETATM   254 O                   5.39000  18.11000  18.88000 O      2 0  0.00000
HETATM   255 O                   5.44700  21.44700  19.08200 O      2 0  0.00000
HETATM   256 Mn                  7.45400  21.26300  18.25400 Mn     1 0  0.00000
HETATM   257 Cu                  4.38300  22.63600  18.70700 Cu     1 0  0.00000
HETATM   258 Cu                 10.75800  25.43400  18.42500 Cu     1 0  0.00000
HETATM   259 O                   9.81900  24.02100  18.90500 O      2 0  0.00000
HETATM   260 O                   7.74300  22.54700  20.22000 O      2 0  0.00000
HETATM   261 O                   9.55400  20.99100  18.68600 O      2 0  0.00000
HETATM   262 O                   7.57700  25.68700  20.26700 O      2 0  0.00000
HETATM   263 O                   5.39500  23.91400  19.04500 O      2 0  0.00000
HETATM   264 O                   5.66800  27.17200  19.27200 O      2 0  0.00000
HETATM   265 Mn                  7.67900  26.94400  18.47100 Mn     1 0  0.00000
HETATM   266 Cu                  4.61000  28.41600  18.87700 Cu     1 0  0.00000
HETATM   267 Cu                 10.81400  31.13900  18.68700 Cu     1 0  0.00000
HETATM   268 O                   9.98400  29.72200  19.15800 O      2 0  0.00000
HETATM   269 O                   7.95500  28.18200  20.40600 O      2 0  0.00000
HETATM   270 O                   9.76000  26.68100  18.89200 O      2 0  0.00000
HETATM   271 O                   7.61500  31.23000  20.68100 O      2 0  0.00000
HETATM   272 O                   5.71000  29.65000  19.37800 O      2 0  0.00000
HETATM   273 Mn                  1.24300  17.03300  19.90900 Mn     1 0  0.00000
HETATM   274 Cu                  6.37200  16.94000  21.01000 Cu     1 0  0.00000
HETATM   275 O                   3.58900  17.46800  22.59700 O      2 0  0.00000
HETATM   276 O                   3.35200  17.35700  20.08400 O      2 0  0.00000
HETATM   277 O                   1.15300  18.36000  21.63500 O      2 0  0.00000
HETATM   278 Mn                  1.43000  22.72000  20.14000 Mn     1 0  0.00000
HETATM   279 Mn                  3.38600  18.50600  21.33100 Mn     1 0  0.00000
HETATM   280 Cu                  0.43200  19.98400  21.51900 Cu     1 0  0.00000
HETATM   281 Cu                  6.61500  22.67600  21.27300 Cu     1 0  0.00000
HETATM   282 O                   3.08800  19.83900  20.42900 O      2 0  0.00000
HETATM   283 O                   5.70800  21.21600  21.58000 O      2 0  0.00000
HETATM   284 O                   3.58200  19.97100  22.90200 O      2 0  0.00000
HETATM   285 O                   5.53000  18.49300  21.36400 O      2 0  0.00000
HETATM   286 O                   3.81200  23.06100  22.90700 O      2 0  0.00000
HETATM   287 O                   1.11200  21.69500  21.57000 O      2 0  0.00000
HETATM   288 O                   3.60400  22.78200  20.40300 O      2 0  0.00000
HETATM   289 O                   1.41400  24.20100  21.84800 O      2 0  0.00000
HETATM   290 Mn                  1.63700  28.43700  20.33400 Mn     1 0  0.00000
HETATM   291 Mn                  3.64000  24.12300  21.54900 Mn     1 0  0.00000
HETATM   292 Cu                  0.64500  25.74300  21.71600 Cu     1 0  0.00000
HETATM   293 Cu                  6.82700  28.44400  21.47000 Cu     1 0  0.00000
HETATM   294 O                   3.33700  25.45500  20.58500 O      2 0  0.00000
HETATM   295 O                   5.93700  26.92400  21.76800 O      2 0  0.00000
HETATM   296 O                   3.81700  25.57800  23.09900 O      2 0  0.00000
HETATM   297 O                   5.78000  24.01300  21.53200 O      2 0  0.00000
HETATM   298 O                   4.02800  28.61800  23.08500 O      2 0  0.00000
HETATM   299 O                   1.36400  27.39900  21.76600 O      2 0  0.00000
HETATM   300 O                   3.82800  28.47000  20.57500 O      2 0  0.00000
HETATM   301 O                   1.60500  29.89200  22.07100 O      2 0  0.00000
HETATM   302 Mn                  3.85500  29.73600  21.79200 Mn     1 0  0.00000
HETATM   303 Cu                  0.86600  31.47200  21.88800 Cu     1 0  0.00000
HETATM   304 O                   3.50900  31.04500  20.87700 O      2 0  0.00000
HETATM   305 O                   4.02500  31.12100  23.39100 O      2 0  0.00000
HETATM   306 O                   5.95300  29.88700  21.87900 O      2 0  0.00000
HETATM   307 Cu                  2.57400  19.90500  24.22000 Cu     1 0  0.00000
HETATM   308 O                   1.51200  18.27000  24.18700 O      2 0  0.00000
HETATM   309 Cu                  2.81000  25.67000  24.40900 Cu     1 0  0.00000
HETATM   310 O                   1.74000  24.11700  24.42100 O      2 0  0.00000
HETATM   311 O                   1.51500  21.27300  24.18500 O      2 0  0.00000
HETATM   312 Cu                  2.91300  31.40000  24.71400 Cu     1 0  0.00000
HETATM   313 O                   1.89200  29.81300  24.59300 O      2 0  0.00000
HETATM   314 O                   1.72600  26.99200  24.38000 O      2 0  0.00000
HETATM   315 Cu                 12.58700  16.71000  17.92200 Cu     1 0  0.00000
HETATM   316 O                  13.86000  17.85300  18.39600 O      2 0  0.00000
HETATM   317 O                  13.93400  21.14400  18.52000 O      2 0  0.00000
HETATM   318 Cu                 12.72000  22.39400  18.21900 Cu     1 0  0.00000
HETATM   319 O                  13.92900  23.67100  18.56400 O      2 0  0.00000
HETATM   320 O                  14.14800  26.87400  18.71200 O      2 0  0.00000
HETATM   321 Cu                 12.95200  28.18300  18.39300 Cu     1 0  0.00000
HETATM   322 O                  14.26900  29.44000  18.81500 O      2 0  0.00000
HETATM   323 Mn                  9.49100  16.83300  19.37900 Mn     1 0  0.00000
HETATM   324 Cu                 14.66700  16.64700  20.55600 Cu     1 0  0.00000
HETATM   325 O                  11.88200  17.18700  22.11100 O      2 0  0.00000
HETATM   326 O                  11.73500  17.12800  19.55400 O      2 0  0.00000
HETATM   327 O                   9.64200  18.24900  21.15200 O      2 0  0.00000
HETATM   328 Mn                  9.65300  22.45800  19.72900 Mn     1 0  0.00000
HETATM   329 Mn                 11.67900  18.25800  20.85800 Mn     1 0  0.00000
HETATM   330 Cu                  8.70100  19.69900  21.09500 Cu     1 0  0.00000
HETATM   331 Cu                 14.89700  22.40200  20.76700 Cu     1 0  0.00000
HETATM   332 O                  11.42000  19.59800  19.94400 O      2 0  0.00000
HETATM   333 O                  14.23000  20.77000  20.98400 O      2 0  0.00000
HETATM   334 O                  11.87100  19.68400  22.45500 O      2 0  0.00000
HETATM   335 O                  13.91900  18.21100  20.86600 O      2 0  0.00000
HETATM   336 O                  12.10100  22.79500  22.40500 O      2 0  0.00000
HETATM   337 O                   9.72800  21.30300  21.09100 O      2 0  0.00000
HETATM   338 O                  11.96300  22.57800  19.89500 O      2 0  0.00000
HETATM   339 O                   9.79700  24.05100  21.38300 O      2 0  0.00000
HETATM   340 Mn                  9.86200  28.14800  19.92900 Mn     1 0  0.00000
HETATM   341 Mn                 11.90300  23.87500  21.07700 Mn     1 0  0.00000
HETATM   342 Cu                  8.91800  25.47300  21.29500 Cu     1 0  0.00000
HETATM   343 Cu                 15.11300  28.16600  20.96400 Cu     1 0  0.00000
HETATM   344 O                  11.68800  25.22100  20.11100 O      2 0  0.00000
HETATM   345 O                  14.46300  26.50800  21.18400 O      2 0  0.00000
HETATM   346 O                  12.08100  25.30800  22.64200 O      2 0  0.00000
HETATM   347 O                  14.17700  23.92400  21.02800 O      2 0  0.00000
HETATM   348 O                  12.34300  28.34800  22.57700 O      2 0  0.00000
HETATM   349 O                   9.98000  27.01000  21.29400 O      2 0  0.00000
HETATM   350 O                  12.21200  28.27900  20.05800 O      2 0  0.00000
HETATM   351 O                   9.98500  29.63800  21.64400 O      2 0  0.00000
HETATM   352 Mn                 12.09800  29.48700  21.30900 Mn     1 0  0.00000
HETATM   353 Cu                  9.16500  31.11800  21.51400 Cu     1 0  0.00000
HETATM   354 O                  11.84900  30.85000  20.46600 O      2 0  0.00000
HETATM   355 O                  12.32300  30.83900  22.96100 O      2 0  0.00000
HETATM   356 O                  14.48400  29.88100  21.27600 O      2 0  0.00000
HETATM   357 Mn                  5.65500  19.78800  22.59800 Mn     1 0  0.00000
HETATM   358 Cu                  4.77500  16.95600  23.93200 Cu     1 0  0.00000
HETATM   359 Cu                 10.84000  19.65200  23.75000 Cu     1 0  0.00000
HETATM   360 O                   7.38600  17.15700  22.42900 O      2 0  0.00000
HETATM   361 O                   9.86800  18.02900  23.65600 O      2 0  0.00000
HETATM   362 O                   7.64400  17.22500  25.06600 O      2 0  0.00000
HETATM   363 O                   7.99900  19.92700  25.09300 O      2 0  0.00000
HETATM   364 O                   5.58600  18.58700  23.88000 O      2 0  0.00000
HETATM   365 O                   7.79600  19.87600  22.54300 O      2 0  0.00000
HETATM   366 O                   5.74200  21.37100  24.07600 O      2 0  0.00000
HETATM   367 Mn                  5.87100  25.54300  22.83900 Mn     1 0  0.00000
HETATM   368 Mn                  7.84100  21.23700  24.01800 Mn     1 0  0.00000
HETATM   369 Cu                  4.85600  22.70200  24.23300 Cu     1 0  0.00000
HETATM   370 Cu                 11.06900  25.40600  23.94200 Cu     1 0  0.00000
HETATM   371 O                   7.62200  22.40100  22.73900 O      2 0  0.00000
HETATM   372 O                  10.15800  23.80100  23.95000 O      2 0  0.00000
HETATM   373 O                   7.95900  22.48300  25.28100 O      2 0  0.00000
HETATM   374 O                   9.93400  21.04400  23.69400 O      2 0  0.00000
HETATM   375 O                   8.22900  25.61600  25.27800 O      2 0  0.00000
HETATM   376 O                   5.77300  24.22500  24.01200 O      2 0  0.00000
HETATM   377 O                   7.99100  25.50200  22.74400 O      2 0  0.00000
HETATM   378 O                   5.95800  27.09400  24.26900 O      2 0  0.00000
HETATM   379 Mn                  6.09000  31.27300  23.10900 Mn     1 0  0.00000
HETATM   380 Mn                  8.06500  26.95000  24.20800 Mn     1 0  0.00000
HETATM   381 Cu                  5.08100  28.44500  24.43100 Cu     1 0  0.00000
HETATM   382 Cu                 11.16300  31.16000  24.25100 Cu     1 0  0.00000
HETATM   383 O                   7.84600  28.10000  22.92800 O      2 0  0.00000
HETATM   384 O                  10.35500  29.48300  24.14600 O      2 0  0.00000
HETATM   385 O                   8.16700  28.19300  25.46000 O      2 0  0.00000
HETATM   386 O                  10.14700  26.76300  23.88700 O      2 0  0.00000
HETATM   387 O                   8.44600  30.98100  25.71300 O      2 0  0.00000
HETATM   388 O                   6.06400  29.97700  24.32900 O      2 0  0.00000
HETATM   389 O                   8.27400  30.88800  23.06600 O      2 0  0.00000
HETATM   390 Mn                  1.66900  17.09500  25.51400 Mn     1 0  0.00000
HETATM   391 Cu                  6.82200  17.01900  26.64400 Cu     1 0  0.00000
HETATM   392 O                   3.26200  17.35300  27.66000 O      2 0  0.00000
HETATM   393 O                   3.61300  17.27200  25.16600 O      2 0  0.00000
HETATM   394 O                   1.27400  18.43600  26.62700 O      2 0  0.00000
HETATM   395 Mn                  1.83800  22.87600  25.69300 Mn     1 0  0.00000
HETATM   396 Mn                  3.85400  18.64100  26.77900 Mn     1 0  0.00000
HETATM   397 Cu                  0.68800  19.98000  27.15600 Cu     1 0  0.00000
HETATM   398 Cu                  7.10600  22.68300  26.82500 Cu     1 0  0.00000
HETATM   399 O                   3.57300  19.76600  25.55300 O      2 0  0.00000
HETATM   400 O                   6.18300  21.26100  26.59400 O      2 0  0.00000
HETATM   401 O                   4.25600  20.04300  27.96000 O      2 0  0.00000
HETATM   402 O                   5.82700  18.38700  26.38800 O      2 0  0.00000
HETATM   403 O                   3.64500  22.89700  27.94200 O      2 0  0.00000
HETATM   404 O                   1.50100  21.45600  26.64900 O      2 0  0.00000
HETATM   405 O                   3.82800  22.80000  25.43300 O      2 0  0.00000
HETATM   406 O                   1.65000  24.21900  26.86600 O      2 0  0.00000
HETATM   407 Mn                  2.03500  28.58300  25.86700 Mn     1 0  0.00000
HETATM   408 Mn                  4.06000  24.25900  27.02300 Mn     1 0  0.00000
HETATM   409 Cu                  0.91300  25.71000  27.35500 Cu     1 0  0.00000
HETATM   410 Cu                  7.31600  28.43900  27.00500 Cu     1 0  0.00000
HETATM   411 O                   3.79900  25.30600  25.70900 O      2 0  0.00000
HETATM   412 O                   6.39600  26.99200  26.79900 O      2 0  0.00000
HETATM   413 O                   4.45100  25.70700  28.10700 O      2 0  0.00000
HETATM   414 O                   6.08600  24.04200  26.54800 O      2 0  0.00000
HETATM   415 O                   3.79200  28.47500  28.13200 O      2 0  0.00000
HETATM   416 O                   1.73000  27.17600  26.84600 O      2 0  0.00000
HETATM   417 O                   4.04900  28.45000  25.62900 O      2 0  0.00000
HETATM   418 O                   1.89200  29.91900  27.05000 O      2 0  0.00000
HETATM   419 Mn                  4.27100  29.80100  27.21600 Mn     1 0  0.00000
HETATM   420 Cu                  1.21900  31.47100  27.61000 Cu     1 0  0.00000
HETATM   421 O                   4.04000  30.93900  26.02700 O      2 0  0.00000
HETATM   422 O                   4.71400  31.25500  28.42600 O      2 0  0.00000
HETATM   423 O                   6.30400  29.85600  26.84300 O      2 0  0.00000
HETATM   424 Mn                 13.87400  19.65100  22.30400 Mn     1 0  0.00000
HETATM   425 Cu                 13.02000  16.71900  23.45300 Cu     1 0  0.00000
HETATM   426 O                  14.07700  18.21700  23.33500 O      2 0  0.00000
HETATM   427 O                  14.11300  21.00100  23.44200 O      2 0  0.00000
HETATM   428 Mn                 14.09100  25.37400  22.49700 Mn     1 0  0.00000
HETATM   429 Cu                 13.12900  22.42900  23.75100 Cu     1 0  0.00000
HETATM   430 O                  14.20700  23.90800  23.50100 O      2 0  0.00000
HETATM   431 O                  14.32900  26.72600  23.63600 O      2 0  0.00000
HETATM   432 Mn                 14.26400  31.04700  22.60000 Mn     1 0  0.00000
HETATM   433 Cu                 13.35800  28.18300  23.94600 Cu     1 0  0.00000
HETATM   434 O                  14.43900  29.72700  23.77500 O      2 0  0.00000
HETATM   435 Mn                  9.83900  16.88500  25.02400 Mn     1 0  0.00000
HETATM   436 Cu                 15.07200  16.66600  26.22600 Cu     1 0  0.00000
HETATM   437 O                  11.60000  16.98300  27.14600 O      2 0  0.00000
HETATM   438 O                  11.89400  16.99000  24.67000 O      2 0  0.00000
HETATM   439 O                   9.84900  18.37400  26.06500 O      2 0  0.00000
HETATM   440 Mn                 10.08400  22.64900  25.29600 Mn     1 0  0.00000
HETATM   441 Mn                 12.09400  18.35800  26.30300 Mn     1 0  0.00000
HETATM   442 Cu                  8.98300  19.69900  26.63100 Cu     1 0  0.00000
HETATM   443 Cu                 15.37900  22.42300  26.37300 Cu     1 0  0.00000
HETATM       O                  11.88000  19.49300  25.06800 O      2 0  0.00000
HETATM   445 O                  14.59700  20.89600  26.02800 O      2 0  0.00000
HETATM   446 O                  12.55600  19.80600  27.47600 O      2 0  0.00000
HETATM   447 O                  14.29100  18.25600  25.93600 O      2 0  0.00000
HETATM   448 O                  11.96300  22.59900  27.44000 O      2 0  0.00000
HETATM   449 O                   9.91400  21.13700  26.18700 O      2 0  0.00000
HETATM   450 O                  12.10700  22.54100  24.94600 O      2 0  0.00000
HETATM   451 O                  10.09800  24.09000  26.38100 O      2 0  0.00000
HETATM   452 Mn                 10.29600  28.34000  25.48400 Mn     1 0  0.00000
HETATM   453 Mn                 12.31700  23.98700  26.54100 Mn     1 0  0.00000
HETATM   454 Cu                  9.20600  25.43700  26.83500 Cu     1 0  0.00000
HETATM   455 Cu                 15.59200  28.17800  26.56800 Cu     1 0  0.00000
HETATM   456 O                  12.11800  25.05300  25.22100 O      2 0  0.00000
HETATM   457 O                  14.82700  26.63500  26.22400 O      2 0  0.00000
HETATM   458 O                  12.74200  25.48300  27.62300 O      2 0  0.00000
HETATM   459 O                  14.51900  23.92000  26.10600 O      2 0  0.00000
HETATM   460 O                  12.10300  28.20200  27.65200 O      2 0  0.00000
HETATM   461 O                  10.14400  26.83400  26.37700 O      2 0  0.00000
HETATM   462 O                  12.34100  28.18600  25.15300 O      2 0  0.00000
HETATM   463 O                  10.36100  29.72000  26.62800 O      2 0  0.00000
HETATM   464 Mn                 12.53600  29.54500  26.73300 Mn     1 0  0.00000
HETATM   465 Cu                  9.47500  31.17400  27.14100 Cu     1 0  0.00000
HETATM   466 O                  12.41100  30.67900  25.53100 O      2 0  0.00000
HETATM   467 O                  13.00000  30.88300  28.01600 O      2 0  0.00000
HETATM   468 O                  14.77600  29.75500  26.34500 O      2 0  0.00000
HETATM   469 Mn                  6.04800  19.78300  28.41400 Mn     1 0  0.00000
HETATM   470 O                   8.41200  16.96600  27.46100 O      2 0  0.00000
HETATM   471 O                   7.84900  19.62200  27.59000 O      2 0  0.00000
HETATM   472 Mn                  6.08000  25.86800  28.66300 Mn     1 0  0.00000
HETATM   473 O                   8.41900  22.79500  27.73000 O      2 0  0.00000
HETATM   474 O                   8.08400  25.35200  27.78100 O      2 0  0.00000
HETATM   475 Mn                  6.41500  30.62100  28.88500 Mn     1 0  0.00000
HETATM   476 O                   8.65100  28.41600  27.91200 O      2 0  0.00000
HETATM   477 O                   8.16500  30.85200  28.23100 O      2 0  0.00000
HETATM   478 Mn                 14.33600  19.54400  27.89000 Mn     1 0  0.00000
HETATM   479 Mn                 14.53800  25.29500  28.07800 Mn     1 0  0.00000
HETATM   480 Mn                 14.89300  31.10800  28.27600 Mn     1 0  0.00000
HETATM   481 Cu                 17.67300   3.46100  17.70500 Cu     1 0  0.00000
HETATM   482 O                  16.43300   2.06900  18.15600 O      2 0  0.00000
HETATM   483 Cu                 17.90400   9.20600  17.90100 Cu     1 0  0.00000
HETATM   484 O                  16.75800   7.82800  18.39200 O      2 0  0.00000
HETATM   485 O                  16.53700   4.78800  18.18200 O      2 0  0.00000
HETATM   486 Cu                 17.99900  14.87400  18.15200 Cu     1 0  0.00000
HETATM   487 O                  16.88400  13.54200  18.59700 O      2 0  0.00000
HETATM   488 O                  16.75000  10.49700  18.38300 O      2 0  0.00000
HETATM   489 Cu                 19.78300   0.42700  17.40700 Cu     1 0  0.00000
HETATM   490 Cu                 26.01400   3.23300  17.22300 Cu     1 0  0.00000
HETATM   491 O                  25.02800   1.94800  17.65300 O      2 0  0.00000
HETATM   492 O                  23.07100   0.98500  18.93000 O      2 0  0.00000
HETATM   493 O                  22.84100   3.57000  19.07700 O      2 0  0.00000
HETATM   494 O                  20.86100   1.62800  17.88600 O      2 0  0.00000
HETATM   495 O                  20.91800   4.96400  18.08700 O      2 0  0.00000
HETATM   496 Mn                 22.92500   4.78100  17.26000 Mn     1 0  0.00000
HETATM   497 Cu                 19.85400   6.15400  17.71300 Cu     1 0  0.00000
HETATM   498 Cu                 26.22800   8.95200  17.43000 Cu     1 0  0.00000
HETATM   499 O                  25.29000   7.53900  17.91100 O      2 0  0.00000
HETATM   500 O                  23.21400   6.06500  19.22600 O      2 0  0.00000
HETATM   501 O                  25.02500   4.50800  17.69100 O      2 0  0.00000
HETATM   502 O                  23.04700   9.20400  19.27300 O      2 0  0.00000
HETATM   503 O                  20.86500   7.43200  18.05000 O      2 0  0.00000
HETATM   504 O                  21.13900  10.69000  18.27700 O      2 0  0.00000
HETATM   505 Mn                 23.15000  10.46200  17.47600 Mn     1 0  0.00000
HETATM   506 Cu                 20.08100  11.93400  17.88300 Cu     1 0  0.00000
HETATM   507 Cu                 26.28500  14.65700  17.69200 Cu     1 0  0.00000
HETATM   508 O                  25.45500  13.23900  18.16300 O      2 0  0.00000
HETATM   509 O                  23.42500  11.69900  19.41100 O      2 0  0.00000
HETATM   510 O                  25.23100  10.19900  17.89700 O      2 0  0.00000
HETATM   511 O                  23.08800  14.74800  19.68600 O      2 0  0.00000
HETATM   512 O                  21.18100  13.16800  18.38600 O      2 0  0.00000
HETATM   513 Mn                 16.71400   0.55100  18.91400 Mn     1 0  0.00000
HETATM   514 Cu                 21.84300   0.45800  20.01500 Cu     1 0  0.00000
HETATM   515 O                  19.06000   0.98500  21.60300 O      2 0  0.00000
HETATM   516 O                  18.82300   0.87500  19.08900 O      2 0  0.00000
HETATM   517 O                  16.62400   1.87800  20.64100 O      2 0  0.00000
HETATM   518 Mn                 16.90100   6.23800  19.14500 Mn     1 0  0.00000
HETATM   519 Mn                 18.85700   2.02300  20.33700 Mn     1 0  0.00000
HETATM   520 Cu                 15.90200   3.50100  20.52500 Cu     1 0  0.00000
HETATM   521 Cu                 22.08500   6.19300  20.27900 Cu     1 0  0.00000
HETATM   522 O                  18.55900   3.35600  19.43500 O      2 0  0.00000
HETATM   523 O                  21.17900   4.73300  20.58600 O      2 0  0.00000
HETATM   524 O                  19.05200   3.48900  21.90800 O      2 0  0.00000
HETATM   525 O                  21.00100   2.01000  20.36900 O      2 0  0.00000
HETATM   526 O                  19.28200   6.57900  21.91300 O      2 0  0.00000
HETATM   527 O                  16.58300   5.21200  20.57500 O      2 0  0.00000
HETATM   528 O                  19.07400   6.30000  19.40800 O      2 0  0.00000
HETATM   529 O                  16.88400   7.71900  20.85400 O      2 0  0.00000
HETATM   530 Mn                 17.10800  11.95400  19.34000 Mn     1 0  0.00000
HETATM   531 Mn                 19.11100   7.64100  20.55500 Mn     1 0  0.00000
HETATM   532 Cu                 16.11600   9.26100  20.72100 Cu     1 0  0.00000
HETATM   533 Cu                 22.29700  11.96200  20.47600 Cu     1 0  0.00000
HETATM   534 O                  18.80800   8.97300  19.59100 O      2 0  0.00000
HETATM   535 O                  21.40800  10.44200  20.77400 O      2 0  0.00000
HETATM   536 O                  19.28800   9.09600  22.10500 O      2 0  0.00000
HETATM   537 O                  21.25000   7.53000  20.53800 O      2 0  0.00000
HETATM   538 O                  19.50000  12.13600  22.09000 O      2 0  0.00000
HETATM   539 O                  16.83500  10.91700  20.77100 O      2 0  0.00000
HETATM   540 O                  19.29900  11.98700  19.58100 O      2 0  0.00000
HETATM   541 O                  17.07600  13.41000  21.07600 O      2 0  0.00000
HETATM   542 Mn                 19.32600  13.25300  20.79700 Mn     1 0  0.00000
HETATM   543 Cu                 16.33700  14.99000  20.89300 Cu     1 0  0.00000
HETATM   544 O                  18.98100  14.56300  19.88100 O      2 0  0.00000
HETATM   545 O                  19.49600  14.63900  22.39600 O      2 0  0.00000
HETATM   546 O                  21.42500  13.41200  20.88500 O      2 0  0.00000
HETATM   547 Cu                 18.04500   3.42200  23.22500 Cu     1 0  0.00000
HETATM   548 O                  16.98300   1.78800  23.19200 O      2 0  0.00000
HETATM   549 Cu                 18.28000   9.18800  23.41500 Cu     1 0  0.00000
HETATM   550 O                  17.21100   7.63500  23.42600 O      2 0  0.00000
HETATM   551 O                  16.98600   4.79100  23.19000 O      2 0  0.00000
HETATM   552 Cu                 18.38400  14.91700  23.71900 Cu     1 0  0.00000
HETATM   553 O                  17.36300  13.33000  23.59800 O      2 0  0.00000
HETATM   554 O                  17.19700  10.51000  23.38600 O      2 0  0.00000
HETATM   555 Cu                 28.05800   0.22800  16.92800 Cu     1 0  0.00000
HETATM   556 O                  29.33000   1.37100  17.40100 O      2 0  0.00000
HETATM   557 O                  29.40500   4.66200  17.52600 O      2 0  0.00000
HETATM   558 Cu                 28.19000   5.91200  17.22400 Cu     1 0  0.00000
HETATM   559 O                  29.40000   7.18900  17.57000 O      2 0  0.00000
HETATM   560 O                  29.61900  10.39200  17.71700 O      2 0  0.00000
HETATM   561 Cu                 28.42300  11.70100  17.39900 Cu     1 0  0.00000
HETATM   562 O                  29.74000  12.95800  17.82000 O      2 0  0.00000
HETATM   563 Mn                 24.96200   0.35100  18.38400 Mn     1 0  0.00000
HETATM   564 Cu                 30.13700   0.16500  19.56200 Cu     1 0  0.00000
HETATM   565 O                  27.35300   0.70500  21.11600 O      2 0  0.00000
HETATM   566 O                  27.20500   0.64600  18.55900 O      2 0  0.00000
HETATM   567 O                  25.11300   1.76700  20.15700 O      2 0  0.00000
HETATM   568 Mn                 25.12400   5.97500  18.73500 Mn     1 0  0.00000
HETATM   569 Mn                 27.14900   1.77600  19.86400 Mn     1 0  0.00000
HETATM   570 Cu                 24.17200   3.21700  20.10000 Cu     1 0  0.00000
HETATM   571 Cu                 30.36800   5.92000  19.77300 Cu     1 0  0.00000
HETATM   572 O                  26.89000   3.11600  18.94900 O      2 0  0.00000
HETATM   573 O                  29.70100   4.28800  19.99000 O      2 0  0.00000
HETATM   574 O                  27.34100   3.20100  21.46000 O      2 0  0.00000
HETATM   575 O                  29.39000   1.72900  19.87200 O      2 0  0.00000
HETATM   576 O                  27.57200   6.31300  21.41000 O      2 0  0.00000
HETATM   577 O                  25.19900   4.82100  20.09700 O      2 0  0.00000
HETATM   578 O                  27.43300   6.09600  18.90000 O      2 0  0.00000
HETATM   579 O                  25.26700   7.56900  20.38900 O      2 0  0.00000
HETATM   580 Mn                 25.33300  11.66500  18.93400 Mn     1 0  0.00000
HETATM   581 Mn                 27.37400   7.39300  20.08200 Mn     1 0  0.00000
HETATM   582 Cu                 24.38900   8.99100  20.30000 Cu     1 0  0.00000
HETATM   583 Cu                 30.58400  11.68400  19.97000 Cu     1 0  0.00000
HETATM   584 O                  27.15800   8.73800  19.11600 O      2 0  0.00000
HETATM   585 O                  29.93400  10.02600  20.18900 O      2 0  0.00000
HETATM   586 O                  27.55200   8.82600  21.64700 O      2 0  0.00000
HETATM   587 O                  29.64800   7.44200  20.03400 O      2 0  0.00000
HETATM   588 O                  27.81400  11.86500  21.58200 O      2 0  0.00000
HETATM   589 O                  25.45100  10.52800  20.30000 O      2 0  0.00000
HETATM   590 O                  27.68300  11.79600  19.06400 O      2 0  0.00000
HETATM   591 O                  25.45600  13.15500  20.64900 O      2 0  0.00000
HETATM   592 Mn                 27.56900  13.00500  20.31400 Mn     1 0  0.00000
HETATM   593 Cu                 24.63600  14.63500  20.51900 Cu     1 0  0.00000
HETATM   594 O                  27.32000  14.36800  19.47100 O      2 0  0.00000
HETATM   595 O                  27.79400  14.35700  21.96600 O      2 0  0.00000
HETATM   596 O                  29.95500  13.39900  20.28100 O      2 0  0.00000
HETATM   597 Mn                 21.12500   3.30600  21.60400 Mn     1 0  0.00000
HETATM   598 Cu                 20.24600   0.47400  22.93800 Cu     1 0  0.00000
HETATM   599 Cu                 26.31000   3.17000  22.75600 Cu     1 0  0.00000
HETATM   600 O                  22.85600   0.67500  21.43400 O      2 0  0.00000
HETATM   601 O                  25.33900   1.54600  22.66200 O      2 0  0.00000
HETATM   602 O                  23.11500   0.74300  24.07200 O      2 0  0.00000
HETATM   603 O                  23.46900   3.44500  24.09800 O      2 0  0.00000
HETATM   604 O                  21.05700   2.10400  22.88500 O      2 0  0.00000
HETATM   605 O                  23.26600   3.39400  21.54900 O      2 0  0.00000
HETATM   606 O                  21.21300   4.88900  23.08100 O      2 0  0.00000
HETATM   607 Mn                 21.34200   9.06100  21.84400 Mn     1 0  0.00000
HETATM   608 Mn                 23.31200   4.75500  23.02300 Mn     1 0  0.00000
HETATM   609 Cu                 20.32700   6.22000  23.23900 Cu     1 0  0.00000
HETATM   610 Cu                 26.54000   8.92400  22.94700 Cu     1 0  0.00000
HETATM   611 O                  23.09300   5.91900  21.74500 O      2 0  0.00000
HETATM   612 O                  25.62800   7.31900  22.95600 O      2 0  0.00000
HETATM   613 O                  23.43000   6.00100  24.28600 O      2 0  0.00000
HETATM   614 O                  25.40500   4.56200  22.69900 O      2 0  0.00000
HETATM   615 O                  23.70000   9.13400  24.28400 O      2 0  0.00000
HETATM   616 O                  21.24400   7.74300  23.01800 O      2 0  0.00000
HETATM   617 O                  23.46200   9.02000  21.75000 O      2 0  0.00000
HETATM   618 O                  21.42800  10.61100  23.27400 O      2 0  0.00000
HETATM   619 Mn                 21.56100  14.78800  22.11200 Mn     1 0  0.00000
HETATM   620 Mn                 23.53500  10.46800  23.21400 Mn     1 0  0.00000
HETATM   621 Cu                 20.55100  11.96200  23.43700 Cu     1 0  0.00000
HETATM   622 Cu                 26.63400  14.67800  23.25600 Cu     1 0  0.00000
HETATM   623 O                  23.31700  11.61800  21.93400 O      2 0  0.00000
HETATM   624 O                  25.82600  13.00000  23.15100 O      2 0  0.00000
HETATM   625 O                  23.63800  11.71100  24.46500 O      2 0  0.00000
HETATM   626 O                  25.61700  10.28100  22.89300 O      2 0  0.00000
HETATM   627 O                  23.91700  14.49800  24.71700 O      2 0  0.00000
HETATM   628 O                  21.53500  13.49500  23.33500 O      2 0  0.00000
HETATM   629 O                  23.74500  14.40600  22.07100 O      2 0  0.00000
HETATM   630 Mn                 17.14000   0.61300  24.52000 Mn     1 0  0.00000
HETATM   631 Cu                 22.29200   0.53700  25.64900 Cu     1 0  0.00000
HETATM   632 O                  18.73300   0.87100  26.66500 O      2 0  0.00000
HETATM   633 O                  19.08300   0.79000  24.17100 O      2 0  0.00000
HETATM   634 O                  16.74500   1.95400  25.63200 O      2 0  0.00000
HETATM   635 Mn                 17.30900   6.39400  24.69900 Mn     1 0  0.00000
HETATM   636 Mn                 19.32500   2.15900  25.78400 Mn     1 0  0.00000
HETATM   637 Cu                 16.15900   3.49800  26.16100 Cu     1 0  0.00000
HETATM   638 Cu                 22.57600   6.20000  25.83000 Cu     1 0  0.00000
HETATM   639 O                  19.04400   3.28300  24.55900 O      2 0  0.00000
HETATM   640 O                  21.65400   4.77900  25.60000 O      2 0  0.00000
HETATM   641 O                  19.72700   3.56100  26.96600 O      2 0  0.00000
HETATM   642 O                  21.29700   1.90500  25.39300 O      2 0  0.00000
HETATM   643 O                  19.11600   6.41500  26.94800 O      2 0  0.00000
HETATM   644 O                  16.97200   4.97300  25.65500 O      2 0  0.00000
HETATM   645 O                  19.29800   6.31700  24.43900 O      2 0  0.00000
HETATM   646 O                  17.12100   7.73600  25.87100 O      2 0  0.00000
HETATM   647 Mn                 17.50500  12.10000  24.87300 Mn     1 0  0.00000
HETATM   648 Mn                 19.53100   7.77700  26.02900 Mn     1 0  0.00000
HETATM   649 Cu                 16.38300   9.22700  26.36100 Cu     1 0  0.00000
HETATM   650 Cu                 22.78700  11.95700  26.01100 Cu     1 0  0.00000
HETATM   651 O                  19.27000   8.82400  24.71400 O      2 0  0.00000
HETATM   652 O                  21.86600  10.51000  25.80400 O      2 0  0.00000
HETATM   653 O                  19.92100   9.22500  27.11300 O      2 0  0.00000
HETATM   654 O                  21.55600   7.56000  25.55300 O      2 0  0.00000
HETATM   655 O                  19.26300  11.99300  27.13800 O      2 0  0.00000
HETATM   656 O                  17.20100  10.69400  25.85200 O      2 0  0.00000
HETATM   657 O                  19.52000  11.96700  24.63500 O      2 0  0.00000
HETATM   658 O                  17.36300  13.43700  26.05500 O      2 0  0.00000
HETATM   659 Mn                 19.74200  13.31900  26.22100 Mn     1 0  0.00000
HETATM   660 Cu                 16.69000  14.98900  26.61500 Cu     1 0  0.00000
HETATM   661 O                  19.51200  14.45700  25.03200 O      2 0  0.00000
HETATM   662 O                  20.18500  14.77200  27.43000 O      2 0  0.00000
HETATM   663 O                  21.77500  13.37300  25.84900 O      2 0  0.00000
HETATM   664 Mn                 29.34500   3.16800  21.31000 Mn     1 0  0.00000
HETATM   665 Cu                 28.49100   0.23700  22.45800 Cu     1 0  0.00000
HETATM   666 O                  29.54800   1.73500  22.34000 O      2 0  0.00000
HETATM   667 O                  29.58400   4.51900  22.44800 O      2 0  0.00000
HETATM   668 Mn                 29.56200   8.89200  21.50300 Mn     1 0  0.00000
HETATM   669 Cu                 28.60000   5.94600  22.75600 Cu     1 0  0.00000
HETATM   670 O                  29.67800   7.42500  22.50600 O      2 0  0.00000
HETATM   671 O                  29.79900  10.24400  22.64200 O      2 0  0.00000
HETATM   672 Mn                 29.73500  14.56500  21.60500 Mn     1 0  0.00000
HETATM   673 Cu                 28.82900  11.70100  22.95200 Cu     1 0  0.00000
HETATM   674 O                  29.91000  13.24500  22.78000 O      2 0  0.00000
HETATM   675 Mn                 25.31000   0.40300  24.03000 Mn     1 0  0.00000
HETATM   676 Cu                 30.54300   0.18500  25.23200 Cu     1 0  0.00000
HETATM   677 O                  27.07100   0.50000  26.15100 O      2 0  0.00000
HETATM   678 O                  27.36500   0.50700  23.67600 O      2 0  0.00000
HETATM   679 O                  25.32000   1.89200  25.07100 O      2 0  0.00000
HETATM   680 Mn                 25.55500   6.16700  24.30100 Mn     1 0  0.00000
HETATM   681 Mn                 27.56500   1.87500  25.30800 Mn     1 0  0.00000
HETATM   682 Cu                 24.45400   3.21700  25.63700 Cu     1 0  0.00000
HETATM   683 Cu                 30.85000   5.94100  25.37900 Cu     1 0  0.00000
HETATM   684 O                  27.35000   3.01100  24.07300 O      2 0  0.00000
HETATM   685 O                  30.06800   4.41400  25.03400 O      2 0  0.00000
HETATM   686 O                  28.02700   3.32300  26.48100 O      2 0  0.00000
HETATM   687 O                  29.76200   1.77400  24.94200 O      2 0  0.00000
HETATM   688 O                  27.43400   6.11700  26.44500 O      2 0  0.00000
HETATM   689 O                  25.38400   4.65400  25.19300 O      2 0  0.00000
HETATM   690 O                  27.57800   6.05900  23.95100 O      2 0  0.00000
HETATM   691 O                  25.56900   7.60800  25.38700 O      2 0  0.00000
HETATM   692 Mn                 25.76700  11.85800  24.48900 Mn     1 0  0.00000
HETATM   693 Mn                 27.78700   7.50500  25.54700 Mn     1 0  0.00000
HETATM   694 Cu                 24.67700   8.95500  25.84100 Cu     1 0  0.00000
HETATM   695 Cu                 31.06300  11.69600  25.57300 Cu     1 0  0.00000
HETATM   696 O                  27.58900   8.57000  24.22600 O      2 0  0.00000
HETATM   697 O                  30.29800  10.15300  25.23000 O      2 0  0.00000
HETATM   698 O                  28.21300   9.00000  26.62900 O      2 0  0.00000
HETATM   699 O                  29.99000   7.43800  25.11200 O      2 0  0.00000
HETATM   700 O                  27.57400  11.72000  26.65700 O      2 0  0.00000
HETATM   701 O                  25.61400  10.35100  25.38200 O      2 0  0.00000
HETATM   702 O                  27.81100  11.70400  24.15800 O      2 0  0.00000
HETATM   703 O                  25.83200  13.23800  25.63300 O      2 0  0.00000
HETATM   704 Mn                 28.00700  13.06300  25.73800 Mn     1 0  0.00000
HETATM   705 Cu                 24.94600  14.69100  26.14600 Cu     1 0  0.00000
HETATM   706 O                  27.88200  14.19700  24.53600 O      2 0  0.00000
HETATM   707 O                  28.47100  14.40100  27.02000 O      2 0  0.00000
HETATM   708 O                  30.24700  13.27300  25.35000 O      2 0  0.00000
HETATM   709 Mn                 21.51800   3.30000  27.42000 Mn     1 0  0.00000
HETATM   710 O                  23.88300   0.48400  26.46700 O      2 0  0.00000
HETATM   711 O                  23.32000   3.14000  26.59600 O      2 0  0.00000
HETATM   712 Mn                 21.73800   9.04000  27.60800 Mn     1 0  0.00000
HETATM   713 O                  23.89000   6.31300  26.73600 O      2 0  0.00000
HETATM   714 O                  23.55500   8.86900  26.78600 O      2 0  0.00000
HETATM   715 Mn                 22.11200  14.81700  27.80400 Mn     1 0  0.00000
HETATM   716 O                  24.12200  11.93400  26.91700 O      2 0  0.00000
HETATM   717 O                  23.63700  14.37000  27.23500 O      2 0  0.00000
HETATM   718 Mn                 29.80700   3.06200  26.89600 Mn     1 0  0.00000
HETATM   719 Mn                 30.00800   8.81300  27.08400 Mn     1 0  0.00000
HETATM   720 Mn                 30.36400  14.62600  27.28100 Mn     1 0  0.00000
HETATM   721 Cu                 18.16300  19.45300  17.69600 Cu     1 0  0.00000
HETATM   722 O                  16.92300  18.06200  18.14700 O      2 0  0.00000
HETATM   723 Cu                 18.39400  25.19900  17.89200 Cu     1 0  0.00000
HETATM   724 O                  17.24800  23.82100  18.38400 O      2 0  0.00000
HETATM   725 O                  17.02700  20.78000  18.17400 O      2 0  0.00000
HETATM   726 Cu                 18.48900  30.86600  18.14400 Cu     1 0  0.00000
HETATM   727 O                  17.37400  29.53500  18.58900 O      2 0  0.00000
HETATM   728 O                  17.24000  26.48900  18.37500 O      2 0  0.00000
HETATM   729 Cu                 20.27300  16.41900  17.39900 Cu     1 0  0.00000
HETATM   730 Cu                 26.50500  19.22600  17.21500 Cu     1 0  0.00000
HETATM   731 O                  25.51900  17.94000  17.64400 O      2 0  0.00000
HETATM   732 O                  23.56100  16.97800  18.92100 O      2 0  0.00000
HETATM   733 O                  23.33100  19.56300  19.06800 O      2 0  0.00000
HETATM   734 O                  21.35100  17.62100  17.87700 O      2 0  0.00000
HETATM   735 O                  21.40800  20.95700  18.07800 O      2 0  0.00000
HETATM   736 Mn                 23.41500  20.77300  17.25100 Mn     1 0  0.00000
HETATM   737 Cu                 20.34400  22.14600  17.70400 Cu     1 0  0.00000
HETATM   738 Cu                 26.71900  24.94400  17.42200 Cu     1 0  0.00000
HETATM   739 O                  25.78000  23.53200  17.90200 O      2 0  0.00000
HETATM   740 O                  23.70400  22.05800  19.21700 O      2 0  0.00000
HETATM   741 O                  25.51600  20.50100  17.68200 O      2 0  0.00000
HETATM   742 O                  23.53800  25.19700  19.26400 O      2 0  0.00000
HETATM   743 O                  21.35500  23.42400  18.04200 O      2 0  0.00000
HETATM   744 O                  21.62900  26.68200  18.26800 O      2 0  0.00000
HETATM   745 Mn                 23.64000  26.45500  17.46800 Mn     1 0  0.00000
HETATM   746 Cu                 20.57100  27.92600  17.87400 Cu     1 0  0.00000
HETATM   747 Cu                 26.77500  30.64900  17.68400 Cu     1 0  0.00000
HETATM   748 O                  25.94500  29.23200  18.15500 O      2 0  0.00000
HETATM   749 O                  23.91500  27.69200  19.40300 O      2 0  0.00000
HETATM   750 O                  25.72100  26.19100  17.88900 O      2 0  0.00000
HETATM   751 O                  23.57600  30.74000  19.67800 O      2 0  0.00000
HETATM   752 O                  21.67100  29.16000  18.37400 O      2 0  0.00000
HETATM   753 Mn                 17.20400  16.54300  18.90600 Mn     1 0  0.00000
HETATM   754 Cu                 22.33300  16.45100  20.00600 Cu     1 0  0.00000
HETATM   755 O                  19.55000  16.97800  21.59400 O      2 0  0.00000
HETATM   756 O                  19.31300  16.86700  19.08000 O      2 0  0.00000
HETATM   757 O                  17.11400  17.87100  20.63200 O      2 0  0.00000
HETATM   758 Mn                 17.39100  22.23000  19.13600 Mn     1 0  0.00000
HETATM   759 Mn                 19.34700  18.01600  20.32800 Mn     1 0  0.00000
HETATM   760 Cu                 16.39300  19.49400  20.51600 Cu     1 0  0.00000
HETATM   761 Cu                 22.57600  22.18600  20.27000 Cu     1 0  0.00000
HETATM   762 O                  19.04900  19.34900  19.42600 O      2 0  0.00000
HETATM   763 O                  21.66900  20.72600  20.57700 O      2 0  0.00000
HETATM   764 O                  19.54200  19.48100  21.89900 O      2 0  0.00000
HETATM   765 O                  21.49100  18.00300  20.36100 O      2 0  0.00000
HETATM   766 O                  19.77300  22.57100  21.90400 O      2 0  0.00000
HETATM   767 O                  17.07300  21.20500  20.56600 O      2 0  0.00000
HETATM   768 O                  19.56500  22.29200  19.39900 O      2 0  0.00000
HETATM   769 O                  17.37500  23.71200  20.84500 O      2 0  0.00000
HETATM   770 Mn                 17.59800  27.94700  19.33100 Mn     1 0  0.00000
HETATM   771 Mn                 19.60100  23.63400  20.54600 Mn     1 0  0.00000
HETATM   772 Cu                 16.60600  25.25300  20.71200 Cu     1 0  0.00000
HETATM   773 Cu                 22.78800  27.95500  20.46700 Cu     1 0  0.00000
HETATM   774 O                  19.29800  24.96500  19.58200 O      2 0  0.00000
HETATM   775 O                  21.89800  26.43500  20.76500 O      2 0  0.00000
HETATM   776 O                  19.77800  25.08900  22.09600 O      2 0  0.00000
HETATM   777 O                  21.74100  23.52300  20.52900 O      2 0  0.00000
HETATM   778 O                  19.98900  28.12800  22.08200 O      2 0  0.00000
HETATM   779 O                  17.32500  26.90900  20.76200 O      2 0  0.00000
HETATM   780 O                  19.78900  27.98000  19.57200 O      2 0  0.00000
HETATM   781 O                  17.56600  29.40200  21.06700 O      2 0  0.00000
HETATM   782 Mn                 19.81600  29.24600  20.78900 Mn     1 0  0.00000
HETATM   783 Cu                 16.82700  30.98200  20.88500 Cu     1 0  0.00000
HETATM   784 O                  19.47000  30.55500  19.87300 O      2 0  0.00000
HETATM   785 O                  19.98600  30.63100  22.38800 O      2 0  0.00000
HETATM   786 O                  21.91400  29.39500  20.87500 O      2 0  0.00000
HETATM   787 Cu                 18.53500  19.41500  23.21700 Cu     1 0  0.00000
HETATM   788 O                  17.47300  17.78000  23.18400 O      2 0  0.00000
HETATM   789 Cu                 18.77100  25.18000  23.40600 Cu     1 0  0.00000
HETATM   790 O                  17.70100  23.62700  23.41700 O      2 0  0.00000
HETATM   791 O                  17.47600  20.78300  23.18200 O      2 0  0.00000
HETATM   792 Cu                 18.87400  30.91000  23.71100 Cu     1 0  0.00000
HETATM   793 O                  17.85300  29.32300  23.59000 O      2 0  0.00000
HETATM   794 O                  17.68700  26.50200  23.37700 O      2 0  0.00000
HETATM   795 Cu                 28.54800  16.22100  16.91900 Cu     1 0  0.00000
HETATM   796 O                  29.82100  17.36400  17.39300 O      2 0  0.00000
HETATM   797 O                  29.89500  20.65500  17.51700 O      2 0  0.00000
HETATM   798 Cu                 28.68100  21.90400  17.21500 Cu     1 0  0.00000
HETATM   799 O                  29.89000  23.18100  17.56100 O      2 0  0.00000
HETATM   800 O                  30.10900  26.38500  17.70800 O      2 0  0.00000
HETATM   801 Cu                 28.91300  27.69300  17.39000 Cu     1 0  0.00000
HETATM   802 O                  30.23000  28.95000  17.81200 O      2 0  0.00000
HETATM   803 Mn                 25.45200  16.34300  18.37500 Mn     1 0  0.00000
HETATM   804 Cu                 30.62800  16.15700  19.55300 Cu     1 0  0.00000
HETATM   805 O                  27.84300  16.69700  21.10700 O      2 0  0.00000
HETATM   806 O                  27.69600  16.63800  18.55000 O      2 0  0.00000
HETATM   807 O                  25.60300  17.75900  20.14900 O      2 0  0.00000
HETATM   808 Mn                 25.61400  21.96800  18.72600 Mn     1 0  0.00000
HETATM   809 Mn                 27.64000  17.76800  19.85500 Mn     1 0  0.00000
HETATM   810 Cu                 24.66200  19.20900  20.09100 Cu     1 0  0.00000
HETATM   811 Cu                 30.85800  21.91200  19.76400 Cu     1 0  0.00000
HETATM   812 O                  27.38000  19.10800  18.94000 O      2 0  0.00000
HETATM   813 O                  30.19100  20.28100  19.98100 O      2 0  0.00000
HETATM   814 O                  27.83200  19.19400  21.45100 O      2 0  0.00000
HETATM   815 O                  29.88000  17.72100  19.86300 O      2 0  0.00000
HETATM   816 O                  28.06200  22.30500  21.40100 O      2 0  0.00000
HETATM   817 O                  25.68900  20.81300  20.08800 O      2 0  0.00000
HETATM   818 O                  27.92400  22.08800  18.89100 O      2 0  0.00000
HETATM   819 O                  25.75800  23.56100  20.38000 O      2 0  0.00000
HETATM   820 Mn                 25.82300  27.65800  18.92600 Mn     1 0  0.00000
HETATM   821 Mn                 27.86400  23.38600  20.07300 Mn     1 0  0.00000
HETATM   822 Cu                 24.87900  24.98300  20.29200 Cu     1 0  0.00000
HETATM   823 Cu                 31.07400  27.67700  19.96100 Cu     1 0  0.00000
HETATM   824 O                  27.64900  24.73100  19.10700 O      2 0  0.00000
HETATM   825 O                  30.42400  26.01800  20.18000 O      2 0  0.00000
HETATM   826 O                  28.04200  24.81800  21.63800 O      2 0  0.00000
HETATM   827 O                  30.13800  23.43400  20.02500 O      2 0  0.00000
HETATM   828 O                  28.30400  27.85800  21.57400 O      2 0  0.00000
HETATM   829 O                  25.94100  26.52100  20.29100 O      2 0  0.00000
HETATM   830 O                  28.17300  27.78900  19.05500 O      2 0  0.00000
HETATM   831 O                  25.94600  29.14800  20.64000 O      2 0  0.00000
HETATM   832 Mn                 28.05900  28.99800  20.30600 Mn     1 0  0.00000
HETATM   833 Cu                 25.12600  30.62800  20.51100 Cu     1 0  0.00000
HETATM   834 O                  27.81000  30.36000  19.46300 O      2 0  0.00000
HETATM   835 O                  28.28400  30.34900  21.95800 O      2 0  0.00000
HETATM   836 O                  30.44500  29.39200  20.27300 O      2 0  0.00000
HETATM   837 Mn                 21.61500  19.29900  21.59500 Mn     1 0  0.00000
HETATM   838 Cu                 20.73600  16.46700  22.92900 Cu     1 0  0.00000
HETATM   839 Cu                 26.80100  19.16300  22.74700 Cu     1 0  0.00000
HETATM   840 O                  23.34700  16.66700  21.42500 O      2 0  0.00000
HETATM   841 O                  25.82900  17.53900  22.65300 O      2 0  0.00000
HETATM   842 O                  23.60500  16.73600  24.06300 O      2 0  0.00000
HETATM   843 O                  23.96000  19.43700  24.08900 O      2 0  0.00000
HETATM   844 O                  21.54700  18.09700  22.87600 O      2 0  0.00000
HETATM   845 O                  23.75700  19.38600  21.54000 O      2 0  0.00000
HETATM   846 O                  21.70300  20.88100  23.07200 O      2 0  0.00000
HETATM   847 Mn                 21.83200  25.05300  21.83500 Mn     1 0  0.00000
HETATM   848 Mn                 23.80200  20.74700  23.01500 Mn     1 0  0.00000
HETATM   849 Cu                 20.81700  22.21300  23.23000 Cu     1 0  0.00000
HETATM   850 Cu                 27.03000  24.91700  22.93800 Cu     1 0  0.00000
HETATM   851 O                  23.58300  21.91100  21.73600 O      2 0  0.00000
HETATM   852 O                  26.11900  23.31200  22.94700 O      2 0  0.00000
HETATM   853 O                  23.92000  21.99300  24.27700 O      2 0  0.00000
HETATM   854 O                  25.89500  20.55500  22.69100 O      2 0  0.00000
HETATM   855 O                  24.19000  25.12600  24.27500 O      2 0  0.00000
HETATM   856 O                  21.73400  23.73600  23.00900 O      2 0  0.00000
HETATM   857 O                  23.95200  25.01200  21.74100 O      2 0  0.00000
HETATM   858 O                  21.91900  26.60400  23.26600 O      2 0  0.00000
HETATM   859 Mn                 22.05100  30.78400  22.10700 Mn     1 0  0.00000
HETATM   860 Mn                 24.02600  26.46000  23.20500 Mn     1 0  0.00000
HETATM   861 Cu                 21.04200  27.95500  23.42800 Cu     1 0  0.00000
HETATM   862 Cu                 27.12400  30.67000  23.24800 Cu     1 0  0.00000
HETATM   863 O                  23.80800  27.61000  21.92500 O      2 0  0.00000
HETATM   864 O                  26.31600  28.99300  23.14300 O      2 0  0.00000
HETATM   865 O                  24.12800  27.70300  24.45600 O      2 0  0.00000
HETATM   866 O                  26.10700  26.27300  22.88400 O      2 0  0.00000
HETATM   867 O                  24.40800  30.49100  24.70900 O      2 0  0.00000
HETATM   868 O                  22.02500  29.48800  23.32600 O      2 0  0.00000
HETATM   869 O                  24.23500  30.39800  22.06300 O      2 0  0.00000
HETATM   870 Mn                 17.63000  16.60600  24.51100 Mn     1 0  0.00000
HETATM   871 Cu                 22.78300  16.52900  25.64000 Cu     1 0  0.00000
HETATM   872 O                  19.22300  16.86300  26.65600 O      2 0  0.00000
HETATM   873 O                  19.57300  16.78200  24.16200 O      2 0  0.00000
HETATM   874 O                  17.23500  17.94700  25.62300 O      2 0  0.00000
HETATM   875 Mn                 17.79900  22.38600  24.69000 Mn     1 0  0.00000
HETATM   876 Mn                 19.81500  18.15100  25.77600 Mn     1 0  0.00000
HETATM   877 Cu                 16.64900  19.49000  26.15300 Cu     1 0  0.00000
HETATM   878 Cu                 23.06600  22.19300  25.82100 Cu     1 0  0.00000
HETATM   879 O                  19.53400  19.27600  24.55000 O      2 0  0.00000
HETATM   880 O                  22.14400  20.77100  25.59100 O      2 0  0.00000
HETATM   881 O                  20.21700  19.55300  26.95700 O      2 0  0.00000
HETATM   882 O                  21.78700  17.89700  25.38400 O      2 0  0.00000
HETATM   883 O                  19.60600  22.40700  26.93900 O      2 0  0.00000
HETATM   884 O                  17.46200  20.96600  25.64600 O      2 0  0.00000
HETATM   885 O                  19.78800  22.31000  24.43000 O      2 0  0.00000
HETATM   886 O                  17.61200  23.72900  25.86300 O      2 0  0.00000
HETATM   887 Mn                 17.99600  28.09300  24.86400 Mn     1 0  0.00000
HETATM   888 Mn                 20.02100  23.76900  26.02000 Mn     1 0  0.00000
HETATM   889 Cu                 16.87400  25.22000  26.35200 Cu     1 0  0.00000
HETATM   890 Cu                 23.27700  27.94900  26.00200 Cu     1 0  0.00000
HETATM   891 O                  19.76000  24.81700  24.70600 O      2 0  0.00000
HETATM   892 O                  22.35700  26.50200  25.79600 O      2 0  0.00000
HETATM   893 O                  20.41200  25.21800  27.10400 O      2 0  0.00000
HETATM   894 O                  22.04700  23.55300  25.54500 O      2 0  0.00000
HETATM   895 O                  19.75300  27.98500  27.12900 O      2 0  0.00000
HETATM   896 O                  17.69200  26.68600  25.84300 O      2 0  0.00000
HETATM   897 O                  20.01000  27.96000  24.62600 O      2 0  0.00000
HETATM   898 O                  17.85300  29.42900  26.04600 O      2 0  0.00000
HETATM   899 Mn                 20.23200  29.31100  26.21300 Mn     1 0  0.00000
HETATM   900 Cu                 17.18000  30.98100  26.60700 Cu     1 0  0.00000
HETATM   901 O                  20.00100  30.45000  25.02400 O      2 0  0.00000
HETATM   902 O                  20.67500  30.76500  27.42200 O      2 0  0.00000
HETATM   903 O                  22.26500  29.36600  25.83900 O      2 0  0.00000
HETATM   904 Mn                 29.83500  19.16100  21.30100 Mn     1 0  0.00000
HETATM   905 Cu                 28.98100  16.22900  22.44900 Cu     1 0  0.00000
HETATM   906 O                  30.03800  17.72700  22.33100 O      2 0  0.00000
HETATM   907 O                  30.07400  20.51100  22.43900 O      2 0  0.00000
HETATM   908 Mn                 30.05200  24.88500  21.49400 Mn     1 0  0.00000
HETATM   909 Cu                 29.09000  21.93900  22.74700 Cu     1 0  0.00000
HETATM   910 O                  30.16800  23.41800  22.49800 O      2 0  0.00000
HETATM   911 O                  30.29000  26.23700  22.63300 O      2 0  0.00000
HETATM   912 Mn                 30.22500  30.55700  21.59700 Mn     1 0  0.00000
HETATM   913 Cu                 29.31900  27.69300  22.94300 Cu     1 0  0.00000
HETATM   914 O                  30.40000  29.23700  22.77200 O      2 0  0.00000
HETATM   915 Mn                 25.80000  16.39500  24.02100 Mn     1 0  0.00000
HETATM   916 Cu                 31.03300  16.17700  25.22300 Cu     1 0  0.00000
HETATM   917 O                  27.56100  16.49300  26.14200 O      2 0  0.00000
HETATM   918 O                  27.85500  16.50000  23.66700 O      2 0  0.00000
HETATM   919 O                  25.81000  17.88400  25.06200 O      2 0  0.00000
HETATM   920 Mn                 26.04500  22.15900  24.29300 Mn     1 0  0.00000
HETATM   921 Mn                 28.05500  17.86800  25.30000 Mn     1 0  0.00000
HETATM   922 Cu                 24.94400  19.20900  25.62800 Cu     1 0  0.00000
HETATM   923 Cu                 31.34000  21.93400  25.37000 Cu     1 0  0.00000
HETATM   924 O                  27.84100  19.00300  24.06500 O      2 0  0.00000
HETATM   925 O                  30.55800  20.40600  25.02500 O      2 0  0.00000
HETATM   926 O                  28.51700  19.31600  26.47300 O      2 0  0.00000
HETATM   927 O                  30.25200  17.76700  24.93300 O      2 0  0.00000
HETATM   928 O                  27.92400  22.11000  26.43700 O      2 0  0.00000
HETATM   929 O                  25.87500  20.64700  25.18400 O      2 0  0.00000
HETATM   930 O                  28.06800  22.05100  23.94200 O      2 0  0.00000
HETATM   931 O                  26.05900  23.60100  25.37800 O      2 0  0.00000
HETATM   932 Mn                 26.25700  27.85000  24.48100 Mn     1 0  0.00000
HETATM   933 Mn                 28.27800  23.49800  25.53800 Mn     1 0  0.00000
HETATM   934 Cu                 25.16700  24.94700  25.83200 Cu     1 0  0.00000
HETATM   935 Cu                 31.55300  27.68800  25.56500 Cu     1 0  0.00000
HETATM   936 O                  28.07900  24.56300  24.21700 O      2 0  0.00000
HETATM   937 O                  30.78800  26.14600  25.22100 O      2 0  0.00000
HETATM   938 O                  28.70300  24.99300  26.62000 O      2 0  0.00000
HETATM   939 O                  30.48000  23.43100  25.10300 O      2 0  0.00000
HETATM   940 O                  28.06500  27.71200  26.64800 O      2 0  0.00000
HETATM   941 O                  26.10500  26.34400  25.37400 O      2 0  0.00000
HETATM   942 O                  28.30200  27.69600  24.14900 O      2 0  0.00000
HETATM   943 O                  26.32200  29.23000  25.62500 O      2 0  0.00000
HETATM   944 Mn                 28.49700  29.05500  25.73000 Mn     1 0  0.00000
HETATM   945 Cu                 25.43600  30.68400  26.13700 Cu     1 0  0.00000
HETATM   946 O                  28.37100  30.18900  24.52800 O      2 0  0.00000
HETATM   947 O                  28.96100  30.39300  27.01200 O      2 0  0.00000
HETATM   948 O                  30.73700  29.26600  25.34200 O      2 0  0.00000
HETATM   949 Mn                 22.00900  19.29300  27.41100 Mn     1 0  0.00000
HETATM   950 O                  24.37300  16.47600  26.45800 O      2 0  0.00000
HETATM   951 O                  23.81000  19.13200  26.58700 O      2 0  0.00000
HETATM   952 Mn                 22.22800  25.03300  27.59900 Mn     1 0  0.00000
HETATM   953 O                  24.38000  22.30600  26.72700 O      2 0  0.00000
HETATM   954 O                  24.04500  24.86200  26.77800 O      2 0  0.00000
HETATM   955 Mn                 22.60200  30.80900  27.79600 Mn     1 0  0.00000
HETATM   956 O                  24.61200  27.92600  26.90800 O      2 0  0.00000
HETATM   957 O                  24.12600  30.36200  27.22700 O      2 0  0.00000
HETATM   958 Mn                 30.29700  19.05400  26.88700 Mn     1 0  0.00000
HETATM   959 Mn                 30.49900  24.80500  27.07500 Mn     1 0  0.00000
HETATM   960 Mn                 30.85400  30.61800  27.27300 Mn     1 0  0.00000
HETATM   961 C                   7.43500  25.55100  14.87600 C      3 0  0.00000
HETATM   962 C                   7.21100  24.17900  14.86900 C      3 0  0.00000
HETATM   963 C                   5.91400  23.68200  14.80300 C      3 0  0.00000
HETATM   964 C                   4.83800  24.56200  14.74500 C      3 0  0.00000
HETATM   965 C                   5.05700  25.93500  14.75200 C      3 0  0.00000
HETATM   966 C                   6.35800  26.43700  14.81600 C      3 0  0.00000
HETATM   967 C                   6.59500  27.90400  14.80700 C      4 0  0.00000
HETATM   968 H                   8.45800  25.93900  14.93000 H      1 0  0.00000
HETATM   969 H                   8.05900  23.48800  14.91600 H      1 0  0.00000
HETATM   970 H                   5.73900  22.60200  14.79800 H      1 0  0.00000
HETATM   971 H                   3.81600  24.17300  14.69400 H      1 0  0.00000
HETATM   972 H                   4.20800  26.62500  14.70700 H      1 0  0.00000
HETATM   973 H                   6.71100  28.26600  13.77600 H      1 0  0.00000
HETATM   974 H                   7.50800  28.17300  15.35600 H      1 0  0.00000
HETATM   975 H                   5.76100  28.45500  15.26000 H      1 0  0.00000
HETATM   976 C                   6.24400   6.59100  15.24100 C      3 0  0.00000
HETATM   977 C                   6.02100   5.21900  15.23300 C      3 0  0.00000
HETATM   978 C                   4.72300   4.72200  15.16700 C      3 0  0.00000
HETATM   979 C                   3.64700   5.60200  15.10900 C      3 0  0.00000
HETATM   980 C                   3.86700   6.97500  15.11600 C      3 0  0.00000
HETATM   981 C                   5.16700   7.47700  15.18000 C      3 0  0.00000
HETATM   982 C                   5.40500   8.94400  15.17100 C      4 0  0.00000
HETATM   983 H                   7.26700   6.97900  15.29500 H      1 0  0.00000
HETATM   984 H                   6.86900   4.52800  15.28100 H      1 0  0.00000
HETATM   985 H                   4.54900   3.64200  15.16300 H      1 0  0.00000
HETATM   986 H                   2.62500   5.21300  15.05800 H      1 0  0.00000
HETATM   987 H                   3.01700   7.66500  15.07100 H      1 0  0.00000
HETATM   988 H                   5.52000   9.30600  14.14100 H      1 0  0.00000
HETATM   989 H                   6.31700   9.21300  15.72000 H      1 0  0.00000
HETATM   990 H                   4.57000   9.49500  15.62400 H      1 0  0.00000
HETATM   991 C                  23.82100   5.81500  12.50900 C      3 0  0.00000
HETATM   992 C                  23.59800   4.44300  12.50200 C      3 0  0.00000
HETATM   993 C                  22.30000   3.94600  12.43600 C      3 0  0.00000
HETATM   994 C                  21.22400   4.82600  12.37700 C      3 0  0.00000
HETATM   995 C                  21.44300   6.19900  12.38400 C      3 0  0.00000
HETATM   996 C                  22.74400   6.70100  12.44800 C      3 0  0.00000
HETATM   997 C                  22.98200   8.16800  12.44000 C      4 0  0.00000
HETATM   998 H                  24.84400   6.20300  12.56300 H      1 0  0.00000
HETATM   999 H                  24.44500   3.75200  12.54900 H      1 0  0.00000
HETATM  1000 H                  22.12600   2.86600  12.43100 H      1 0  0.00000
HETATM  1001 H                  20.20200   4.43700  12.32600 H      1 0  0.00000
HETATM  1002 H                  20.59400   6.88900  12.34000 H      1 0  0.00000
HETATM  1003 H                  23.09700   8.53000  11.40900 H      1 0  0.00000
HETATM  1004 H                  23.89400   8.43700  12.98800 H      1 0  0.00000
HETATM  1005 H                  22.14700   8.71900  12.89200 H      1 0  0.00000
HETATM  1006 C                  17.19400  15.90500  13.78800 C      3 0  0.00000
HETATM  1007 C                  16.97000  14.53300  13.78100 C      3 0  0.00000
HETATM  1008 C                  15.67300  14.03700  13.71500 C      3 0  0.00000
HETATM  1009 C                  14.59700  14.91600  13.65700 C      3 0  0.00000
HETATM  1010 C                  14.81600  16.28900  13.66400 C      3 0  0.00000
HETATM  1011 C                  16.11700  16.79100  13.72800 C      3 0  0.00000
HETATM  1012 C                  16.35400  18.25800  13.71900 C      4 0  0.00000
HETATM  1013 H                  18.21700  16.29300  13.84200 H      1 0  0.00000
HETATM  1014 H                  17.81800  13.84200  13.82800 H      1 0  0.00000
HETATM  1015 H                  15.49800  12.95600  13.71000 H      1 0  0.00000
HETATM  1016 H                  13.57500  14.52700  13.60600 H      1 0  0.00000
HETATM  1017 H                  13.96700  16.97900  13.61900 H      1 0  0.00000
HETATM  1018 H                  16.47000  18.62000  12.68800 H      1 0  0.00000
HETATM  1019 H                  17.26700  18.52700  14.26800 H      1 0  0.00000
HETATM  1020 H                  15.52000  18.80900  14.17200 H      1 0  0.00000
HETATM  1021 C                  25.60600  24.78500   9.94400 C      3 0  0.00000
HETATM  1022 C                  25.38300  23.41300   9.93700 C      3 0  0.00000
HETATM  1023 C                  24.08500  22.91700   9.87100 C      3 0  0.00000
HETATM  1024 C                  23.00900  23.79600   9.81200 C      3 0  0.00000
HETATM  1025 C                  23.22900  25.16900   9.81900 C      3 0  0.00000
HETATM  1026 C                  24.52900  25.67200   9.88300 C      3 0  0.00000
HETATM  1027 C                  24.76700  27.13800   9.87400 C      4 0  0.00000
HETATM  1028 H                  26.62900  25.17400   9.99800 H      1 0  0.00000
HETATM  1029 H                  26.23100  22.72200   9.98400 H      1 0  0.00000
HETATM  1030 H                  23.91100  21.83600   9.86600 H      1 0  0.00000
HETATM  1031 H                  21.98700  23.40800   9.76100 H      1 0  0.00000
HETATM  1032 H                  22.37900  25.86000   9.77500 H      1 0  0.00000
HETATM  1033 H                  24.88200  27.50100   8.84400 H      1 0  0.00000
HETATM  1034 H                  25.67900  27.40700  10.42300 H      1 0  0.00000
HETATM  1035 H                  23.93200  27.69000  10.32700 H      1 0  0.00000
HETATM  1036 C                  11.44000  20.71300  10.84000 C      3 0  0.00000
HETATM  1037 C                  11.21700  19.34100  10.83300 C      3 0  0.00000
HETATM  1038 C                   9.91900  18.84500  10.76700 C      3 0  0.00000
HETATM  1039 C                   8.84300  19.72500  10.70800 C      3 0  0.00000
HETATM  1040 C                   9.06200  21.09700  10.71500 C      3 0  0.00000
HETATM  1041 C                  10.36300  21.60000  10.78000 C      3 0  0.00000
HETATM  1042 C                  10.60100  23.06600  10.77100 C      4 0  0.00000
HETATM  1043 H                  12.46300  21.10200  10.89400 H      1 0  0.00000
HETATM  1044 H                  12.06500  18.65000  10.88000 H      1 0  0.00000
HETATM  1045 H                   9.74500  17.76400  10.76200 H      1 0  0.00000
HETATM  1046 H                   7.82100  19.33600  10.65700 H      1 0  0.00000
HETATM  1047 H                   8.21300  21.78800  10.67100 H      1 0  0.00000
HETATM  1048 H                  10.71600  23.42900   9.74000 H      1 0  0.00000
HETATM  1049 H                  11.51300  23.33500  11.32000 H      1 0  0.00000
HETATM  1050 H                   9.76600  23.61800  11.22400 H      1 0  0.00000
FORMAT CONECT (a6,12i6)
END

  F Final_Cu_Toluene                                                   
   32.0000   32.0000   30.1000
   90.0000   90.0000   90.0000
   1 Cu    0.57169878841578D-01  0.17475701203612D+01  0.74514333629559D+01
   2 O     0.94387556563731D+00  0.65366773272888D-01  0.70942174871613D+01
   3 Cu    0.98494183251245D+00  0.10595419532514D+02  0.13488358105874D+02
   4 O     0.31349307321345D+02  0.46511864569823D+01  0.52870911388959D+01
   5 O     0.31164217525907D+02  0.17556519459375D+01  0.58096912265320D+01
   6 Cu    0.15528540794391D+01  0.14509560152253D+02  0.11468064409579D+02
   7 O     0.77575811304651D+00  0.13028445742287D+02  0.12207139061485D+02
   8 O     0.28121742503768D+00  0.10020450165639D+02  0.11766487099852D+02
   9 Cu   -0.48939594446990D+00 -0.20691178476602D+00  0.10362278027150D+02
  10 Cu    0.11335363945622D+02  0.28253030497918D+01  0.78722415481059D+01
  11 O     0.96565849559586D+01  0.21326390366346D+01  0.75544144531460D+01
  12 O     0.24169632020535D+02  0.19848109887503D+02  0.29778726446353D+01
  13 O     0.63591099433825D+01  0.36699417154398D+01  0.96998788752442D+01
  14 O     0.23646314405712D+02  0.20946955932608D+02  0.26758307136034D+01
  15 O     0.60106630636199D+01  0.64686321730143D+01  0.12362436098021D+02
  16 Mn    0.60393547063273D+01  0.68586023252808D+01  0.13993127573608D+02
  17 Cu    0.68546502902335D+01  0.79829392874532D+01  0.12488412857308D+02
  18 Cu    0.98395906576084D+01  0.78004783300611D+01  0.13107045664583D+02
  19 O     0.10496118430841D+02  0.61429889131485D+01  0.12964450746977D+02
  20 O     0.59888475869425D+01  0.83082226875937D+01  0.14820664688404D+02
  21 O     0.10537243080684D+02  0.40964466284830D+01  0.91534496928944D+01
  22 O     0.65718513896814D+01  0.11572254402589D+02  0.13896230745126D+02
  23 O     0.56429297420154D+01  0.88915871530423D+01  0.11473820943836D+02
  24 O     0.38044117715687D+01  0.12521231663958D+02  0.14769320736176D+02
  25 Mn    0.58416143282189D+01  0.13175784950769D+02  0.14197474489951D+02
  26 Cu    0.41649647006822D+01  0.14258791614225D+02  0.14460378620022D+02
  27 Cu    0.85330320224055D+01  0.13272927607948D+02  0.97164093230745D+01
  28 O     0.74496586741579D+01  0.12257155177280D+02  0.10824351830246D+02
  29 O     0.58352419001388D+01  0.14013724090146D+02  0.16380663792896D+02
  30 O     0.65019786549309D+01  0.84107929977435D+01  0.64940809866399D+01
  31 O     0.76550429705469D+01  0.14870982642771D+02  0.10297080028134D+02
  32 O     0.51555051411842D+01  0.13932001960524D+02  0.12813612202083D+02
  33 Mn    0.52396745250209D+00  0.25052041823081D+00  0.86900861802171D+01
  34 Cu    0.69525280880286D+01 -0.65154549933943D-01  0.96286970597179D+01
  35 O     0.34974378414185D+01  0.26409347433900D+01  0.12261516179446D+02
  36 O     0.51560901051699D+00  0.30661095636508D+02  0.93466000575514D+01
  37 O     0.39909146288434D+00  0.33081705966385D+01  0.11704075490536D+02
  38 Mn   -0.14830069348024D+00  0.32534143908813D+01  0.61349040632821D+01
  39 Mn    0.24206815828029D+01  0.38253643851796D+01  0.12980633108599D+02
  40 Cu    0.18432803354206D+01  0.41912746726725D+01  0.11044476603520D+02
  41 Cu    0.64572223296711D+01  0.68298942320954D+01  0.15987288972993D+02
  42 O     0.86108409908782D+00  0.18656999966896D+01  0.90945779541912D+01
  43 O     0.81665895273751D+01  0.71682277630371D+01  0.13447007279190D+02
  44 O     0.19733580206315D+01  0.40741222168637D+01  0.14591878060236D+02
  45 O     0.65029896575263D+01  0.11192598407225D+01  0.82220782199403D+01
  46 O     0.21827598939477D+01  0.84864581322339D+01  0.16241234618949D+02
  47 O     0.22489088397410D+01  0.54134820591865D+01  0.12327974182199D+02
  48 O     0.24477805082757D+01  0.96010379612506D+01  0.13372471845118D+02
  49 O     0.57168839641163D-01  0.83552002639586D+01  0.14536521138195D+02
  50 Mn   -0.11664770228487D+00  0.11636536439167D+02  0.12126322111445D+02
  51 Mn    0.15698330850039D+01  0.91690255063899D+01  0.14814662948142D+02
  52 Cu   -0.16356127828580D+01  0.78172091413608D+01  0.14246318985554D+02
  53 Cu    0.63013488123573D+01  0.12496548595310D+02  0.17473171915104D+02
  54 O     0.16882487107083D+01  0.11422317564282D+02  0.14946423338230D+02
  55 O     0.44755914969594D+01  0.12135865421852D+02  0.17785223418763D+02
  56 O     0.22104819795979D+01  0.11528892199835D+02  0.20287790558564D+02
  57 O     0.54585555119844D+01  0.56378352688987D+01  0.14878475525099D+02
  58 O     0.25708571350267D+01  0.14663322578946D+02  0.18878032055098D+02
  59 O    -0.15631308677715D+01  0.12342746372462D+02  0.13518069774395D+02
  60 O     0.31645627118597D+01  0.15008534483702D+02  0.15797772700739D+02
  61 O    -0.14457995975835D+01  0.14973526375605D+02  0.15758044605510D+02
  62 Mn    0.29015860387588D+01  0.15358236073125D+02  0.17400986763577D+02
  63 Cu   -0.45182483239340D+00  0.15616810982982D+02  0.14352339463875D+02
  64 O     0.72435592037628D+00  0.15844080818962D+02  0.12680953276559D+02
  65 O     0.18124232759377D+01  0.16739552760583D+02  0.17594844836059D+02
  66 O     0.85476480167405D+01  0.15433904453700D+02  0.16794194145603D+02
  67 Cu    0.18011436753680D+01  0.47227419187694D+01  0.16346522788462D+02
  68 O     0.35248032866850D+00  0.37440800608010D+01  0.16872860094645D+02
  69 Cu    0.17541415108941D+01  0.10773743814877D+02  0.21904706102609D+02
  70 O    -0.16881191098285D-01  0.10445841129149D+02  0.21549759742751D+02
  71 O     0.61752370391523D-01  0.91425189502795D+01  0.18763642814839D+02
  72 Cu    0.28136109725044D+01  0.16355510046359D+02  0.19129198449764D+02
  73 O     0.29284235825028D+02  0.13298023600844D+02  0.20450689268026D+02
  74 O     0.27366033570272D+01  0.11295509004143D+02  0.23446707923018D+02
  75 Cu    0.14168803626241D+02  0.30281505521450D+02  0.91174709263348D+01
  76 O     0.13591250752095D+02  0.28677221578243D+02  0.86612342571197D+01
  77 O     0.10872839855399D+02  0.40940439363194D+01  0.65789433231198D+01
  78 Cu    0.12661007595351D+02  0.56711985969151D+01  0.58458620659027D+01
  79 O     0.14552645354892D+02  0.58978791673501D+01  0.52654333634517D+01
  80 O     0.12887954176659D+02  0.12493831204543D+02  0.81637044772308D+01
  81 Cu    0.11297581112261D+02  0.12469235640444D+02  0.74233007737296D+01
  82 O     0.10373779559534D+02  0.11762645008973D+02  0.89982365765632D+01
  83 Mn    0.95925662768275D+01  0.38626180758615D+01  0.77364927472200D+01
  84 Cu    0.15704190279444D+02 -0.27040886250597D+00  0.11595114807774D+02
  85 O     0.10888199587496D+02  0.12665911510303D+00  0.11554905696760D+02
  86 O     0.15520499290772D+02 -0.13078939363974D+00  0.79055825147587D+01
  87 O     0.80299465810990D+01  0.44466567177284D+01  0.74752377311958D+01
  88 Mn    0.13395986036919D+02  0.72552192469005D+01  0.68366061257978D+01
  89 Mn    0.11841787727010D+02  0.11894159625874D+01  0.10755095716906D+02
  90 Cu    0.81761553880172D+01  0.32261405160923D+01  0.89800818461335D+01
  91 Cu    0.13988082100181D+02  0.55834264278650D+01  0.12120741493924D+02
  92 O     0.11900436956344D+02  0.17026151138761D+01  0.91642309504978D+01
  93 O     0.13192711239147D+02  0.26018110022369D+01  0.15260607469014D+02
  94 O     0.11797082285654D+02  0.34129581514645D+01  0.17487201635870D+02
  95 O     0.13901599832338D+02 -0.54817858185830D+00  0.10677894945345D+02
  96 O     0.10822523938229D+02  0.76321241350448D+01  0.15421912531521D+02
  97 O     0.12311706966120D+02  0.73476091096378D+01  0.54536150136788D+01
  98 O     0.13117909533871D+02  0.58656496507785D+01  0.77088526346037D+01
  99 O     0.79908650132704D+01  0.96673721868053D+01  0.12549630000234D+02
 100 Mn    0.87876989053704D+01  0.12756309124005D+02  0.11675617880217D+02
 101 Mn    0.11678833136940D+02  0.75864691989312D+01  0.13951807530178D+02
 102 Cu    0.81344537447953D+01  0.11484665232292D+02  0.13057650098865D+02
 103 Cu    0.13706649063065D+02  0.10575029219372D+02  0.15763084585219D+02
 104 O     0.11465719345386D+02  0.85119561350374D+01  0.12555728948541D+02
 105 O     0.13580067152323D+02  0.85574585905934D+01  0.15101045563799D+02
 106 O     0.14068432953216D+02  0.98243503457668D+01  0.20023478962682D+02
 107 O     0.13330756492266D+02  0.64728132954243D+01  0.13532073351930D+02
 108 O     0.11818850454378D+02  0.10491107068351D+02  0.15573227162140D+02
 109 O     0.97786647570508D+01  0.11443543513839D+02  0.12291122884917D+02
 110 O     0.97022101342281D+01  0.12364055159009D+02  0.64744982137047D+01
 111 O     0.10007952249779D+02  0.13912456519004D+02  0.11686555822466D+02
 112 Mn    0.94262612859871D+01  0.12681752110416D+02  0.80405297657853D+01
 113 Cu    0.10201050973620D+02  0.13722046334345D+02  0.13581690666503D+02
 114 O     0.95077978778388D+01  0.14375594931981D+02  0.85268952351679D+01
 115 O     0.10916139862691D+02  0.13745948016798D+02  0.18031309585896D+02
 116 O     0.14769748639066D+02  0.13145333505921D+02  0.15027941229397D+02
 117 Mn    0.67388430791111D+01  0.19765383179078D+01  0.96200789474864D+01
 118 Cu    0.45248078171433D+01  0.12107901999861D+01  0.12796357785464D+02
 119 Cu    0.10453179551787D+02  0.34715759968676D+01  0.18690914160558D+02
 120 O     0.56908862492782D+01 -0.34176746944324D-01  0.13411483580286D+02
 121 O     0.90411463083191D+01  0.35836363243927D+01  0.17534007896106D+02
 122 O     0.83026369611393D+01  0.37663991448786D+01  0.14947837999057D+02
 123 O     0.66928724473002D+01  0.53852439565436D+01  0.17270409238736D+02
 124 O     0.57830393437757D+01  0.10844146684285D+01  0.10682092211540D+02
 125 O     0.82718589812497D+01  0.20166126320922D+01  0.10384713961834D+02
 126 O     0.46011538448519D+01  0.78396673820017D+01  0.17473586378146D+02
 127 Mn    0.35352727535531D+01  0.11465753183775D+02  0.19073150793062D+02
 128 Mn    0.61935748396043D+01  0.75404954203050D+01  0.17844479117452D+02
 129 Cu    0.27831346776154D+01  0.81064462212708D+01  0.18100469759177D+02
 130 Cu    0.12829582858872D+02  0.84785508398763D+01  0.20511027952693D+02
 131 O     0.76042324585528D+01  0.78965498067325D+01  0.17063665845700D+02
 132 O     0.11570705310939D+02  0.70872091954274D+01  0.21011041827947D+02
 133 O     0.67743180275769D+01  0.74028071308338D+01  0.19455468559047D+02
 134 O     0.10381622038533D+02  0.49413509669599D+01  0.19583861351656D+02
 135 O     0.97336629305321D+01  0.10963258483811D+02  0.19418662696741D+02
 136 O     0.32760466514801D+01  0.99354089903444D+01  0.18336907216601D+02
 137 O     0.83396272632390D+01  0.13388052002116D+02  0.13549969073251D+02
 138 O     0.47760836972381D+01  0.12067315901541D+02  0.20220683278225D+02
 139 Mn    0.65909986758244D+01  0.14434782709552D+02  0.17872820755989D+02
 140 Mn    0.80314048795716D+01  0.11043770461705D+02  0.19473192134919D+02
 141 Cu    0.54905745180758D+01  0.13589387855844D+02  0.20915448743828D+02
 142 Cu    0.10422161533783D+02  0.15461095871527D+02  0.18530496838698D+02
 143 O     0.67548133804985D+01  0.10835597851125D+02  0.18329895967998D+02
 144 O     0.98832305400935D+01  0.14969191169015D+02  0.20323103335188D+02
 145 O     0.77870282260709D+01  0.12734285721073D+02  0.20792657863609D+02
 146 O     0.79061334901790D+01  0.13234509690856D+02  0.17815527217181D+02
 147 O     0.98180413529567D+01  0.17354481099052D+02  0.19114438245917D+02
 148 O     0.57703854055471D+01  0.14292272499128D+02  0.19306169226712D+02
 149 O     0.10297417641815D+02  0.13631063106650D+02  0.15371426917304D+02
 150 Mn    0.12738776346799D+01  0.42297812339179D+01  0.18215753042819D+02
 151 Cu    0.85072705282835D+01  0.24123324802832D+01  0.16193023425201D+02
 152 O     0.31605778284586D+01  0.26855410901279D+01  0.17266204786623D+02
 153 O     0.10673599863859D+00  0.12241923344404D+01  0.16159582336477D+02
 154 O     0.47740842128450D+00  0.60379151511134D+01  0.21676848369822D+02
 155 Mn   -0.66793716819458D+00  0.95399247722015D+01  0.20224225883108D+02
 156 Mn    0.35649080872412D+01  0.13657288788366D+01  0.18313006934473D+02
 157 Cu    0.79883604307579D+00  0.50536891045423D+01  0.20029712128898D+02
 158 Cu    0.69786902753410D+01  0.76180210517801D+01  0.21308131952351D+02
 159 O     0.18479154904837D+01  0.57019012578613D+01  0.17890785540702D+02
 160 O     0.44215114263938D+01  0.20187595363904D+01  0.19724492312676D+02
 161 O     0.23241906468960D+01  0.40664392117803D+01  0.20539228357343D+02
 162 O     0.43586128596258D+01  0.65515229325292D-01  0.17450670202705D+02
 163 O     0.37060986615074D+01  0.62167188387429D+01  0.22054916276674D+02
 164 O    -0.13024499466934D+01  0.81009361155168D+01  0.20729896717590D+02
 165 O     0.33814625513567D+01  0.76961041070392D+01  0.19820145878192D+02
 166 O     0.27411413418293D+02  0.60595836005971D+01  0.20784411458704D+02
 167 Mn    0.16383043214173D+01  0.14522811849937D+02  0.23964127902550D+02
 168 Mn    0.33603118183982D+01  0.76825698933634D+01  0.21427810308284D+02
 169 Cu    0.28232192110874D+02  0.48394331801393D+01  0.21877818124855D+02
 170 Cu    0.67778713067764D+01  0.12481098037356D+02  0.24056718800009D+02
 171 O     0.26116921877183D+01  0.90722395481847D+01  0.21989671485587D+02
 172 O     0.56000423067206D+01  0.11854023672514D+02  0.25337566927690D+02
 173 O     0.68684658515031D+01  0.10726811345710D+02  0.23377551804775D+02
 174 O     0.53823174649310D+01  0.84828922626865D+01  0.21550484177954D+02
 175 O     0.33645953953304D+01  0.13636935132963D+02  0.24768033874102D+02
 176 O     0.13962516797399D+01  0.13357097691825D+02  0.22768047564722D+02
 177 O     0.50714378666471D+01  0.13211417794841D+02  0.22500807535647D+02
 178 O     0.21349104113001D+01  0.16095383368227D+02  0.23616395245871D+02
 179 Mn    0.48225162702619D+01  0.12833900758274D+02  0.24170140595785D+02
 180 Cu    0.32627831276316D+01  0.17376339416349D+02  0.22875375254363D+02
 181 O     0.38470719482530D+01  0.16008887862562D+02  0.20746712830104D+02
 182 O     0.46750913889911D+01  0.16604584775606D+02  0.23743599635855D+02
 183 O     0.67864670637502D+01  0.14177106077996D+02  0.24613209466235D+02
 184 Mn    0.12913061587359D+02  0.40094125324147D+01  0.16198701123397D+02
 185 Cu    0.12487653066249D+02  0.63058848326422D+00  0.12556902267756D+02
 186 O     0.12235193508062D+02  0.23359090876782D+01  0.11940871002931D+02
 187 O     0.12509805679545D+02  0.56176643471555D+01  0.16380278451211D+02
 188 Mn    0.12367972583652D+02  0.93203249833978D+01  0.16581707509317D+02
 189 Cu    0.11970803516039D+02  0.73740763396483D+01  0.16975685868897D+02
 190 O     0.11249291331054D+02  0.89231823051077D+01  0.17787144214931D+02
 191 O     0.14307550060408D+02  0.99749435808738D+01  0.17442709272815D+02
 192 Mn    0.14494252446437D+02  0.13876787770306D+02  0.16585614790718D+02
 193 Cu    0.14002581116677D+02  0.11230917751994D+02  0.18860642838796D+02
 194 O     0.13910971702709D+02  0.12583933918481D+02  0.17536680841783D+02
 195 Mn    0.73851249609922D+01  0.40750433843820D+01  0.16374551087232D+02
 196 Cu    0.16609663160548D+02  0.62659827678091D+00  0.19384548595681D+02
 197 O     0.15682390978779D+02  0.44177226882057D+00  0.20975153319237D+02
 198 O     0.14578339311944D+02  0.24188004269308D+00  0.18069116193239D+02
 199 O     0.67277944234749D+01  0.24941241636576D+01  0.16642339479609D+02
 200 Mn    0.10262654488012D+02  0.60010444226402D+01  0.21030080027221D+02
 201 Mn    0.14605026591459D+02  0.76995576020332D+00  0.19672629238548D+02
 202 Cu    0.53694955832119D+01  0.26967257752262D+01  0.21231567823289D+02
 203 Cu    0.20493736035821D+02  0.10254474105397D+02  0.22318131133033D+02
 204 O     0.13145848123404D+02  0.16761201535339D+01  0.19919108965098D+02
 205 O     0.17588367543208D+02  0.45225628726942D+01  0.20728140719771D+02
 206 O     0.15231598108861D+02  0.53998461823788D+01  0.19761874807883D+02
 207 O     0.16080855457170D+02  0.25100459594655D+01  0.19344665370357D+02
 208 O     0.16224221462503D+02  0.77483081887002D+01  0.19402102423967D+02
 209 O     0.10360230570124D+02  0.51112310619437D+01  0.22317256915671D+02
 210 O     0.13352669299150D+02  0.73698920749758D+01  0.18363725318409D+02
 211 O     0.87036925843922D+01  0.67980954196614D+01  0.21047170117181D+02
 212 Mn    0.93937084108390D+01  0.13826994800300D+02  0.21524263902432D+02
 213 Mn    0.14493063264551D+02  0.77378905750209D+01  0.19600985755975D+02
 214 Cu    0.92703089491106D+01  0.12563997170218D+02  0.19966739697736D+02
 215 Cu    0.14269236220511D+02  0.14617064501954D+02  0.23151558533597D+02
 216 O     0.14106617345712D+02  0.74879412921196D+01  0.21300098201319D+02
 217 O     0.13467002125644D+02  0.12939095935430D+02  0.23251212041595D+02
 218 O     0.20420379702495D+02  0.11671860978075D+02  0.19886198165145D+02
 219 O     0.20308543836559D+02  0.12080223115478D+02  0.22828324591750D+02
 220 O     0.13033175873927D+02  0.14903128277471D+02  0.21667868747639D+02
 221 O     0.10577735146859D+02  0.12561314205899D+02  0.21319995209568D+02
 222 O     0.13679343325059D+02  0.12420865651078D+02  0.20166437163355D+02
 223 O     0.93124606570559D+01  0.14380972945378D+02  0.23065681733608D+02
 224 Mn    0.13734966979004D+02  0.13422150466993D+02  0.21624615799914D+02
 225 Cu    0.82118543355917D+01  0.15701911468181D+02  0.23778315515533D+02
 226 O     0.10183801537604D+02  0.18098837219524D+02  0.21650089907391D+02
 227 O     0.12116304316421D+02  0.17285201850106D+02  0.23449836409980D+02
 228 O     0.15381967331571D+02  0.13802127116784D+02  0.21840419095398D+02
 229 Mn    0.39335011752146D+01  0.40455700725028D+01  0.21217616592424D+02
 230 O     0.93789534405964D+01  0.20229683525539D+01  0.20097363013011D+02
 231 O     0.38871773372513D+01  0.28414267728926D+01  0.22402912398680D+02
 232 Mn    0.67171572330183D+01  0.92061531273064D+01  0.22516682831294D+02
 233 O     0.53871070735699D+01  0.45823115461179D+01  0.20692276375111D+02
 234 O     0.72075347304540D+01  0.77443437924420D+01  0.23124367971465D+02
 235 Mn    0.62536060745220D+01  0.16124223652938D+02  0.23805989369460D+02
 236 O     0.76245287099426D+01  0.93684759342371D+01  0.20993958791660D+02
 237 O     0.72761193097180D+01  0.17207328407061D+02  0.24562823411444D+02
 238 Mn    0.16506271401865D+02  0.41974266684105D+01  0.19480807102863D+02
 239 Mn    0.19589238606160D+02  0.11758806002661D+02  0.21317332854702D+02
 240 Mn    0.11751940186796D+02  0.18408909207216D+02  0.22282012907777D+02
 241 Cu    0.44855321431397D+01  0.18610742419978D+02  0.12549309598099D+02
 242 O     0.38174834854158D+01  0.18793318703884D+02  0.10728652312078D+02
 243 Cu    0.58089603938598D+01  0.24407257473887D+02  0.10807544540139D+02
 244 O     0.48260269901484D+01  0.23077926035124D+02  0.11637393096380D+02
 245 O     0.41461457403244D+01  0.20267443852565D+02  0.12958288710670D+02
 246 Cu    0.29873423682801D+01  0.29675285804248D+02  0.12417849824986D+02
 247 O     0.27644148545269D+01  0.27861657467174D+02  0.13028111252800D+02
 248 O     0.46089349961950D+01  0.25753906870983D+02  0.11282775423005D+02
 249 Cu    0.45663374648116D+01  0.15627316394443D+02  0.10874969934225D+02
 250 Cu    0.53778812761438D+01  0.13562949927362D+02  0.79801361685003D+01
 251 O     0.71038289826951D+01  0.12851978931984D+02  0.79150836313018D+01
 252 O     0.47880705656311D+01  0.14130226030252D+02  0.97013468491348D+01
 253 O     0.90977152554238D+01  0.22779359810813D+02  0.73110832004718D+01
 254 O     0.29030811819416D+01  0.11109575317116D+02  0.94471361545474D+01
 255 O     0.66250486290653D+01  0.21026994642304D+02  0.70312645335130D+01
 256 Mn    0.89142692310168D+01  0.22153047208706D+02  0.88831029602225D+01
 257 Cu    0.69437333393302D+01  0.22143351915657D+02  0.85939853332750D+01
 258 Cu    0.13569493144108D+02  0.20053718630382D+02  0.81252648656066D+01
 259 O     0.13699433379988D+02  0.19620647481066D+02  0.62979285701560D+01
 260 O     0.10450287195739D+02  0.22666208506195D+02  0.94395247754234D+01
 261 O     0.29945990118362D+02  0.23275781808476D+02  0.70318212924988D+01
 262 O     0.92983766766311D+01  0.30056594931887D+02  0.85405572611392D+01
 263 O     0.56081573509864D+01  0.23464181702194D+02  0.78378329055673D+01
 264 O     0.67878794711485D+01  0.28620638673285D+02  0.98311018892439D+01
 265 Mn    0.64123454214341D+01  0.28921732571838D+02  0.11439245877368D+02
 266 Cu    0.56427729068081D+01  0.27300244818511D+02  0.10618424521541D+02
 267 Cu    0.11765574653889D+02  0.27866722214654D+02  0.72095561952211D+01
 268 O     0.11523644805879D+02  0.29749500375720D+02  0.67109483286893D+01
 269 O     0.67554471209078D+01  0.27768459587092D+02  0.12695002287892D+02
 270 O     0.15645990908652D+02  0.20425477354421D+02  0.82169358782490D+01
 271 O     0.73828974523564D+01  0.31104922813039D+02  0.11118851380558D+02
 272 O     0.68860193870863D+01  0.25933380515516D+02  0.10248210660785D+02
 273 Mn    0.28330561090893D+01  0.17964810661995D+02  0.11683433083534D+02
 274 Cu    0.98664949567951D+01  0.18779593306524D+02  0.14326930511858D+02
 275 O     0.62446420338337D+01  0.16621050397514D+02  0.15439245118098D+02
 276 O     0.27991795140417D+01  0.15907978481932D+02  0.10949102760164D+02
 277 O     0.21140041640712D+01  0.17937272374047D+02  0.13222215928169D+02
 278 Mn    0.40339398888362D+01  0.22403094021448D+02  0.12972505429800D+02
 279 Mn    0.56069639432500D+01  0.17822216148742D+02  0.16509568018345D+02
 280 Cu    0.35656583914463D-02  0.21053328185205D+02  0.15206645483772D+02
 281 Cu    0.92723041667989D+01  0.24364086568298D+02  0.12804824025057D+02
 282 O     0.47747282194989D+01  0.16897227640913D+02  0.12230963521956D+02
 283 O     0.97453648192210D+01  0.22586646319752D+02  0.12659229656926D+02
 284 O     0.46358812297336D+01  0.19031806747571D+02  0.15832220327771D+02
 285 O     0.88949303270315D+01  0.20448943269951D+02  0.14776701895896D+02
 286 O     0.77242379689512D+01  0.21239509216495D+02  0.12081109588898D+02
 287 O     0.50033929774494D+01  0.22402624994481D+02  0.14342006305619D+02
 288 O     0.81271426229934D+01  0.20805248340153D+02  0.92568721854338D+01
 289 O     0.20257638607188D+01  0.24304959875228D+02  0.16328870202352D+02
 290 Mn    0.16675814468317D+01  0.26894295108259D+02  0.13952133344252D+02
 291 Mn    0.80816515095307D+01  0.22804309081129D+02  0.12316989397479D+02
 292 Cu    0.15036532743371D+01  0.26129374708675D+02  0.15778838773911D+02
 293 Cu    0.75419122964617D+01  0.26812549312760D+02  0.14040229425763D+02
 294 O     0.72797791758075D+01  0.23124565669083D+02  0.10146556723104D+02
 295 O     0.60809996723803D+01  0.27207097470479D+02  0.15109339912798D+02
 296 O     0.33433313256012D+01  0.26676843462089D+02  0.15641267398558D+02
 297 O     0.75706656926483D+01  0.24077264571630D+02  0.13245347744165D+02
 298 O     0.36247811448975D+01  0.30188190889641D+02  0.14943603625273D+02
 299 O     0.11248412418229D+01  0.27865366059944D+02  0.15306302491114D+02
 300 O     0.47335654765985D+01  0.29295025627652D+02  0.11820543736473D+02
 301 O     0.14841882744205D+01  0.30285851436057D+02  0.13377757612446D+02
 302 Mn    0.35007363036470D+01  0.31476069869242D+02  0.13195398335662D+02
 303 Cu   -0.95525130816685D+00  0.30568724109944D+02  0.13547726468857D+02
 304 O     0.29509602428127D+01  0.31300954417852D+02  0.11593776355018D+02
 305 O     0.33740501172774D+01  0.32837813048653D+02  0.14142616192990D+02
 306 O     0.78092828362764D+01  0.30049053005863D+02  0.13400487632539D+02
 307 Cu    0.51155605394516D+01  0.19452329630737D+02  0.17608819150212D+02
 308 O     0.30470318045632D+01  0.18300702748550D+02  0.19422629978017D+02
 309 Cu    0.33810151598950D+01  0.25910778838947D+02  0.21056736677170D+02
 310 O    -0.19104261718893D+00  0.20452410102424D+02  0.21413140749805D+02
 311 O    -0.56461745921569D+00  0.19980494566621D+02  0.16559320196720D+02
 312 Cu    0.16774410863905D+01  0.30383051362763D+02  0.15253667025919D+02
 313 O    -0.22645404148996D+00  0.30629951464089D+02  0.15384453086701D+02
 314 O     0.19925747559626D+01  0.26462530961342D+02  0.19705387348784D+02
 315 Cu    0.14274186455356D+02  0.11588024199673D+02  0.11590524285296D+02
 316 O     0.14771678536607D+02  0.10465722543465D+02  0.99621853615552D+01
 317 O     0.17981998176395D+02  0.17699599788645D+02  0.85720679670846D+01
 318 Cu    0.16770978016131D+02  0.19028678669835D+02  0.84930878252239D+01
 319 O     0.35574427311873D+01  0.26169723896203D+02  0.56505440326596D+01
 320 O     0.15323347859490D+02  0.26079773346753D+02  0.76678055235436D+01
 321 Cu    0.14604901590852D+02  0.26533653408061D+02  0.92229330087012D+01
 322 O     0.22417396517320D+01  0.20814427871873D+02  0.29919427678276D+01
 323 Mn    0.70534706859285D+01  0.14314279242136D+02  0.88655617657292D+01
 324 Cu    0.12966030032639D+02  0.14641505999541D+02  0.11280518494391D+02
 325 O     0.14476974401503D+02  0.14637143708738D+02  0.12539920638359D+02
 326 O     0.13337174172137D+02  0.12956241192995D+02  0.10532476744310D+02
 327 O     0.60636188553138D+01  0.15176540658048D+02  0.76999162017774D+01
 328 Mn    0.12007187003338D+02  0.20690985303270D+02  0.70799118984567D+01
 329 Mn    0.13029849065172D+02  0.15377456683748D+02  0.13163630670267D+02
 330 Cu    0.10554845520633D+02  0.21858748413102D+02  0.77683033563940D+01
 331 Cu    0.17106853608478D+02  0.22466294817783D+02  0.12551914320310D+02
 332 O     0.12039267639460D+02  0.14035847711590D+02  0.13510071825721D+02
 333 O     0.16426493098269D+02  0.21827393776401D+02  0.14124752634121D+02
 334 O     0.13063114420556D+02  0.16404121850431D+02  0.14453273560469D+02
 335 O     0.12553219420511D+02  0.16321751014768D+02  0.11764545154219D+02
 336 O     0.13675918616664D+02  0.21659824168229D+02  0.13884209489433D+02
 337 O     0.10716249959386D+02  0.21117432069324D+02  0.61700639939630D+01
 338 O     0.15761864519947D+02  0.21562146665843D+02  0.11571533532518D+02
 339 O     0.13119456472001D+02  0.21720123445840D+02  0.77355994381510D+01
 340 Mn    0.10183738060022D+02  0.29118222823669D+02  0.74316078230823D+01
 341 Mn    0.15138308113188D+02  0.22212667871080D+02  0.13073650606347D+02
 342 Cu    0.88928621660189D+01  0.28323283044217D+02  0.88002950841078D+01
 343 Cu    0.15720884967864D+02  0.28349989251729D+02  0.11645316303122D+02
 344 O     0.11762021519647D+02  0.19526522754495D+02  0.82620131281823D+01
 345 O     0.15673663986232D+02  0.27432364156383D+02  0.13263436156769D+02
 346 O     0.12689609592464D+02  0.26671707001028D+02  0.14140472234037D+02
 347 O     0.16832294658003D+02  0.22482056127588D+02  0.79389257014428D+01
 348 O     0.15561088834275D+02  0.30092743946046D+02  0.12483165288687D+02
 349 O     0.88966378627968D+01  0.28068010819923D+02  0.69626554226514D+01
 350 O     0.13110298382298D+02  0.26468178492842D+02  0.10292303391193D+02
 351 O     0.10675099723387D+02  0.27913624998502D+02  0.90529200111035D+01
 352 Mn    0.12766161568402D+02  0.27249453849279D+02  0.88528329709028D+01
 353 Cu    0.77439741919101D+01  0.31866559227258D+02  0.12802083679976D+02
 354 O     0.12453943118105D+02  0.26069297610770D+02  0.76525674247224D+01
 355 O     0.12813218613768D+02  0.30875810122837D+02  0.13264971638195D+02
 356 O     0.15809263125882D+02  0.29302560944093D+02  0.10106360982101D+02
 357 Mn    0.93340713500940D+01  0.20206431643051D+02  0.13048277152500D+02
 358 Cu    0.67276124670725D+01  0.16304508682689D+02  0.17246475662041D+02
 359 Cu    0.12227647040744D+02  0.17771034499375D+02  0.16532598272834D+02
 360 O     0.11036989031202D+02  0.19802534143929D+02  0.13241620107924D+02
 361 O     0.11229981641517D+02  0.16159401776370D+02  0.17018902752322D+02
 362 O     0.73983673872166D+01  0.16245106648051D+02  0.19107055560899D+02
 363 O     0.89339700106173D+01  0.21357540508855D+02  0.20003309731370D+02
 364 O     0.68332337253713D+01  0.18887202164617D+02  0.17156517055366D+02
 365 O     0.88574578252041D+01  0.18564498172336D+02  0.12846383908406D+02
 366 O     0.67427713260128D+01  0.23339506951411D+02  0.19482778452361D+02
 367 Mn    0.48688873991876D+01  0.27142680240935D+02  0.16405455713766D+02
 368 Mn    0.79021740277407D+01  0.22550758159568D+02  0.20520349666994D+02
 369 Cu    0.62160564895264D+01  0.24751091862841D+02  0.18576842776611D+02
 370 Cu    0.11634833100061D+02  0.25980904290181D+02  0.15453831364761D+02
 371 O     0.78621497597317D+01  0.25039952553967D+02  0.17950792080153D+02
 372 O     0.10419313181442D+02  0.25286173190252D+02  0.16743892406368D+02
 373 O     0.88716034686930D+01  0.23585301736993D+02  0.21552487140786D+02
 374 O     0.10709552916153D+02  0.18648982117767D+02  0.16104623394480D+02
 375 O     0.11108895128215D+02  0.29136183371054D+02  0.18238852093962D+02
 376 O     0.56161705013921D+01  0.26158401971200D+02  0.17640875448582D+02
 377 O     0.88049741268336D+01  0.26277156772198D+02  0.12983311453966D+02
 378 O     0.47316700521319D+01  0.28755685117069D+02  0.17044027669505D+02
 379 Mn    0.73962634830336D+01  0.31118537904773D+02  0.14665449959816D+02
 380 Mn    0.97039037999178D+01  0.28583496754993D+02  0.16128485038344D+02
 381 Cu    0.45034598799139D+01  0.30460833431289D+02  0.16556107207129D+02
 382 Cu    0.12957234801662D+02  0.32328436238379D+02  0.18620228641533D+02
 383 O     0.87210693827564D+01  0.27363079447938D+02  0.15420455614687D+02
 384 O     0.13201167438128D+02  0.30806780487351D+02  0.19599669000942D+02
 385 O     0.91664902859093D+01  0.30072878472478D+02  0.16181298080081D+02
 386 O     0.11286993790709D+02  0.27709612566925D+02  0.16000364617900D+02
 387 O     0.11087212798255D+02  0.32218825798858D+02  0.19066196327984D+02
 388 O     0.63182260080438D+01  0.30525428088113D+02  0.15850100215372D+02
 389 O     0.82457576871653D+01  0.32518841337333D+02  0.14390152223279D+02
 390 Mn    0.29556587904596D+01  0.17341853056116D+02  0.20854960285321D+02
 391 Cu    0.82633633777049D+01  0.17830346820455D+02  0.19769680830376D+02
 392 O     0.44614790798914D+01  0.18630504982819D+02  0.22121668400260D+02
 393 O     0.48906329661625D+01  0.16887165193465D+02  0.17661441384673D+02
 394 O     0.18465042486125D+01  0.18005656428718D+02  0.21866326930316D+02
 395 Mn    0.30227549320954D+02  0.20444077515844D+02  0.21823355597439D+02
 396 Mn    0.55266548533748D+01  0.19505695048159D+02  0.20956905241195D+02
 397 Cu    0.30349438117355D+02  0.19398790571282D+02  0.23528347411417D+02
 398 Cu    0.77278515103210D+01  0.24679301181487D+02  0.22498514165579D+02
 399 O     0.50652482045359D+01  0.19855959228223D+02  0.19369338096006D+02
 400 O     0.69055019920179D+01  0.20973710282862D+02  0.21938917055276D+02
 401 O     0.43892261937124D+01  0.21384695138880D+02  0.21982261234839D+02
 402 O     0.68869456334230D+01  0.18430904420853D+02  0.20529372590151D+02
 403 O     0.21875550895762D+01  0.23013335223872D+02  0.19107506322950D+02
 404 O     0.29531022161695D+02  0.20951763931601D+02  0.23234194322002D+02
 405 O     0.45945711869644D+01  0.24695935860159D+02  0.19478897329099D+02
 406 O     0.73264397383021D-01  0.24735634269037D+02  0.18473876445574D+02
 407 Mn    0.22058226380134D+01  0.27580418500175D+02  0.21074277682527D+02
 408 Mn    0.28825025839543D+01  0.24408087089089D+02  0.19846788240465D+02
 409 Cu    0.90086511656949D+00  0.23938873417278D+02  0.19985215748415D+02
 410 Cu    0.79440174002992D+01  0.29717878128383D+02  0.20856842181226D+02
 411 O     0.26196582150388D+01  0.24422344651944D+02  0.21526083685524D+02
 412 O     0.78135941396528D+01  0.28312930614449D+02  0.22058652340372D+02
 413 O     0.65910373243898D+01  0.25780363083710D+02  0.23433033052927D+02
 414 O     0.73389521066576D+01  0.25810925865235D+02  0.20981712472656D+02
 415 O     0.16929183277840D+01  0.32472004771072D+02  0.18806452307662D+02
 416 O     0.12233679601811D+01  0.28281769027920D+02  0.22233345082897D+02
 417 O     0.38979961492518D+01  0.27755487172474D+02  0.20762238038915D+02
 418 O     0.14823780220646D+01  0.29923864097326D+02  0.20282479184186D+02
 419 Mn    0.12497028851388D+01  0.30657967764708D+02  0.18762500074418D+02
 420 Cu    0.16486442926132D+01  0.22788586535770D+01  0.18306843477936D+02
 421 O     0.17521549888595D+01  0.30501851202130D+02  0.17174422376101D+02
 422 O     0.66602704653282D+01  0.33520847040376D+02  0.21084589222612D+02
 423 O     0.79971004202655D+01  0.31364079996058D+02  0.20145028894081D+02
 424 Mn    0.15063635301130D+02  0.19820722595834D+02  0.15227803740471D+02
 425 Cu    0.13938945912001D+02  0.14714869547155D+02  0.14842030547765D+02
 426 O     0.14758239461606D+02  0.19239259782080D+02  0.13751519005162D+02
 427 O     0.13245061851374D+02  0.19093372471035D+02  0.16050983160396D+02
 428 Mn    0.13341517919828D+02  0.27047797861464D+02  0.15664322618351D+02
 429 Cu    0.13209209688197D+02  0.19944068033120D+02  0.14495972371282D+02
 430 O     0.12932840087677D+02  0.25699621788978D+02  0.16714696537920D+02
 431 O     0.15087277292941D+02  0.26988010007692D+02  0.15904347575740D+02
 432 Mn    0.14226666906569D+02  0.31706393765955D+02  0.12997543989238D+02
 433 Cu    0.14615264967988D+02  0.28343214935837D+02  0.14827574987284D+02
 434 O     0.14683192078960D+02  0.33314747019625D+02  0.13505485951731D+02
 435 Mn    0.98756989637487D+01  0.14395297471137D+02  0.16883513311124D+02
 436 Cu    0.11508417314532D+02  0.18090541460965D+02  0.20254890316648D+02
 437 O     0.10564475089076D+02  0.22650310130284D+02  0.24165186981959D+02
 438 O     0.14435218127430D+02  0.15515436470743D+02  0.16359007246832D+02
 439 O     0.10924237288918D+02  0.20053927926946D+02  0.18757449245235D+02
 440 Mn    0.96209533984155D+01  0.25250497512223D+02  0.18288482133341D+02
 441 Mn    0.11433099171440D+02  0.18490583421454D+02  0.18286241957436D+02
 442 Cu    0.10379639527653D+02  0.21873706455243D+02  0.18822460747709D+02
 443 Cu    0.13770893510683D+02  0.23467452292208D+02  0.18977666006593D+02
 444 O     0.12732253057902D+02  0.17639368064044D+02  0.18921505931868D+02
 445 O     0.11582571099343D+02  0.20599176949307D+02  0.23191832294791D+02
 446 O     0.12893880569344D+02  0.22739305029075D+02  0.22977114479462D+02
 447 O     0.12837113959162D+02  0.21761149298604D+02  0.25627036667298D+02
 448 O     0.13604604951401D+02  0.25321203012196D+02  0.19341448744736D+02
 449 O     0.98980235962573D+01  0.23562583543319D+02  0.18858508903392D+02
 450 O     0.11698774192363D+02  0.22360478429304D+02  0.17544439626522D+02
 451 O     0.10101810787810D+02  0.26639879467433D+02  0.19335873627163D+02
 452 Mn    0.11806017563169D+02  0.29749308551477D+02  0.19811572047972D+02
 453 Mn    0.14906179498689D+02  0.24963957660465D+02  0.18247261499523D+02
 454 Cu    0.10229198903735D+02  0.28449925345534D+02  0.19863522317603D+02
 455 Cu    0.17423856706128D+02  0.29710665969659D+02  0.16632727259857D+02
 456 O     0.15041773747757D+02  0.23489795262318D+02  0.17449377625903D+02
 457 O     0.17223210365888D+02  0.24864433329593D+02  0.20979729123421D+02
 458 O     0.15771648555606D+02  0.23588798792821D+02  0.23234948017661D+02
 459 O     0.14997716479140D+02  0.23457463965433D+02  0.20323895674587D+02
 460 O     0.16361570941194D+02  0.28642102350088D+02  0.17649106847544D+02
 461 O     0.11905478216536D+02  0.28152305834971D+02  0.20422205973544D+02
 462 O     0.13810916485736D+02  0.29268608206186D+02  0.16300856743500D+02
 463 O     0.10827928713340D+02  0.30505155569151D+02  0.20917731759144D+02
 464 Mn    0.15505167200846D+02  0.29288244771844D+02  0.16370069209655D+02
 465 Cu    0.10202031322061D+02  0.32344039462876D+02  0.20561490113524D+02
 466 O     0.17298705660422D+02  0.30939733987478D+02  0.19097449481182D+02
 467 O     0.18633546571798D+02  0.30439406518457D+02  0.21505175714357D+02
 468 O     0.16194823851866D+02  0.30869763032034D+02  0.15878899875712D+02
 469 Mn    0.57395537935251D+01  0.21876246092705D+02  0.22594136300316D+02
 470 O     0.71560114165639D+01  0.15572999012271D+02  0.22405079470696D+02
 471 O     0.57337884905467D+01  0.21924126591649D+02  0.24219551712801D+02
 472 Mn    0.76450519395433D+01  0.26681513712146D+02  0.22422345398568D+02
 473 O     0.64053664162744D+01  0.23442063134926D+02  0.22203245437668D+02
 474 O     0.91320136786688D+01  0.25930341403402D+02  0.22926612857936D+02
 475 Mn    0.82905663793408D+01  0.32916654962130D+02  0.20922784045403D+02
 476 O     0.84665148616926D+01  0.28799461192773D+02  0.19456485529224D+02
 477 O     0.94135557461580D+01  0.32526738078666D+02  0.22201333313159D+02
 478 Mn    0.12041325043290D+02  0.21921674879083D+02  0.24244571893020D+02
 479 Mn    0.16142311708194D+02  0.23666554442712D+02  0.21677418941215D+02
 480 Mn    0.17909704548070D+02  0.31585149146763D+02  0.20523414801071D+02
 481 Cu    0.18418094713438D+02  0.36201363806458D+01  0.81752819523219D+01
 482 O     0.18200419235835D+02  0.19548173376466D+01  0.89678648355506D+01
 483 Cu    0.14886309988894D+02  0.76025714068733D+01  0.80867832596096D+01
 484 O     0.16378919199484D+02  0.70596967698004D+01  0.70966676045202D+01
 485 O     0.20881723001603D+02  0.46416355385822D+01  0.60381785127044D+01
 486 Cu    0.16976019430521D+02  0.10683728265721D+02  0.91119511218440D+01
 487 O     0.17315470595973D+02  0.10756897131314D+02  0.72357460447829D+01
 488 O     0.14860244899907D+02  0.89640106398685D+01  0.67983550070633D+01
 489 Cu    0.21620459821987D+02  0.49416302063970D+01  0.77224571179621D+01
 490 Cu    0.26733565810071D+02  0.23528982863928D+01  0.86932844882212D+01
 491 O     0.27125118856586D+02  0.47818889427971D+00  0.89954746841439D+01
 492 O     0.24833774021153D+02 -0.10043989157273D+00  0.72381449052923D+01
 493 O     0.22929105719405D+02  0.68599118182374D+01  0.64887279877915D+01
 494 O     0.22463197235779D+02  0.71330171887263D+01  0.29760980351030D+01
 495 O     0.24710418655040D+02  0.66619625845520D+01  0.40212087188802D+01
 496 Mn    0.25566527513217D+02  0.34041777268038D+01  0.74866183110798D+01
 497 Cu    0.15867846809330D+02  0.48156230263687D+01  0.44434539605802D+01
 498 Cu    0.29584009452261D+02  0.80135457939186D+01  0.76432553144005D+01
 499 O     0.27844463268161D+02  0.85091531610132D+01  0.77871551618133D+01
 500 O     0.24794157619821D+02  0.69577179082988D+01  0.97250629456320D+01
 501 O     0.27211198847936D+02  0.23787799415182D+01  0.67632576631694D+01
 502 O     0.22243076755204D+02  0.11254591482375D+02  0.83171959717869D+01
 503 O     0.16994780968316D+02  0.43778222072858D+01  0.57611607976700D+01
 504 O     0.20433120508031D+02  0.11779005883697D+02  0.59067998541154D+01
 505 Mn    0.20537310579603D+02  0.11298503467279D+02  0.80100833780562D+01
 506 Cu    0.18880395173219D+02  0.11231079445827D+02  0.66893929406094D+01
 507 Cu    0.25823095499413D+02  0.14487801987716D+02  0.99154799538885D+01
 508 O     0.25846054854687D+02  0.13357820934632D+02  0.85082334716447D+01
 509 O     0.22188825025523D+02  0.11849383458922D+02  0.15708786380265D+02
 510 O     0.22914144181888D+02  0.16003120510860D+01  0.44173892457492D+01
 511 O     0.27614696259963D+02  0.13498449472892D+02  0.10679113412313D+02
 512 O     0.19488247534568D+02  0.12439466875570D+02  0.87531025163525D+01
 513 Mn    0.15611615597119D+02 -0.35142123377938D+00  0.95574968967743D+01
 514 Cu    0.24668528452642D+02  0.16945934150613D+01  0.69378542700865D+01
 515 O     0.19960202337190D+02  0.34292092890239D+01  0.11422510935755D+02
 516 O     0.20288128826385D+02  0.40341348437958D+01  0.85846049111869D+01
 517 O     0.15831515470304D+02  0.11012902980001D+01  0.10560987992458D+02
 518 Mn    0.16633546427808D+02  0.61545788510221D+01  0.56745753900954D+01
 519 Mn    0.18959451397457D+02  0.35492013414224D+01  0.10115130179492D+02
 520 Cu    0.14976871234272D+02  0.25782748154780D+01  0.14834585686506D+02
 521 Cu    0.23035719575165D+02  0.74385641276584D+01  0.10414578297306D+02
 522 O     0.17598684744751D+02  0.44499336924785D+01  0.95898454212752D+01
 523 O     0.22364066539871D+02  0.54122309540408D+01  0.92167305320842D+01
 524 O     0.16891266421268D+02  0.26579841459697D+01  0.14754442265301D+02
 525 O     0.24258985797669D+02  0.36332306237623D+01  0.65678500359240D+01
 526 O     0.17500206796522D+02  0.60839626552530D+01  0.12039712872794D+02
 527 O     0.15275445548291D+02  0.47831502503205D+01  0.13117427472874D+02
 528 O     0.16895420164469D+02  0.63545421098637D+01  0.39245851616303D+01
 529 O     0.15410446580172D+02  0.77655406833239D+01  0.12212812396724D+02
 530 Mn    0.15970600226583D+02  0.93007391462979D+01  0.81014089959085D+01
 531 Mn    0.15990550617992D+02  0.56382917218464D+01  0.11682587421086D+02
 532 Cu    0.14448861579431D+02  0.80536340674585D+01  0.13732116046516D+02
 533 Cu    0.23391065773903D+02  0.11280816155371D+02  0.14387335217631D+02
 534 O     0.14870703623412D+02  0.52146627796815D+01  0.10505774978681D+02
 535 O     0.22942115277733D+02  0.10192643752744D+02  0.12879400237515D+02
 536 O     0.17852109814666D+02  0.99049416385015D+01  0.15724587575353D+02
 537 O     0.21460525880232D+02  0.80113885482878D+01  0.10903150854598D+02
 538 O     0.20284046381273D+02  0.14274384953660D+02  0.15438380983756D+02
 539 O     0.13401661404677D+02  0.81993221006834D+01  0.89729541267222D+01
 540 O     0.19722336490597D+02  0.98443378247543D+01  0.74331210089578D+01
 541 O     0.15039585393384D+02  0.10160709281844D+02  0.12582899274759D+02
 542 Mn    0.23509020021928D+02  0.12890818915898D+02  0.15608415306155D+02
 543 Cu    0.16532790703742D+02  0.93269522801628D+01  0.11907780025007D+02
 544 O     0.17130491910483D+02  0.88534013642099D+01  0.93566194277040D+01
 545 O     0.18947750958220D+02  0.15317945729741D+02  0.12833138276511D+02
 546 O     0.24440611957515D+02  0.12880616677651D+02  0.14260367595146D+02
 547 Cu    0.17021323418002D+02  0.39278775151447D+01  0.16277901710388D+02
 548 O     0.18810801304306D+02  0.40628585336516D+01  0.16022041334742D+02
 549 Cu    0.19439928748176D+02  0.10742179906196D+02  0.15621124584163D+02
 550 O     0.20136800018694D+02  0.95023614144535D+01  0.16800655714623D+02
 551 O     0.15215422962821D+02  0.38497930385549D+01  0.16213729757533D+02
 552 Cu    0.18857351959221D+02  0.15986647496023D+02  0.14506397037341D+02
 553 O     0.17320529008485D+02  0.14988646290559D+02  0.14861535212441D+02
 554 O     0.18725969314342D+02  0.12340269749613D+02  0.14620590711811D+02
 555 Cu    0.28919073664034D+02  0.30901459365143D+02  0.84249917362176D+01
 556 O     0.30323032398850D+02  0.20009046730921D+00  0.88030684971436D+01
 557 O     0.30714323046076D+02  0.37948519949475D+01  0.78753829904548D+01
 558 Cu    0.29335017471590D+02  0.48832321021370D+01  0.86752457155691D+01
 559 O     0.31217540698119D+02  0.75777473393497D+01  0.69211299416900D+01
 560 O     0.32446016545328D+02  0.14986458678888D+02  0.10085331550063D+02
 561 Cu    0.29057172707615D+02  0.12700779981358D+02  0.95984191957815D+01
 562 O     0.28095748297926D+02  0.12604079333464D+02  0.81390648294089D+01
 563 Mn    0.25519633082252D+02  0.77878338350363D+00  0.85292548696201D+01
 564 Cu    0.29013368470392D+02  0.29848135215786D+02  0.11439516268064D+02
 565 O     0.27044680147962D+02  0.84482237224976D+00  0.13123700314895D+02
 566 O     0.29197351211550D+02  0.29516713942716D+02  0.95288612841249D+01
 567 O     0.26646605622720D+02  0.42930882809801D+01  0.84341489571565D+01
 568 Mn    0.26510201828312D+02  0.81582501902508D+01  0.87912288444803D+01
 569 Mn    0.26770483057812D+02  0.29138634148089D+01  0.12339501988111D+02
 570 Cu    0.26040994928370D+02  0.60862034374917D+01  0.10653794392355D+02
 571 Cu    0.31893833073082D+02  0.50989431600774D+01  0.69279856924430D+01
 572 O     0.26608642794763D+02  0.24329145215686D+01  0.10674114563142D+02
 573 O     0.33014459449309D+02  0.52901066127971D+01  0.97643365432359D+01
 574 O     0.28301111539480D+02  0.31790712030868D+01  0.13087459199947D+02
 575 O     0.30340182445477D+02 -0.10749696620908D+01  0.11791017802050D+02
 576 O     0.29934651248328D+02  0.45036515599521D+01  0.10355479885189D+02
 577 O     0.27292029618835D+02  0.73477900385478D+01  0.10147775674647D+02
 578 O     0.29007965660953D+02  0.57154959618611D+01  0.71727231862222D+01
 579 O     0.25340382736473D+02  0.94652141258979D+01  0.86812600592559D+01
 580 Mn    0.25980825494117D+02  0.14302671484376D+02  0.11904507867988D+02
 581 Mn    0.30475048423799D+02  0.62401866233264D+01  0.76899294312452D+01
 582 Cu    0.23793032705587D+02  0.10353212047156D+02  0.85926176111570D+01
 583 Cu    0.30065461303548D+02  0.10866210541735D+02  0.12203077565239D+02
 584 O     0.30126377656227D+02  0.70591630934172D+01  0.91466478512694D+01
 585 O     0.29716983442069D+02  0.96989668638143D+01  0.13732922079633D+02
 586 O     0.26768272174246D+02  0.82816801558979D+01  0.14575306925495D+02
 587 O     0.33290795766488D+02  0.37378831098275D+01  0.67856965929194D+01
 588 O     0.28300772171149D+02  0.12088264751012D+02  0.15084981521780D+02
 589 O     0.24933345840060D+02  0.13304372889055D+02  0.11167749711540D+02
 590 O     0.30159450022235D+02  0.11976824663560D+02  0.10791833669087D+02
 591 O     0.27111813710820D+02  0.14685922599296D+02  0.13143936036746D+02
 592 Mn    0.28795873417809D+02  0.11802394320289D+02  0.13398802936270D+02
 593 Cu    0.27327885992652D+02  0.12974376286961D+02  0.12595781227782D+02
 594 O     0.27691790608819D+02  0.11125238620089D+02  0.12292479738648D+02
 595 O     0.28800223544281D+02  0.17270829450547D+02  0.16237680035739D+02
 596 O     0.29970942488460D+02  0.16123706123237D+02  0.13447294441338D+02
 597 Mn    0.23121916161618D+02  0.54632162857880D+01  0.10794008041247D+02
 598 Cu    0.21010139379556D+02  0.38155279740138D+01  0.12951524417782D+02
 599 Cu    0.27157374163641D+02  0.24982700178855D+01  0.14295912623270D+02
 600 O     0.24221621955132D+02  0.19135862925744D+01  0.87286846848150D+01
 601 O     0.26195163420125D+02  0.17881559629699D+01  0.15814348898649D+02
 602 O     0.26272001457340D+02  0.46824041240864D+00  0.18407407565386D+02
 603 O     0.23697495233335D+02  0.53790621989122D+01  0.16531798695012D+02
 604 O     0.21922740162788D+02  0.49475795304064D+01  0.11963855466401D+02
 605 O     0.24676443989408D+02  0.47376628445316D+01  0.10828165661033D+02
 606 O     0.21544186875941D+02  0.44992699005746D+01  0.14631403434819D+02
 607 Mn    0.22770226389178D+02  0.89403616824588D+01  0.11679194429958D+02
 608 Mn    0.22081356475337D+02  0.60192086596040D+01  0.16094324003596D+02
 609 Cu    0.20183766648775D+02  0.57492036637016D+01  0.15422458156641D+02
 610 Cu    0.25203846756365D+02  0.83290198012470D+01  0.15494338549399D+02
 611 O     0.23550185522173D+02  0.74608760795636D+01  0.12207218511703D+02
 612 O     0.26082720284115D+02  0.88470276745573D+01  0.17202399173228D+02
 613 O     0.21052695432621D+02  0.57122179356588D+01  0.17585864009699D+02
 614 O     0.27349651835704D+02  0.51377031724083D+01  0.11596785813461D+02
 615 O     0.23944869624394D+02  0.10006065651330D+02  0.18541866136792D+02
 616 O     0.21376372640635D+02  0.71362217196801D+01  0.15002244782116D+02
 617 O     0.23197676652401D+02  0.97827489608798D+01  0.10215435352021D+02
 618 O     0.23709173661951D+02  0.14131922425940D+02  0.16678268461640D+02
 619 Mn    0.21979434390613D+02  0.16175691754887D+02  0.15583896266068D+02
 620 Mn    0.24447747114991D+02  0.95333699768914D+01  0.16940147301235D+02
 621 Cu    0.22045612637023D+02  0.14217234731063D+02  0.15991639252594D+02
 622 Cu    0.25549698735445D+02  0.16706210157166D+02  0.19152285676021D+02
 623 O     0.24586981043200D+02  0.10708833793424D+02  0.15622623086631D+02
 624 O     0.23760684092219D+02  0.16760992369310D+02  0.18517875349232D+02
 625 O     0.25488206029019D+02  0.14889273757740D+02  0.19540235226073D+02
 626 O     0.23566335545444D+02  0.83315780770985D+01  0.16106883766415D+02
 627 O     0.24154004190226D+02  0.17096713555871D+02  0.21183031569210D+02
 628 O     0.22547410265208D+02  0.15138215468649D+02  0.14356919692066D+02
 629 O     0.25903624164592D+02  0.16807173522556D+02  0.16555384923838D+02
 630 Mn    0.18889846312275D+02  0.19541558361075D+01  0.15056382695142D+02
 631 Cu    0.24476632219776D+02  0.86354199425705D+00  0.18942950646280D+02
 632 O     0.20972545501759D+02 -0.51894253104277D+00  0.18791838134709D+02
 633 O     0.19799002733722D+02  0.25157994499007D+01  0.13808053272232D+02
 634 O     0.19134517855862D+02  0.71969156213146D+00  0.20362150329911D+02
 635 Mn    0.19130487024280D+02  0.87624367844117D+01  0.15616634192805D+02
 636 Mn    0.21948384650032D+02  0.22579853531743D+00  0.17587494793807D+02
 637 Cu    0.16959586848062D+02  0.61099293089495D+01  0.19975728785242D+02
 638 Cu    0.20878055168877D+02  0.55087486611943D+01  0.19442835027263D+02
 639 O     0.17020391857708D+02  0.47235202056170D+01  0.17833398201074D+02
 640 O     0.20246216739602D+02  0.37007480547454D+01  0.19284769883624D+02
 641 O     0.21887129451181D+02  0.28522251615969D+01  0.17484643885738D+02
 642 O     0.23682905845634D+02  0.36309827560584D+00  0.17320076843043D+02
 643 O     0.20542801033191D+02  0.84078969563962D+01  0.21717598383031D+02
 644 O     0.18734239408712D+02  0.67856282569468D+01  0.19965480114616D+02
 645 O     0.18864152206640D+02  0.70838060460023D+01  0.15557828592497D+02
 646 O     0.18749673057922D+02  0.10388695117318D+02  0.21715435277667D+02
 647 Mn    0.18668666132091D+02  0.14022497444085D+02  0.14943666841472D+02
 648 Mn    0.20344594750358D+02  0.69243095966647D+01  0.20754248784161D+02
 649 Cu    0.18546521546578D+02  0.11719944085209D+02  0.19590872401727D+02
 650 Cu    0.25771574072639D+02  0.95833819540077D+01  0.23220657468616D+02
 651 O     0.19926428036987D+02  0.96010882739722D+01  0.14250124254703D+02
 652 O     0.24975864057810D+02  0.11301224120126D+02  0.23855440627807D+02
 653 O     0.22174143914388D+02  0.10120801495651D+02  0.23253434976811D+02
 654 O     0.21669208509510D+02  0.72159424515735D+01  0.19637830620702D+02
 655 O     0.18214055876403D+02  0.13221683774313D+02  0.20323505539134D+02
 656 O     0.16767355422833D+02  0.11409762665541D+02  0.19216525681744D+02
 657 O     0.18530746756521D+02  0.12664368537157D+02  0.17857329952238D+02
 658 O     0.14788014597071D+02  0.17208983427067D+02  0.23045860247495D+02
 659 Mn    0.17236330125255D+02  0.13043003597349D+02  0.18849791934264D+02
 660 Cu    0.13423392995437D+02  0.18580437577118D+02  0.23371290240808D+02
 661 O     0.16308364129333D+02  0.13919006266797D+02  0.18011285630275D+02
 662 O     0.18905692598245D+02  0.17215129850875D+02  0.21009500103846D+02
 663 O     0.21620684411206D+02  0.17964983302858D+02  0.20720909559028D+02
 664 Mn    0.32052935748975D+02  0.49935475875259D+01  0.11109817221537D+02
 665 Cu    0.27388877993040D+02  0.31258211652188D+02  0.13693410562398D+02
 666 O     0.29692204026032D+02 -0.35154228883003D+00  0.14064632056855D+02
 667 O     0.31029413911657D+02  0.61075766762813D+01  0.12008022115426D+02
 668 Mn    0.28492518574107D+02  0.81751496100381D+01  0.14788576383552D+02
 669 Cu    0.29305335984173D+02  0.56728422692119D+01  0.11900798549120D+02
 670 O     0.28875441727531D+02  0.67191137657211D+01  0.13525817924750D+02
 671 O     0.29610365600213D+02  0.78601721880412D+01  0.16062146523104D+02
 672 Mn    0.29791622258216D+02  0.16340991676691D+02  0.15100536884661D+02
 673 Cu    0.28605901591659D+02  0.12931826680837D+02  0.16667434859398D+02
 674 O     0.29222361176156D+02  0.14127073975180D+02  0.17893508396467D+02
 675 Mn    0.25555095601076D+02  0.16979881648109D+01  0.17456157288981D+02
 676 Cu    0.30856333007294D+02  0.16180145106874D+00  0.16665468068366D+02
 677 O     0.27528327810197D+02  0.27970582937080D+01  0.18511637425459D+02
 678 O     0.28815096120049D+02  0.73230046958622D+00  0.20303960875176D+02
 679 O     0.24764094381329D+02  0.32505212447390D+01  0.17772652427845D+02
 680 Mn    0.26858972871469D+02  0.74639065012765D+01  0.19060536729368D+02
 681 Mn    0.28488815434608D+02  0.16362547802673D+01  0.18824377372571D+02
 682 Cu    0.24501797941557D+02  0.49064268106548D+01  0.18082649658793D+02
 683 Cu    0.30272008135513D+02  0.85151812382947D+01  0.18883084846783D+02
 684 O     0.25606930793884D+02  0.32089409335843D+01  0.13632647800722D+02
 685 O     0.31441828391512D+02  0.61066176026622D+01  0.19203173647956D+02
 686 O     0.29930137115277D+02  0.44384960648384D+01  0.20927913389650D+02
 687 O     0.29702666673696D+02  0.13419757688206D+01  0.17603311812861D+02
 688 O     0.29897446104171D+02  0.11675755983948D+02  0.17192275294826D+02
 689 O     0.25851529029630D+02  0.60921614204985D+01  0.18472543487961D+02
 690 O     0.28431102822266D+02  0.79687023107562D+01  0.19076477258956D+02
 691 O     0.25913740507545D+02  0.84173893368300D+01  0.20127519695262D+02
 692 Mn    0.24306922396981D+02  0.15619745439372D+02  0.20401650614279D+02
 693 Mn    0.28772144685566D+02  0.11975934303688D+02  0.18458807176098D+02
 694 Cu    0.25449209018798D+02  0.10299472724754D+02  0.19596148032027D+02
 695 Cu    0.17678970929028D+01  0.12581462443846D+02  0.24473883347647D+02
 696 O     0.27242058346971D+02  0.12168062901116D+02  0.17675825269033D+02
 697 O     0.29050528307427D+02  0.62437493218439D+01  0.22850930260650D+02
 698 O     0.26766171016677D+02  0.51833938397482D+01  0.23116999952134D+02
 699 O     0.29887357830044D+02  0.10203782647276D+02  0.19533784558324D+02
 700 O     0.26693583608887D+02  0.79720109352281D+01  0.22811910810804D+02
 701 O     0.27095952328060D+02  0.10783377590549D+02  0.19961281620223D+02
 702 O     0.27462780427700D+02  0.10450979120321D+02  0.22622588905048D+02
 703 O     0.23267347196956D+02  0.14512126755832D+02  0.21030852373153D+02
 704 Mn    0.26290390171388D+02  0.10254703145764D+02  0.21431874271763D+02
 705 Cu    0.22440766898002D+02  0.16330576233295D+02  0.20754282659064D+02
 706 O     0.29108284814769D+02  0.15867703434587D+02  0.20187401901183D+02
 707 O     0.30374336896294D+02  0.15814572431242D+02  0.22699890327615D+02
 708 O     0.65604081334328D+00  0.13831340270612D+02  0.25212528650759D+02
 709 Mn    0.21685291745072D+02  0.38875553848444D+01  0.18602280942813D+02
 710 O     0.22814528140254D+02  0.12666074574622D+01  0.19700723540992D+02
 711 O     0.23101148339552D+02  0.47013076588497D+01  0.19159090235407D+02
 712 Mn    0.23883051313418D+02  0.10143366087482D+02  0.23559113839047D+02
 713 O     0.20746124453416D+02  0.53098487677193D+01  0.21333321854571D+02
 714 O     0.24607299504168D+02  0.10277016458443D+02  0.21259940545960D+02
 715 Mn    0.20523024501529D+02  0.16733205922791D+02  0.21146123162776D+02
 716 O     0.24394939230095D+02  0.86554498816629D+01  0.24037749690889D+02
 717 O     0.20927667683624D+02  0.15447652810372D+02  0.20138547221879D+02
 718 Mn    0.31061336504529D+02  0.56751724866353D+01  0.20841617242383D+02
 719 Mn    0.27508879126231D+02  0.66258896886915D+01  0.22412323275919D+02
 720 Mn    0.29943101686361D+02  0.14572873703430D+02  0.19429851775478D+02
 721 Cu    0.18198256158120D+02  0.16775023584260D+02  0.10918285925810D+02
 722 O     0.17394499285926D+02  0.15411692625879D+02  0.99658823217795D+01
 723 Cu    0.17886346036113D+02  0.23025519886974D+02  0.93471822627723D+01
 724 O     0.18166829542535D+02  0.22923748693791D+02  0.11058905184728D+02
 725 O     0.16698691888721D+02  0.17775846307961D+02  0.11461834089020D+02
 726 Cu    0.17613642003219D+02  0.29311124960722D+02  0.91179180465117D+01
 727 O     0.17555773596677D+02  0.27492963481984D+02  0.87737761740580D+01
 728 O     0.17053569506678D+02  0.24576572965575D+02  0.92881762994725D+01
 729 Cu    0.18405805126445D+02  0.13877084106903D+02  0.93277000757620D+01
 730 Cu    0.27551263363439D+02  0.18664771190002D+02  0.99686756133468D+01
 731 O     0.25912931543934D+02  0.18021931211621D+02  0.92567931387187D+01
 732 O     0.25622184711995D+02  0.15771375449008D+02  0.11256322598239D+02
 733 O     0.22415938137003D+02  0.18045817291523D+02  0.10172150175088D+02
 734 O     0.32280198794297D+02  0.16991300548996D+02  0.75636665925100D+01
 735 O     0.20924681940522D+02  0.20304493821517D+02  0.10750322866072D+02
 736 Mn    0.22370479037312D+02  0.19433410613954D+02  0.11049356138552D+02
 737 Cu    0.19515346292335D+02  0.21760968080939D+02  0.10932996594309D+02
 738 Cu    0.30423066353430D+02  0.23578896054315D+02  0.95662751476587D+01
 739 O     0.28758762639448D+02  0.23963737666202D+02  0.10343979041029D+02
 740 O     0.23777486795341D+02  0.20296539986343D+02  0.10499591843107D+02
 741 O     0.26758743077059D+02  0.20372828103808D+02  0.95820979700500D+01
 742 O     0.25590064941382D+02  0.23817207459606D+02  0.88758105952435D+01
 743 O     0.29906222892905D+01  0.27424188530910D+02  0.26029175719206D+01
 744 O     0.24369348455290D+02  0.24827421407999D+02  0.60676964235732D+01
 745 Mn    0.25585707828000D+02  0.24389150754364D+02  0.72701780613816D+01
 746 Cu    0.25601922843336D+02  0.23548694981761D+02  0.54632355221299D+01
 747 Cu    0.25695121886658D+02  0.28784110724201D+02  0.11412225139476D+02
 748 O     0.27074314739061D+02  0.27746527164926D+02  0.10861618226529D+02
 749 O     0.25966277350961D+02  0.21930715135033D+02  0.63729357257137D+01
 750 O     0.31876103973387D+02  0.23361820631567D+02  0.85580941092071D+01
 751 O     0.25156341189774D+02  0.29016889814509D+02  0.96717777088060D+01
 752 O     0.32790146970397D+02  0.29445116112560D+02  0.25036761100154D+01
 753 Mn    0.16102286140398D+02  0.11032844649898D+02  0.10867935599217D+02
 754 Cu    0.24097572854180D+02  0.18479957764466D+02  0.11059603732595D+02
 755 O     0.20424775492957D+02  0.16994384529477D+02  0.14240521573926D+02
 756 O     0.16948604702247D+02  0.12653487225511D+02  0.93881378466168D+01
 757 O     0.17578320156038D+02  0.10804744392538D+02  0.11633555550309D+02
 758 Mn    0.16788803223634D+02  0.17522616465039D+02  0.97642775121536D+01
 759 Mn    0.18701627259027D+02  0.17062622735548D+02  0.12834552166247D+02
 760 Cu    0.16819989028929D+02  0.18840460274535D+02  0.15260600223657D+02
 761 Cu    0.23134839174484D+02  0.23762890906663D+02  0.13250553226760D+02
 762 O     0.19335362409130D+02  0.17997766529602D+02  0.11549521069308D+02
 763 O     0.22897806226525D+02  0.22006217330775D+02  0.13250494769736D+02
 764 O     0.17796468899309D+02  0.17985279162073D+02  0.13973763392866D+02
 765 O     0.22984679789550D+02  0.18797473662368D+02  0.12585039272357D+02
 766 O     0.21079582116525D+02  0.24447061792309D+02  0.14411617013497D+02
 767 O     0.15503637916578D+02  0.17644432526614D+02  0.87065263946316D+01
 768 O     0.20000096609619D+02  0.22095561938619D+02  0.12710921416516D+02
 769 O     0.15075810564913D+02  0.23903980057998D+02  0.12723530859097D+02
 770 Mn    0.16529560940834D+02  0.26092466296607D+02  0.88353099183793D+01
 771 Mn    0.21230932150013D+02  0.23193527427862D+02  0.13203260323200D+02
 772 Cu    0.15425832570691D+02  0.25592883157654D+02  0.12905588583413D+02
 773 Cu    0.24365902015722D+02  0.28429851784160D+02  0.15957187698587D+02
 774 O     0.18900936941200D+02  0.21482495003901D+02  0.92136621706475D+01
 775 O     0.23007313549736D+02  0.28329012914335D+02  0.14628227480219D+02
 776 O     0.17247950570429D+02  0.25358752473540D+02  0.13386299725213D+02
 777 O     0.21970389230757D+02  0.23932424759528D+02  0.11765326552234D+02
 778 O     0.18637501711739D+02  0.29072424583392D+02  0.11277627494261D+02
 779 O     0.15652440203722D+02  0.26721205704818D+02  0.10721605352120D+02
 780 O     0.27026696734747D+02  0.24442683243229D+02  0.64690751539970D+01
 781 O     0.17660230677994D+02  0.31149316142890D+02  0.93772198054934D+01
 782 Mn    0.19379034953411D+02  0.29885628003143D+02  0.99585568550352D+01
 783 Cu    0.16749317513887D+02  0.32889271796502D+02  0.84910569158087D+01
 784 O     0.19317380946209D+02  0.29297315233172D+02  0.83590359251811D+01
 785 O     0.20279210469217D+02  0.31274515265563D+02  0.10481749421977D+02
 786 O     0.21409404595772D+02  0.28886157402162D+02  0.10854529803466D+02
 787 Cu    0.16212665894918D+02  0.20641898929312D+02  0.19751519963717D+02
 788 O     0.15964668253459D+02  0.19336701689233D+02  0.20975765532993D+02
 789 Cu    0.17335936294699D+02  0.26992885355968D+02  0.14250993619934D+02
 790 O     0.14001672736826D+02  0.21536514674766D+02  0.18872191053597D+02
 791 O     0.16064895655868D+02  0.19611577859899D+02  0.16557815401283D+02
 792 Cu    0.19839596481954D+02  0.32176660944912D+02  0.15077258234739D+02
 793 O     0.18367479061664D+02  0.32024976112230D+02  0.13966519375988D+02
 794 O     0.17384870128253D+02  0.28782790885210D+02  0.15005466247144D+02
 795 Cu    0.30635299355288D+02  0.15791200527199D+02  0.10122241507169D+02
 796 O     0.30117987369169D+02  0.14166860742629D+02  0.93349090596868D+01
 797 O     0.33140099997753D+02  0.19111133132287D+02  0.11099609731152D+02
 798 Cu    0.32097981354481D+02  0.20728285131633D+02  0.11118169266663D+02
 799 O     0.32928202052736D+02  0.21503678738712D+02  0.97213202962457D+01
 800 O     0.29452454121850D+02  0.29813272837757D+02  0.70223645358906D+01
 801 Cu    0.30248906378174D+02  0.28595082512560D+02  0.81328487436492D+01
 802 O     0.31205204566392D+02  0.28067497984228D+02  0.67954510105609D+01
 803 Mn    0.25729790363990D+02  0.19376956475633D+02  0.10330219504568D+02
 804 Cu    0.32883380910669D+02  0.17453247161343D+02  0.11960436753317D+02
 805 O     0.28469685158286D+02  0.18207087891598D+02  0.12572758819515D+02
 806 O     0.28906160135925D+02  0.16635036758834D+02  0.10030639511086D+02
 807 O     0.25469668718484D+02  0.18909596669028D+02  0.11953110463998D+02
 808 Mn    0.24974717350301D+02  0.23059580629075D+02  0.13022016646896D+02
 809 Mn    0.29094572962576D+02  0.17963269379210D+02  0.11050809221120D+02
 810 Cu    0.26338229110376D+02  0.20328308083420D+02  0.13868773197480D+02
 811 Cu    0.33843521759022D+01  0.21387121952081D+02  0.14602873701284D+02
 812 O     0.29182546336895D+02  0.19391894620249D+02  0.10064704973876D+02
 813 O     0.33785651504824D+02  0.20444225397579D+02  0.14846995871315D+02
 814 O     0.27045637203390D+02  0.18978249636955D+02  0.15064890293503D+02
 815 O     0.31257034173651D+02  0.17318933394826D+02  0.10795696790920D+02
 816 O     0.30000044454880D+02  0.23965361831548D+02  0.13218872185821D+02
 817 O     0.25922175644437D+02  0.21644743832091D+02  0.12764482203576D+02
 818 O     0.30984553140700D+02  0.22127495577169D+02  0.11162998808758D+02
 819 O     0.24915822433940D+02  0.24039909400722D+02  0.11641439544896D+02
 820 Mn    0.25622322374267D+02  0.27089941022481D+02  0.10323361657870D+02
 821 Mn    0.30143609192261D+02  0.23956695737831D+02  0.11464162919053D+02
 822 Cu    0.25042377386292D+02  0.25166814623645D+02  0.10123031641887D+02
 823 Cu    0.33296206932150D+02  0.26426459845392D+02  0.11996049977623D+02
 824 O     0.31280372888578D+02  0.24965009958046D+02  0.10620497859739D+02
 825 O     0.12684569152004D+01  0.25309874010882D+02  0.13573691849491D+02
 826 O     0.25215518316469D+02  0.26344985365088D+02  0.88013891070926D+01
 827 O     0.24360041759632D+01  0.22393797346648D+02  0.13400295529909D+02
 828 O     0.31784666531267D+02  0.27434280535337D+02  0.12331531684233D+02
 829 O     0.24366473547855D+02  0.26538633831368D+02  0.11225403708053D+02
 830 O     0.30911968976020D+02  0.27479954044961D+02  0.93410866085021D+01
 831 O     0.24109512991280D+02  0.29435354024907D+02  0.11993574559603D+02
 832 Mn    0.32011588537948D+02  0.27126787422329D+02  0.10654278499522D+02
 833 Cu    0.23495180065546D+02  0.29721772172153D+02  0.10254733999347D+02
 834 O     0.27385396450477D+02  0.30407241284366D+02  0.11940173481637D+02
 835 O     0.27364577979793D+02  0.29694659158752D+02  0.14605712542622D+02
 836 O     0.33595632864457D+02  0.27425270314349D+02  0.10350191496048D+02
 837 Mn    0.22937413692765D+02  0.20106918125187D+02  0.14446772570683D+02
 838 Cu    0.21310232053733D+02  0.18044133002699D+02  0.15821456114482D+02
 839 Cu    0.26734228753295D+02  0.18570444491609D+02  0.16969252101561D+02
 840 O     0.22955192366855D+02  0.17619985232799D+02  0.15435647631258D+02
 841 O     0.27799122822035D+02  0.20019933687109D+02  0.17348500567750D+02
 842 O     0.21023295322333D+02  0.16615052772855D+02  0.16903217244228D+02
 843 O     0.21577436312066D+02  0.20087889468029D+02  0.17961409001627D+02
 844 O     0.21357836589470D+02  0.19514544452026D+02  0.14646723835616D+02
 845 O     0.24611609871202D+02  0.19989048904759D+02  0.14491276462128D+02
 846 O     0.20798996993193D+02  0.22739066698402D+02  0.16621373201113D+02
 847 Mn    0.22603523477838D+02  0.27470217070791D+02  0.16102144826705D+02
 848 Mn    0.21798164999390D+02  0.21797981936866D+02  0.17576362815365D+02
 849 Cu    0.20314500055926D+02  0.24571236818869D+02  0.16200450956852D+02
 850 Cu    0.26460495183536D+02  0.25221235203552D+02  0.18672932505365D+02
 851 O     0.24512103581334D+02  0.23601765068139D+02  0.14601122812335D+02
 852 O     0.25906209289425D+02  0.23854928479315D+02  0.17426280829296D+02
 853 O     0.22782925230305D+02  0.22286430840227D+02  0.18978903469044D+02
 854 O     0.27768326169179D+02  0.23978348651360D+02  0.14675136243576D+02
 855 O     0.26980063475254D+02  0.26909742104619D+02  0.19726464522490D+02
 856 O     0.21360564522506D+02  0.26277418786897D+02  0.16338369861800D+02
 857 O     0.24143362474120D+02  0.26640469168170D+02  0.16243992844766D+02
 858 O     0.22995873457742D+02  0.28729367186465D+02  0.17288145117330D+02
 859 Mn    0.22181306669180D+02  0.30196770450172D+02  0.11659179856825D+02
 860 Mn    0.25806689104560D+02  0.26964022969781D+02  0.17970526648043D+02
 861 Cu    0.20214439300519D+02  0.29936432879790D+02  0.11814901415824D+02
 862 Cu    0.28009617764863D+02  0.31222450439540D+02  0.20757417875362D+02
 863 O     0.25767652244140D+02  0.28582393058520D+02  0.17195772030850D+02
 864 O     0.27277522314543D+02  0.29660125512565D+02  0.21513070064948D+02
 865 O     0.24508678601546D+02  0.26687817974062D+02  0.19117460109012D+02
 866 O     0.27134355067329D+02  0.26150411750726D+02  0.17179420871660D+02
 867 O     0.24346995930996D+02  0.31153317952658D+02  0.20014276750106D+02
 868 O     0.21402949064445D+02  0.30629414438248D+02  0.13117169715854D+02
 869 O     0.22831730465634D+02  0.31252927547496D+02  0.10581343356213D+02
 870 Mn    0.15098790865971D+02  0.18686840623157D+02  0.22274888832498D+02
 871 Cu    0.19891157126074D+02  0.18278461778048D+02  0.22278630931062D+02
 872 O     0.14721566669590D+02  0.19784843390844D+02  0.23618116391365D+02
 873 O     0.17860122769163D+02  0.20622931007118D+02  0.18938694039974D+02
 874 O     0.12890711477135D+02  0.19076848920897D+02  0.21206351892201D+02
 875 Mn    0.12362432086191D+02  0.22005969958473D+02  0.19019377717527D+02
 876 Mn    0.18020655346651D+02  0.20417538964621D+02  0.20617787414554D+02
 877 Cu    0.11268458477916D+02  0.22283132437763D+02  0.22419420761169D+02
 878 Cu    0.24048110254441D+02  0.23233640644566D+02  0.22004509798305D+02
 879 O     0.17054300468710D+02  0.21799579117306D+02  0.21028800822969D+02
 880 O     0.25602424522567D+02  0.23867979248753D+02  0.22920363519490D+02
 881 O     0.25604895292017D+02  0.21832864282636D+02  0.24981266912064D+02
 882 O     0.19285357710576D+02  0.19880336143963D+02  0.21598200320507D+02
 883 O     0.18758167693978D+02  0.27061476564059D+02  0.18364138064309D+02
 884 O     0.11858409648153D+02  0.22108354818293D+02  0.20663371499679D+02
 885 O     0.19466089721878D+02  0.24737144593264D+02  0.17755386519278D+02
 886 O     0.16476860795450D+02  0.25617079773438D+02  0.18521602218387D+02
 887 Mn    0.18314033901581D+02  0.30928345842091D+02  0.15316403581224D+02
 888 Mn    0.19124139913805D+02  0.26139555932046D+02  0.16923740774992D+02
 889 Cu    0.17913914959007D+02  0.26008452516366D+02  0.19691265604011D+02
 890 Cu    0.23289276718803D+02  0.27229209766136D+02  0.20443195176335D+02
 891 O     0.18819791085121D+02  0.26396022678454D+02  0.15273031313672D+02
 892 O     0.22076318533102D+02  0.27829657338886D+02  0.21712947962300D+02
 893 O     0.22711357657676D+02  0.26582181500623D+02  0.23965852206514D+02
 894 O     0.23378432976519D+02  0.25024156930733D+02  0.21790270133453D+02
 895 O     0.20456715606434D+02  0.29194766741520D+02  0.19939354067924D+02
 896 O     0.19204235381613D+02  0.26486385183457D+02  0.20838479213786D+02
 897 O     0.19134505802851D+02  0.30024205526628D+02  0.16417342410812D+02
 898 O     0.18697669643896D+02  0.32944607153058D+02  0.16410491566875D+02
 899 Mn    0.20386922520729D+02  0.27470391802130D+02  0.20185559397005D+02
 900 Cu    0.19724157682825D+02  0.30946516724397D+02  0.20103307397420D+02
 901 O     0.21385881496116D+02  0.32319174363013D+02  0.16032247184050D+02
 902 O     0.24908616131898D+02  0.33548495640236D+02  0.21587432402338D+02
 903 O     0.21799229320384D+02  0.26623843072093D+02  0.19606981483878D+02
 904 Mn    0.32002485542484D+02  0.19068454119505D+02  0.15184270668181D+02
 905 Cu    0.28552916966268D+02  0.17719071378880D+02  0.14422795879731D+02
 906 O     0.31768478539058D+02  0.17280608230975D+02  0.14985669612221D+02
 907 O     0.31300599720590D+02  0.19983802283889D+02  0.13931242701602D+02
 908 Mn    0.32457140854097D+02  0.24413078306371D+02  0.15926015564145D+02
 909 Cu    0.29508821594456D+02  0.23619361168794D+02  0.15083696585687D+02
 910 O     0.31234043098157D+02  0.23255082857251D+02  0.15483847699433D+02
 911 O     0.31662429975342D+02  0.25923605908133D+02  0.16041736908486D+02
 912 Mn    0.29020634520059D+02  0.30165076539408D+02  0.13489121827020D+02
 913 Cu    0.29039879193374D+02  0.29068244011556D+02  0.15116069074759D+02
 914 O     0.29339615653475D+02  0.28494904289859D+02  0.13452484511642D+02
 915 Mn    0.24907756894328D+02  0.17633093710085D+02  0.17501260507665D+02
 916 Cu    0.29962219020815D+02  0.14559632042047D+02  0.21440884122496D+02
 917 O     0.30249189352871D+02  0.18363220855470D+02  0.21450283026909D+02
 918 O     0.26690310573180D+02  0.18175259266354D+02  0.18951489164308D+02
 919 O     0.24104128502403D+02  0.19146783935414D+02  0.17629875806312D+02
 920 Mn    0.26710346357665D+02  0.23277704195599D+02  0.15938583265042D+02
 921 Mn    0.28480983485474D+02  0.18640483331813D+02  0.18019989350688D+02
 922 Cu    0.23393510674563D+02  0.20807966090752D+02  0.18272856546750D+02
 923 Cu    0.30848785909175D+02  0.19526015069823D+02  0.20151293925030D+02
 924 O     0.29888430984454D+02  0.18496351910051D+02  0.18835166305345D+02
 925 O     0.31583587660442D+02  0.18109615401264D+02  0.23862996671601D+02
 926 O     0.29108023198812D+02  0.18137644884810D+02  0.24075551392801D+02
 927 O     0.31503217091194D+02  0.14785281909979D+02  0.20151198860051D+02
 928 O     0.29561281661608D+02  0.25617325455638D+02  0.18470754095800D+02
 929 O     0.23150717874198D+02  0.21582473695864D+02  0.16510148388535D+02
 930 O     0.28918067680800D+02  0.23685342794949D+02  0.16951915798449D+02
 931 O     0.26873344074967D+02  0.21658591512607D+02  0.15170741158354D+02
 932 Mn    0.26218530406945D+02  0.28880511784884D+02  0.22530236713563D+02
 933 Mn    0.28311823691307D+02  0.24589746662638D+02  0.18302614126199D+02
 934 Cu    0.26785341828949D+02  0.27261021797843D+02  0.21505483122254D+02
 935 Cu    0.32464942033206D+02  0.28397733823687D+02  0.20521780328206D+02
 936 O     0.27343298567493D+02  0.23883088513775D+02  0.19548184232516D+02
 937 O     0.31477981071459D+02  0.26870409926485D+02  0.20733212214316D+02
 938 O     0.31361251781667D+02  0.24015377112284D+02  0.20968131925785D+02
 939 O     0.29489604760135D+02  0.20770545707059D+02  0.20364538919216D+02
 940 O     0.31636381019374D+02  0.28756160875791D+02  0.18803939053857D+02
 941 O     0.26732152893225D+02  0.27455273562717D+02  0.23394353045604D+02
 942 O     0.29220629260795D+02  0.29479389088473D+02  0.16986798203624D+02
 943 O     0.25270496499394D+02  0.30206952010234D+02  0.23020731542589D+02
 944 Mn    0.30156082539677D+02  0.29692317370212D+02  0.18467884556425D+02
 945 Cu    0.25015237579859D+02  0.31971316346663D+02  0.22368187446031D+02
 946 O     0.28916504811729D+02  0.30281224215287D+02  0.19559067220354D+02
 947 O     0.32041531492469D+02  0.24736058889540D+01  0.19203461813644D+02
 948 O     0.31130101157834D+02  0.31169774738560D+02  0.18167222813822D+02
 949 Mn    0.24928160727201D+02  0.22520473471577D+02  0.23685966017914D+02
 950 O     0.20795623181269D+02  0.16749330434874D+02  0.22833783869267D+02
 951 O     0.23364701594314D+02  0.23144298374102D+02  0.23812027750665D+02
 952 Mn    0.22946463276260D+02  0.26507147797587D+02  0.22347929760070D+02
 953 O     0.24702403206089D+02  0.21588602669779D+02  0.22289532119532D+02
 954 O     0.24797491811207D+02  0.27548716601041D+02  0.21526248778394D+02
 955 Mn    0.23760659456305D+02  0.32452938914779D+02  0.20878893993008D+02
 956 O     0.23213556962040D+02  0.31689716436783D+02  0.22288154199744D+02
 957 O     0.26892356269885D+02  0.32182731787112D+02  0.22113619172472D+02
 958 Mn    0.30299385776558D+02  0.17468131906151D+02  0.23023287951333D+02
 959 Mn    0.31460579225417D+02  0.25346387971483D+02  0.19966118822940D+02
 960 Mn    0.31931197872388D+02  0.33384119512146D+02  0.17853528146028D+02
 961 C     0.31946026787603D+01  0.20698808044405D+02  0.79452379391636D+01
 962 C     0.37511177271279D+01  0.21896902431361D+02  0.82743520383366D+01
 963 C     0.46712303658398D+01  0.22581264298582D+02  0.72865631341456D+01
 964 C     0.55071281073968D+01  0.21488134520868D+02  0.63527260715914D+01
 965 C     0.45404090593198D+01  0.20468089140496D+02  0.58118539682543D+01
 966 C     0.35178484828781D+01  0.20043474298601D+02  0.66737018259468D+01
 967 C     0.23667264772066D+01  0.19126982370151D+02  0.61526985936722D+01
 968 H     0.24908175169438D+01  0.20380734572331D+02  0.87258570093177D+01
 969 H     0.34748526317445D+01  0.22190126952652D+02  0.92706119141632D+01
 970 H     0.41068851917290D+01  0.23148113733768D+02  0.65013155940591D+01
 971 H     0.58961700227636D+01  0.22079419445370D+02  0.54509727130314D+01
 972 H     0.45965080238153D+01  0.20019041479651D+02  0.48050929082476D+01
 973 H     0.29284628609338D+01  0.18556699706595D+02  0.53503552485386D+01
 974 H     0.14917295708183D+01  0.19687523226683D+02  0.56580770515521D+01
 975 H     0.19525396877248D+01  0.18536400050129D+02  0.68997539100789D+01
 976 C     0.48685661992498D+01  0.92570830326476D+01  0.80703536734325D+01
 977 C     0.59253527323941D+01  0.83354453709491D+01  0.75832004583604D+01
 978 C     0.61306867159888D+01  0.70792102081723D+01  0.84304900166182D+01
 979 C     0.57450039013624D+01  0.69920056632637D+01  0.97157698960020D+01
 980 C     0.50651787318953D+01  0.82168934490370D+01  0.10378355919526D+02
 981 C     0.44642744437658D+01  0.92372893975090D+01  0.93522030176259D+01
 982 C     0.34210431199405D+01  0.10158946768359D+02  0.99425324418963D+01
 983 H     0.45598130564963D+01  0.10166072421427D+02  0.75379681783973D+01
 984 H     0.10160738553283D+02  0.53486142160434D+01  0.13573876739592D+02
 985 H     0.67769493963248D+01  0.62799362319940D+01  0.79454506423837D+01
 986 H     0.58359798172232D+01  0.61026199699438D+01  0.10407045716001D+02
 987 H     0.40982688306899D+01  0.78078425054344D+01  0.10833239332418D+02
 988 H     0.33696598222789D+01  0.95383244212343D+01  0.10951576109271D+02
 989 H     0.28227463803793D+01  0.12016928386170D+02  0.14997485207237D+02
 990 H     0.26942363103887D+02  0.12943820256700D+02  0.81917436491978D+01
 991 C     0.21705839343150D+02  0.51070442358609D+01  0.50462516500735D+01
 992 C     0.22281439981304D+02  0.66698901015762D+01  0.54394691554922D+01
 993 C     0.22979975149850D+02  0.72000195189171D+01  0.40620779264359D+01
 994 C     0.24864768777836D+02  0.53998916048246D+01  0.37692745414874D+01
 995 C     0.24023527714548D+02  0.43061015896996D+01  0.39495702708645D+01
 996 C     0.22752966868392D+02  0.40714246131334D+01  0.45796776719120D+01
 997 C     0.22476914980740D+02  0.26446213903162D+01  0.48118043803601D+01
 998 H     0.21103533310498D+02  0.55894996737354D+01  0.41418076444344D+01
 999 H     0.21143019899407D+02  0.69982762833946D+01  0.55918867406966D+01
1000 H     0.23359126640669D+02  0.82344201504202D+01  0.44729204342506D+01
1001 H     0.26024673164508D+02  0.53733599776152D+01  0.35564315493584D+01
1002 H     0.24442495875175D+02  0.32516807631151D+01  0.38598938108906D+01
1003 H     0.13225283890158D+02  0.91581003498779D+01  0.92388468959161D+01
1004 H     0.28054022023736D+02  0.24191531668158D+01  0.63346874013313D+01
1005 H     0.21592651862973D+02  0.24391063154157D+01  0.55909783914436D+01
1006 C     0.28098570910388D+02  0.17877331791214D+02  0.69812716148063D+01
1007 C     0.28518982928499D+02  0.16557484965872D+02  0.72775240726929D+01
1008 C     0.29872103635201D+02  0.16314343799971D+02  0.74002092551875D+01
1009 C     0.30913548648891D+02  0.17317613054193D+02  0.73223030409679D+01
1010 C     0.30499749071381D+02  0.18647735103317D+02  0.72773890601687D+01
1011 C     0.29086539749849D+02  0.18880411001922D+02  0.71138028905313D+01
1012 C     0.28441835360029D+02  0.20283433395898D+02  0.70854499443694D+01
1013 H     0.27051582864552D+02  0.18295660648454D+02  0.68300418641311D+01
1014 H     0.27850849547859D+02  0.15702304789867D+02  0.74987849956221D+01
1015 H     0.30291465839554D+02  0.15323136644411D+02  0.77145830507460D+01
1016 H     0.21099952233030D+02  0.11266813024078D+02  0.53505611723703D+01
1017 H     0.31197442860354D+02  0.19504847889459D+02  0.71933953752505D+01
1018 H     0.29186995095063D+02  0.21003525804494D+02  0.66541106020061D+01
1019 H     0.28345681136077D+02  0.20624035073472D+02  0.81615147196314D+01
1020 H     0.27407246570702D+02  0.20367672671687D+02  0.66016846778535D+01
1021 C     0.33665542601554D+02  0.29665137439551D+02  0.57611410469620D+01
1022 C     0.30568523786308D+01  0.29776033363411D+02  0.53136233409260D+01
1023 C     0.36674663878851D+01  0.29029829779038D+02  0.43035463053100D+01
1024 C     0.27809114971460D+01  0.28187408485162D+02  0.34746409944552D+01
1025 C     0.33143659236516D+02  0.28667796562243D+02  0.34729810611240D+01
1026 C     0.32660373996076D+02  0.29114651093376D+02  0.49787666859700D+01
1027 C     0.31314766880068D+02  0.28959514124252D+02  0.56768889767911D+01
1028 H     0.13776134374897D+01  0.29927069928689D+02  0.68233173155135D+01
1029 H     0.36774301139857D+01  0.30440957747683D+02  0.59526019011201D+01
1030 H     0.47858178290319D+01  0.29010078165900D+02  0.40839476188013D+01
1031 H     0.26143044558478D+02  0.21796914290698D+02  0.73030237642003D+01
1032 H     0.72267008463272D+00  0.27674563255571D+02  0.30444374954296D+01
1033 H     0.30467809069087D+02  0.28890238132125D+02  0.49219697521475D+01
1034 H     0.32638178364573D+02  0.22383410294309D+02  0.91258167090850D+01
1035 H     0.31276208444201D+02  0.29969387546696D+02  0.62903724282697D+01
1036 C     0.24952683861287D+01  0.22926583380269D+02  0.44135938489514D+01
1037 C     0.23091818018176D+01  0.21762899276488D+02  0.36294114644887D+01
1038 C    -0.83107284922553D+00  0.23785408989978D+02  0.70076304460475D+01
1039 C     0.23220400536135D+00  0.23432514295981D+02  0.60039865585475D+01
1040 C     0.10162629329731D+01  0.24493049341693D+02  0.56120487778498D+01
1041 C     0.23744106217299D+01  0.24095411415622D+02  0.51212123613399D+01
1042 C     0.35109170881910D+01  0.25065324842512D+02  0.51265032481277D+01
1043 H     0.13013702112134D+02  0.12627020408136D+02  0.91973987953707D+01
1044 H     0.30873443957558D+00  0.15955369923195D+02  0.73571141539933D+01
1045 H     0.31119220859161D+02  0.24861413491103D+02  0.73762663753369D+01
1046 H     0.40470411296073D+00  0.22451109925026D+02  0.55508879652642D+01
1047 H     0.90699368202001D+00  0.25501778597816D+02  0.60686994629875D+01
1048 H     0.16257027357831D+02  0.21507994418447D+02  0.79383161922903D+01
1049 H     0.14187057399710D+02  0.20025482682408D+02  0.54707665462994D+01
1050 H     0.45344735172735D+01  0.24816975892264D+02  0.45907006249995D+01

XTLGRF 200
DESCRP initial_Fe_Toluene                                                   
RUTYPE NORMAL RUN
CRYSTX    28.09500   28.09500   40.00000   90.00000   90.00000   90.00000
FORMAT ATOM   (a6,1x,i5,1x,a5,1x,a3,1x,a1,1x,a5,3f10.5,1x,a5,i3,i2,1x,f8.5)
HETATM     1 Fe                  3.09904   2.59435   2.85736    Fe  0 0  0.00000
HETATM     2 Mn                  9.73450   0.39503   2.76672    Mn  0 0  0.00000
HETATM     3 O                   4.13466   2.03072   4.11953    O   0 0  0.00000
HETATM     4 Fe                  2.67353   7.67125   7.22474    Fe  0 0  0.00000
HETATM     5 Fe                  7.52993   7.08823   2.55382    Fe  0 0  0.00000
HETATM     6 Fe                  7.32636   2.90139   7.39686    Fe  0 0  0.00000
HETATM     7 Fe                  7.61323   7.48547   7.59473    Fe  0 0  0.00000
HETATM     8 Fe                  7.32961   2.76928   2.59347    Fe  0 0  0.00000
HETATM     9 Fe                  2.68089   2.47232   7.39175    Fe  0 0  0.00000
HETATM    10 Fe                  2.61930   7.75895   2.90053    Fe  0 0  0.00000
HETATM    11 Mn                  5.25680   0.29903   7.34542    Mn  0 0  0.00000
HETATM    12 Fe                  0.03575   5.04139   2.58646    Fe  0 0  0.00000
HETATM    13 Mn                  4.56618   5.08110   7.40300    Mn  0 0  0.00000
HETATM    14 Mn                  2.82304   9.67098   0.40463    Mn  0 0  0.00000
HETATM    15 Fe                  7.40996   5.32440   0.23545    Fe  0 0  0.00000
HETATM    16 Fe                  2.78463   0.61979   5.17957    Fe  0 0  0.00000
HETATM    17 Fe                  7.19128   4.80799   4.79029    Fe  0 0  0.00000
HETATM    18 Mn                  0.41603   3.05379   9.61364    Mn  0 0  0.00000
HETATM    19 Mn                 -0.03000   7.35302   5.32992    Mn  0 0  0.00000
HETATM    20 Fe                  5.34346   2.83835   0.51247    Fe  0 0  0.00000
HETATM    21 Mn                  5.05674   7.52494   4.95708    Mn  0 0  0.00000
HETATM    22 Fe                  0.32438   0.47794   7.46987    Fe  0 0  0.00000
HETATM    23 Mn                  5.17007   0.31830   2.82987    Mn  0 0  0.00000
HETATM    24 Mn                  9.70609   5.15636   7.28500    Mn  0 0  0.00000
HETATM    25 Mn                  4.92239   5.16797   2.56288    Mn  0 0  0.00000
HETATM    26 Fe                  7.55719   0.71920   0.23213    Fe  0 0  0.00000
HETATM    27 Mn                  2.77374   4.84656   0.27724    Mn  0 0  0.00000
HETATM    28 Mn                  7.46200   9.38986   4.99985    Mn  0 0  0.00000
HETATM    29 Mn                  2.65418   5.31577   5.02558    Mn  0 0  0.00000
HETATM    30 Mn                  0.50962   7.49195   0.59284    Mn  0 0  0.00000
HETATM    31 Mn                  0.38593   2.65591   4.80092    Mn  0 0  0.00000
HETATM    32 Mn                  5.06538   7.48178   9.54219    Mn  0 0  0.00000
HETATM    33 Fe                  5.08574   2.75473   5.14136    Fe  0 0  0.00000
HETATM    34 O                   1.46303   8.26681   8.61770    O   0 0  0.00000
HETATM    35 O                   6.30685   6.57896   1.58018    O   0 0  0.00000
HETATM    36 O                   8.47565   3.47749   6.21606    O   0 0  0.00000
HETATM    37 O                   3.71040   4.00362   2.06263    O   0 0  0.00000
HETATM    38 O                   8.65417   1.30337   8.43496    O   0 0  0.00000
HETATM    39 O                   1.40226   6.14021   6.60400    O   0 0  0.00000
HETATM    40 O                   6.20038   8.56267   3.41754    O   0 0  0.00000
HETATM    41 O                   1.57280   3.92605   3.75444    O   0 0  0.00000
HETATM    42 O                   8.32585   8.74144   1.36774    O   0 0  0.00000
HETATM    43 O                   6.35023   1.62190   6.02464    O   0 0  0.00000
HETATM    44 O                   3.37099   6.10598   8.87269    O   0 0  0.00000
HETATM    45 O                   6.18408   8.33135   6.14524    O   0 0  0.00000
HETATM    46 O                   9.13455   1.86716   1.38190    O   0 0  0.00000
HETATM    47 O                   4.10647   3.36156   8.78758    O   0 0  0.00000
HETATM    48 O                   1.28846   6.42916   3.84342    O   0 0  0.00000
HETATM    49 O                   6.23241   6.11684   8.31927    O   0 0  0.00000
HETATM    50 O                   1.41926   9.12926   1.89581    O   0 0  0.00000
HETATM    51 O                   8.26061   3.94039   3.31152    O   0 0  0.00000
HETATM    52 O                   3.73006   1.49101   6.60620    O   0 0  0.00000
HETATM    53 O                   8.16804   6.08301   6.03779    O   0 0  0.00000
HETATM    54 O                   1.78779   1.55483   8.80442    O   0 0  0.00000
HETATM    55 O                   3.53284   8.76150   3.98898    O   0 0  0.00000
HETATM    56 O                   6.50689   3.99341   1.22806    O   0 0  0.00000
HETATM    57 O                   8.67358   6.79285   8.49742    O   0 0  0.00000
HETATM    58 O                   5.97064   3.66812   3.99146    O   0 0  0.00000
HETATM    59 O                   1.22161   1.68928   6.49902    O   0 0  0.00000
HETATM    60 O                   4.04378   8.33088   1.58135    O   0 0  0.00000
HETATM    61 O                   8.66302   8.86771   6.72064    O   0 0  0.00000
HETATM    62 O                   3.95154   6.21868   3.61953    O   0 0  0.00000
HETATM    63 O                   6.65797   1.65128   1.96148    O   0 0  0.00000
HETATM    64 O                   1.41961   4.04219   8.01677    O   0 0  0.00000
HETATM    65 O                   6.62916   8.83330   8.80802    O   0 0  0.00000
HETATM    66 O                   3.53940   4.01900   5.92673    O   0 0  0.00000
HETATM    67 O                   1.90259   6.69106   1.32835    O   0 0  0.00000
HETATM    68 O                   8.48650   1.55044   4.12602    O   0 0  0.00000
HETATM    69 O                   0.83835   4.30705   1.16070    O   0 0  0.00000
HETATM    70 O                   4.00886   6.73442   6.18415    O   0 0  0.00000
HETATM    71 O                   8.70959   7.90255   3.81505    O   0 0  0.00000
HETATM    72 O                   6.27138   2.03764   8.42857    O   0 0  0.00000
HETATM    73 O                   1.82796   1.37107   3.71029    O   0 0  0.00000
HETATM    74 O                   6.10569   4.05128   6.34080    O   0 0  0.00000
HETATM    75 O                   3.94223   8.77467   8.20526    O   0 0  0.00000
HETATM    76 O                   8.61449   5.83187   1.77408    O   0 0  0.00000
HETATM    77 O                   3.99690   1.59516   1.54531    O   0 0  0.00000
HETATM    78 O                   6.65879   6.12075   4.13332    O   0 0  0.00000
HETATM    79 O                   8.19339   4.19204   8.77383    O   0 0  0.00000
HETATM    80 O                   1.87983   8.65478   6.01208    O   0 0  0.00000
HETATM    81 Fe                  2.82039   2.76426  12.70216    Fe  0 0  0.00000
HETATM    82 Mn                  9.64281   0.26133  11.93406    Mn  0 0  0.00000
HETATM    83 O                   4.04784   1.96098  13.53589    O   0 0  0.00000
HETATM    84 Fe                  2.60360   7.77420  16.76646    Fe  0 0  0.00000
HETATM    85 Fe                  7.53297   6.91053  11.94204    Fe  0 0  0.00000
HETATM    86 Fe                  7.34919   3.04404  16.84574    Fe  0 0  0.00000
HETATM    87 Fe                  7.64667   7.61495  17.27328    Fe  0 0  0.00000
HETATM    88 Fe                  7.52106   2.91143  11.87556    Fe  0 0  0.00000
HETATM    89 Fe                  2.65575   2.46750  16.68488    Fe  0 0  0.00000
HETATM    90 Fe                  2.66217   7.36809  12.48653    Fe  0 0  0.00000
HETATM    91 Mn                  5.12680   0.46453  16.85811    Mn  0 0  0.00000
HETATM    92 Fe                  0.37044   4.96590  12.35304    Fe  0 0  0.00000
HETATM    93 Mn                  5.04359   5.21348  16.88327    Mn  0 0  0.00000
HETATM    94 Mn                  2.70764   9.45338   9.84390    Mn  0 0  0.00000
HETATM    95 Fe                  7.31039   5.03214   9.63245    Fe  0 0  0.00000
HETATM    96 Fe                  2.70811   0.45833  14.58240    Fe  0 0  0.00000
HETATM    97 Fe                  7.31739   4.72824  14.39212    Fe  0 0  0.00000
HETATM    98 Mn                  0.31659   3.00148  18.84005    Mn  0 0  0.00000
HETATM    99 Mn                  0.11738   7.21637  14.89054    Mn  0 0  0.00000
HETATM   100 Fe                  5.29527   2.74186   9.81711    Fe  0 0  0.00000
HETATM   101 Mn                  5.18534   7.25911  14.61725    Mn  0 0  0.00000
HETATM   102 Fe                  0.50163   0.32682  16.87642    Fe  0 0  0.00000
HETATM   103 Mn                  4.97294   0.50105  12.19694    Mn  0 0  0.00000
HETATM   104 Mn                  9.80238   5.32296  16.83909    Mn  0 0  0.00000
HETATM   105 Mn                  5.04576   5.07061  12.18481    Mn  0 0  0.00000
HETATM   106 Fe                  7.56176   0.72414   9.48803    Fe  0 0  0.00000
HETATM   107 Mn                  2.71721   4.81029   9.73923    Mn  0 0  0.00000
HETATM   108 Mn                  7.34261   9.34945  14.30678    Mn  0 0  0.00000
HETATM   109 Mn                  2.67130   5.21686  14.94235    Mn  0 0  0.00000
HETATM   110 Mn                  0.64635   7.26452   9.88647    Mn  0 0  0.00000
HETATM   111 Mn                  0.09785   2.61777  14.51585    Mn  0 0  0.00000
HETATM   112 Mn                  5.08193   7.74871  18.96089    Mn  0 0  0.00000
HETATM   113 Fe                  5.11842   2.70947  14.63277    Fe  0 0  0.00000
HETATM   114 O                   1.26737   8.68280  17.94251    O   0 0  0.00000
HETATM   115 O                   6.32407   6.39102  10.97155    O   0 0  0.00000
HETATM   116 O                   9.18732   3.85168  15.35596    O   0 0  0.00000
HETATM   117 O                   3.95989   3.93609  11.38010    O   0 0  0.00000
HETATM   118 O                   8.76119   1.31927  17.60149    O   0 0  0.00000
HETATM   119 O                   1.49657   6.37406  16.48259    O   0 0  0.00000
HETATM   120 O                   6.00301   8.48676  12.82594    O   0 0  0.00000
HETATM   121 O                   1.85279   3.82707  13.58431    O   0 0  0.00000
HETATM   122 O                   8.39129   8.61956  10.59351    O   0 0  0.00000
HETATM   123 O                   6.27008   1.57584  15.42820    O   0 0  0.00000
HETATM   124 O                   3.54636   6.18074  18.18529    O   0 0  0.00000
HETATM   125 O                   6.30998   8.09879  15.65469    O   0 0  0.00000
HETATM   126 O                   8.93390   1.89772  10.90118    O   0 0  0.00000
HETATM   127 O                   4.28325   3.48096  18.03367    O   0 0  0.00000
HETATM   128 O                   1.61640   6.38039  13.58087    O   0 0  0.00000
HETATM   129 O                   6.31383   6.13266  17.79637    O   0 0  0.00000
HETATM   130 O                   1.64767   8.67402  11.44721    O   0 0  0.00000
HETATM   131 O                   8.56021   3.98358  12.84813    O   0 0  0.00000
HETATM   132 O                   3.61722   1.50338  15.83871    O   0 0  0.00000
HETATM   133 O                   8.28730   6.21033  15.55364    O   0 0  0.00000
HETATM   134 O                   2.17158   1.73200  18.34742    O   0 0  0.00000
HETATM   135 O                   3.60832   8.55846  13.65079    O   0 0  0.00000
HETATM   136 O                   6.52735   3.93452  10.50816    O   0 0  0.00000
HETATM   137 O                   8.67766   6.77845  18.07956    O   0 0  0.00000
HETATM   138 O                   6.15790   3.46525  13.23175    O   0 0  0.00000
HETATM   139 O                   1.08255   1.51146  16.05756    O   0 0  0.00000
HETATM   140 O                   4.03499   7.98402  10.90603    O   0 0  0.00000
HETATM   141 O                   8.87392   8.92841  16.04854    O   0 0  0.00000
HETATM   142 O                   4.07438   6.05385  13.21361    O   0 0  0.00000
HETATM   143 O                   6.53004   1.49170  10.95656    O   0 0  0.00000
HETATM   144 O                   1.58740   3.98305  17.13085    O   0 0  0.00000
HETATM   145 O                   6.85308   8.82412  18.07328    O   0 0  0.00000
HETATM   146 O                   3.87064   3.94489  15.47160    O   0 0  0.00000
HETATM   147 O                   1.86381   6.10459  11.10008    O   0 0  0.00000
HETATM   148 O                   8.30475   1.53074  13.47029    O   0 0  0.00000
HETATM   149 O                   1.22155   3.61253  11.13828    O   0 0  0.00000
HETATM   150 O                   3.93857   6.73222  15.77745    O   0 0  0.00000
HETATM   151 O                   8.69080   7.97743  13.19729    O   0 0  0.00000
HETATM   152 O                   6.27958   1.96576  18.17597    O   0 0  0.00000
HETATM   153 O                   1.61289   1.26319  13.43138    O   0 0  0.00000
HETATM   154 O                   6.54087   4.04861  15.62880    O   0 0  0.00000
HETATM   155 O                   3.95025   8.89898  17.48911    O   0 0  0.00000
HETATM   156 O                   8.64880   5.76751  11.12825    O   0 0  0.00000
HETATM   157 O                   3.67957   1.51672  10.79965    O   0 0  0.00000
HETATM   158 O                   6.66843   5.93632  13.67826    O   0 0  0.00000
HETATM   159 O                   8.29269   4.12242  18.03950    O   0 0  0.00000
HETATM   160 O                   1.79037   8.70374  15.35102    O   0 0  0.00000
HETATM   161 Fe                  2.89822  11.92044   2.98915    Fe  0 0  0.00000
HETATM   162 Mn                  9.59676   9.73066   2.90652    Mn  0 0  0.00000
HETATM   163 O                   4.24206  11.18797   4.19169    O   0 0  0.00000
HETATM   164 Fe                  2.71815  16.95591   7.24661    Fe  0 0  0.00000
HETATM   165 Fe                  7.41152  16.24772   2.56690    Fe  0 0  0.00000
HETATM   166 Fe                  7.30680  12.28413   7.58132    Fe  0 0  0.00000
HETATM   167 Fe                  7.74455  17.11677   7.84633    Fe  0 0  0.00000
HETATM   168 Fe                  7.40971  12.22788   2.62206    Fe  0 0  0.00000
HETATM   169 Fe                  2.76807  11.82060   7.27135    Fe  0 0  0.00000
HETATM   170 Fe                  2.85818  17.10897   2.92097    Fe  0 0  0.00000
HETATM   171 Mn                  5.23127   9.80208   7.52722    Mn  0 0  0.00000
HETATM   172 Fe                 -0.11992  14.23148   2.66560    Fe  0 0  0.00000
HETATM   173 Mn                  4.65622  14.47535   7.34358    Mn  0 0  0.00000
HETATM   174 Mn                  2.88845  18.89741   0.37808    Mn  0 0  0.00000
HETATM   175 Fe                  7.26576  14.30007   0.39714    Fe  0 0  0.00000
HETATM   176 Fe                  2.74064   9.90660   5.13724    Fe  0 0  0.00000
HETATM   177 Fe                  7.23462  14.10281   5.01901    Fe  0 0  0.00000
HETATM   178 Mn                  0.49778  12.27248   9.52899    Mn  0 0  0.00000
HETATM   179 Mn                  0.33851  16.49945   5.04893    Mn  0 0  0.00000
HETATM   180 Fe                  5.33022  12.00654   0.36777    Fe  0 0  0.00000
HETATM   181 Mn                  5.34143  16.70419   4.98726    Mn  0 0  0.00000
HETATM   182 Fe                  0.53839   9.80700   7.30390    Fe  0 0  0.00000
HETATM   183 Mn                  5.12527   9.78609   2.82062    Mn  0 0  0.00000
HETATM   184 Mn                  9.69449  14.49052   7.50437    Mn  0 0  0.00000
HETATM   185 Mn                  4.91822  14.43459   2.81765    Mn  0 0  0.00000
HETATM   186 Fe                  7.61920  10.07049   0.20334    Fe  0 0  0.00000
HETATM   187 Mn                  2.82547  14.02954   0.76998    Mn  0 0  0.00000
HETATM   188 Mn                  7.45360  18.77921   5.02853    Mn  0 0  0.00000
HETATM   189 Mn                  2.76144  14.55087   4.67355    Mn  0 0  0.00000
HETATM   190 Mn                  0.46443  16.69421   0.67811    Mn  0 0  0.00000
HETATM   191 Mn                  0.34053  12.08977   4.79090    Mn  0 0  0.00000
HETATM   192 Mn                  5.05722  16.93793   9.50392    Mn  0 0  0.00000
HETATM   193 Fe                  4.90006  11.97461   5.16883    Fe  0 0  0.00000
HETATM   194 O                   1.32241  17.84591   8.58730    O   0 0  0.00000
HETATM   195 O                   6.32232  15.68477   1.56501    O   0 0  0.00000
HETATM   196 O                   8.79535  12.80858   6.37111    O   0 0  0.00000
HETATM   197 O                   3.48279  13.37971   2.78670    O   0 0  0.00000
HETATM   198 O                   8.64985  10.76006   8.39852    O   0 0  0.00000
HETATM   199 O                   1.45711  15.59415   6.73854    O   0 0  0.00000
HETATM   200 O                   6.22604  17.87767   3.28374    O   0 0  0.00000
HETATM   201 O                   1.12469  14.15688   4.47048    O   0 0  0.00000
HETATM   202 O                   8.18535  17.67719   1.24490    O   0 0  0.00000
HETATM   203 O                   6.34678  11.01980   6.04097    O   0 0  0.00000
HETATM   204 O                   3.28538  15.72206   8.64779    O   0 0  0.00000
HETATM   205 O                   6.27535  17.56159   6.18321    O   0 0  0.00000
HETATM   206 O                   8.57378  11.33922   1.80964    O   0 0  0.00000
HETATM   207 O                   4.08100  12.85451   8.63507    O   0 0  0.00000
HETATM   208 O                   1.71079  16.77752   4.06053    O   0 0  0.00000
HETATM   209 O                   5.95722  15.35858   8.25012    O   0 0  0.00000
HETATM   210 O                   1.55695  18.20356   1.94691    O   0 0  0.00000
HETATM   211 O                   8.52223  13.42900   3.66427    O   0 0  0.00000
HETATM   212 O                   3.62998  10.77649   6.50205    O   0 0  0.00000
HETATM   213 O                   8.48223  15.26439   5.96181    O   0 0  0.00000
HETATM   214 O                   1.84185  10.83586   8.56912    O   0 0  0.00000
HETATM   215 O                   3.73451  18.22597   4.28682    O   0 0  0.00000
HETATM   216 O                   6.31016  13.14858   1.18440    O   0 0  0.00000
HETATM   217 O                   8.43712  16.09404   8.68244    O   0 0  0.00000
HETATM   218 O                   6.13616  12.87512   3.82783    O   0 0  0.00000
HETATM   219 O                   1.02084  10.93216   6.28778    O   0 0  0.00000
HETATM   220 O                   3.92022  17.82993   1.38863    O   0 0  0.00000
HETATM   221 O                   8.78718  18.28541   6.74120    O   0 0  0.00000
HETATM   222 O                   3.99688  15.82554   3.24974    O   0 0  0.00000
HETATM   223 O                   6.22835  10.65408   1.23162    O   0 0  0.00000
HETATM   224 O                   1.53509  13.31784   7.83517    O   0 0  0.00000
HETATM   225 O                   6.75054  18.17569   8.72437    O   0 0  0.00000
HETATM   226 O                   3.71007  13.17289   5.91008    O   0 0  0.00000
HETATM   227 O                   1.78497  15.40519   1.84783    O   0 0  0.00000
HETATM   228 O                   8.26552  10.63060   4.22032    O   0 0  0.00000
HETATM   229 O                   1.26118  12.65629   1.76643    O   0 0  0.00000
HETATM   230 O                   4.08513  15.93195   5.92337    O   0 0  0.00000
HETATM   231 O                   8.75039  17.28830   3.89517    O   0 0  0.00000
HETATM   232 O                   6.34553  11.61164   8.59656    O   0 0  0.00000
HETATM   233 O                   1.79705  10.86365   3.94637    O   0 0  0.00000
HETATM   234 O                   6.26274  13.47546   6.22532    O   0 0  0.00000
HETATM   235 O                   4.02399  18.30960   8.09110    O   0 0  0.00000
HETATM   236 O                   8.71010  15.14042   1.78161    O   0 0  0.00000
HETATM   237 O                   3.81856  11.22805   1.55961    O   0 0  0.00000
HETATM   238 O                   6.68339  15.37461   4.12557    O   0 0  0.00000
HETATM   239 O                   8.20994  13.51076   8.70628    O   0 0  0.00000
HETATM   240 O                   2.11461  18.09406   6.19464    O   0 0  0.00000
HETATM   241 Fe                  2.71972  12.05733  12.46013    Fe  0 0  0.00000
HETATM   242 Mn                  9.55422   9.56476  12.13131    Mn  0 0  0.00000
HETATM   243 O                   3.97119  11.22435  13.28184    O   0 0  0.00000
HETATM   244 Fe                  2.67241  16.84906  16.63188    Fe  0 0  0.00000
HETATM   245 Fe                  7.31191  16.56103  12.03714    Fe  0 0  0.00000
HETATM   246 Fe                  7.33736  12.23726  16.73928    Fe  0 0  0.00000
HETATM   247 Fe                  7.52613  16.90825  16.79778    Fe  0 0  0.00000
HETATM   248 Fe                  7.31385  12.16652  12.11188    Fe  0 0  0.00000
HETATM   249 Fe                  2.71990  11.84326  16.79044    Fe  0 0  0.00000
HETATM   250 Fe                  2.68107  16.76762  12.31856    Fe  0 0  0.00000
HETATM   251 Mn                  5.31601   9.82481  16.81588    Mn  0 0  0.00000
HETATM   252 Fe                  0.52544  14.33686  12.16842    Fe  0 0  0.00000
HETATM   253 Mn                  4.46634  14.40003  16.94221    Mn  0 0  0.00000
HETATM   254 Mn                  2.91506  18.94909   9.88672    Mn  0 0  0.00000
HETATM   255 Fe                  7.45616  14.46420   9.80751    Fe  0 0  0.00000
HETATM   256 Fe                  2.63618   9.83713  14.48854    Fe  0 0  0.00000
HETATM   257 Fe                  7.19141  14.20256  14.36144    Fe  0 0  0.00000
HETATM   258 Mn                  0.36977  12.15245  18.97872    Mn  0 0  0.00000
HETATM   259 Mn                  0.28381  16.53528  14.65689    Mn  0 0  0.00000
HETATM   260 Fe                  5.35545  12.25969   9.77306    Fe  0 0  0.00000
HETATM   261 Mn                  5.11471  16.79476  14.46668    Mn  0 0  0.00000
HETATM   262 Fe                  0.33137   9.71553  16.88238    Fe  0 0  0.00000
HETATM   263 Mn                  4.90330   9.52577  12.04792    Mn  0 0  0.00000
HETATM   264 Mn                  9.63798  14.33110  16.78157    Mn  0 0  0.00000
HETATM   265 Mn                  4.92679  14.63317  11.97925    Mn  0 0  0.00000
HETATM   266 Fe                  7.60582  10.06218   9.57992    Fe  0 0  0.00000
HETATM   267 Mn                  2.83159  14.21282   9.49991    Mn  0 0  0.00000
HETATM   268 Mn                  7.58674  18.90444  14.40487    Mn  0 0  0.00000
HETATM   269 Mn                  2.79286  14.52674  14.50985    Mn  0 0  0.00000
HETATM   270 Mn                  0.75571  16.68223   9.85512    Mn  0 0  0.00000
HETATM   271 Mn                  0.24531  11.95340  14.25348    Mn  0 0  0.00000
HETATM   272 Mn                  5.14063  16.62024  18.86192    Mn  0 0  0.00000
HETATM   273 Fe                  5.08002  11.98275  14.30987    Fe  0 0  0.00000
HETATM   274 O                   1.46483  17.69743  17.79614    O   0 0  0.00000
HETATM   275 O                   6.25461  16.04444  11.00685    O   0 0  0.00000
HETATM   276 O                   8.40451  12.75038  15.68553    O   0 0  0.00000
HETATM   277 O                   3.95556  13.29170  11.19789    O   0 0  0.00000
HETATM   278 O                   8.73302  10.76073  17.90436    O   0 0  0.00000
HETATM   279 O                   1.60274  15.32148  16.02904    O   0 0  0.00000
HETATM   280 O                   6.11160  18.11064  12.97634    O   0 0  0.00000
HETATM   281 O                   1.98848  13.04597  13.21091    O   0 0  0.00000
HETATM   282 O                   8.26784  18.23788  10.68818    O   0 0  0.00000
HETATM   283 O                   6.25733  11.02334  15.15460    O   0 0  0.00000
HETATM   284 O                   3.40059  15.39114  18.48349    O   0 0  0.00000
HETATM   285 O                   6.31332  17.55227  15.58885    O   0 0  0.00000
HETATM   286 O                   8.73626  11.26980  11.04417    O   0 0  0.00000
HETATM   287 O                   4.17812  12.76709  18.22196    O   0 0  0.00000
HETATM   288 O                   1.25893  15.45814  13.27435    O   0 0  0.00000
HETATM   289 O                   6.31602  15.29783  17.65825    O   0 0  0.00000
HETATM   290 O                   1.62339  18.19273  11.46711    O   0 0  0.00000
HETATM   291 O                   8.34411  13.50978  13.08618    O   0 0  0.00000
HETATM   292 O                   3.76216  10.63217  15.64029    O   0 0  0.00000
HETATM   293 O                   8.27011  15.26442  15.28803    O   0 0  0.00000
HETATM   294 O                   2.10392  11.01976  18.28695    O   0 0  0.00000
HETATM   295 O                   3.55497  18.27203  13.56852    O   0 0  0.00000
HETATM   296 O                   6.38221  13.38057  10.54724    O   0 0  0.00000
HETATM   297 O                   8.70269  15.92745  17.90396    O   0 0  0.00000
HETATM   298 O                   6.00089  12.87728  13.30813    O   0 0  0.00000
HETATM   299 O                   1.32774  11.04716  15.92273    O   0 0  0.00000
HETATM   300 O                   4.21602  17.66905  10.87378    O   0 0  0.00000
HETATM   301 O                   8.67951  17.90580  15.97287    O   0 0  0.00000
HETATM   302 O                   3.90507  15.69870  13.01348    O   0 0  0.00000
HETATM   303 O                   6.31981  10.74676  10.91914    O   0 0  0.00000
HETATM   304 O                   1.52423  13.49363  17.77651    O   0 0  0.00000
HETATM   305 O                   6.71189  18.16265  18.07967    O   0 0  0.00000
HETATM   306 O                   3.29505  13.04529  15.63362    O   0 0  0.00000
HETATM   307 O                   2.13997  15.60147  10.88469    O   0 0  0.00000
HETATM   308 O                   8.25007  10.63846  13.54234    O   0 0  0.00000
HETATM   309 O                   1.28728  13.23486  10.81078    O   0 0  0.00000
HETATM   310 O                   4.00203  16.06169  15.66409    O   0 0  0.00000
HETATM   311 O                   8.69738  17.39297  13.03619    O   0 0  0.00000
HETATM   312 O                   6.39432  11.45831  17.59899    O   0 0  0.00000
HETATM   313 O                   1.56817  10.59463  13.29384    O   0 0  0.00000
HETATM   314 O                   5.98706  13.44184  15.67564    O   0 0  0.00000
HETATM   315 O                   4.14452  17.94311  17.44112    O   0 0  0.00000
HETATM   316 O                   8.62540  15.16103  11.18896    O   0 0  0.00000
HETATM   317 O                   3.55852  10.82760  10.58807    O   0 0  0.00000
HETATM   318 O                   6.36212  15.33233  13.58750    O   0 0  0.00000
HETATM   319 O                   8.22492  13.43889  18.32044    O   0 0  0.00000
HETATM   320 O                   1.94993  18.00099  15.44075    O   0 0  0.00000
HETATM   321 Fe                  2.87585  21.34945   3.09281    Fe  0 0  0.00000
HETATM   322 Mn                  9.40922  18.88574   2.65592    Mn  0 0  0.00000
HETATM   323 O                   4.29346  20.81175   4.16914    O   0 0  0.00000
HETATM   324 Fe                  2.35804  26.35433   7.34042    Fe  0 0  0.00000
HETATM   325 Fe                  7.49290  25.98611   2.76935    Fe  0 0  0.00000
HETATM   326 Fe                  7.39542  21.65933   7.44338    Fe  0 0  0.00000
HETATM   327 Fe                  7.59500  26.31751   7.60163    Fe  0 0  0.00000
HETATM   328 Fe                  7.32912  21.67417   2.59514    Fe  0 0  0.00000
HETATM   329 Fe                  2.68568  21.12635   7.44822    Fe  0 0  0.00000
HETATM   330 Fe                  2.75540  26.29233   3.16176    Fe  0 0  0.00000
HETATM   331 Mn                  5.31305  19.07559   7.27097    Mn  0 0  0.00000
HETATM   332 Fe                 -0.07299  23.68759   2.74041    Fe  0 0  0.00000
HETATM   333 Mn                  4.79426  23.95966   7.55761    Mn  0 0  0.00000
HETATM   334 Mn                  2.59370  28.39683   0.57320    Mn  0 0  0.00000
HETATM   335 Fe                  7.34196  23.88186   0.41239    Fe  0 0  0.00000
HETATM   336 Fe                  2.82410  19.21253   5.24181    Fe  0 0  0.00000
HETATM   337 Fe                  7.46543  23.52482   4.85940    Fe  0 0  0.00000
HETATM   338 Mn                  0.37409  21.57892   9.28064    Mn  0 0  0.00000
HETATM   339 Mn                  0.20143  26.27614   5.12308    Mn  0 0  0.00000
HETATM   340 Fe                  5.51129  21.46381   0.46059    Fe  0 0  0.00000
HETATM   341 Mn                  5.09360  26.24074   5.11020    Mn  0 0  0.00000
HETATM   342 Fe                  0.57660  18.87367   7.43313    Fe  0 0  0.00000
HETATM   343 Mn                  5.19352  19.17140   2.78979    Mn  0 0  0.00000
HETATM   344 Mn                  9.81064  23.90833   7.30996    Mn  0 0  0.00000
HETATM   345 Mn                  4.90385  23.99211   3.07870    Mn  0 0  0.00000
HETATM   346 Fe                  7.53786  19.33198   0.00179    Fe  0 0  0.00000
HETATM   347 Mn                  2.93609  23.44221   0.51773    Mn  0 0  0.00000
HETATM   348 Mn                  7.69174  28.42354   5.07618    Mn  0 0  0.00000
HETATM   349 Mn                  2.71177  23.96580   5.15548    Mn  0 0  0.00000
HETATM   350 Mn                  0.54031  26.05886   0.74694    Mn  0 0  0.00000
HETATM   351 Mn                  0.18438  21.17546   4.68929    Mn  0 0  0.00000
HETATM   352 Mn                  4.98839  26.32031   9.70480    Mn  0 0  0.00000
HETATM   353 Fe                  5.14699  21.62784   5.28338    Fe  0 0  0.00000
HETATM   354 O                   1.47668  26.99921   8.42316    O   0 0  0.00000
HETATM   355 O                   6.21997  25.08328   1.57197    O   0 0  0.00000
HETATM   356 O                   8.80414  22.29348   6.06355    O   0 0  0.00000
HETATM   357 O                   3.70331  22.85385   2.51611    O   0 0  0.00000
HETATM   358 O                   8.70229  20.15207   8.31674    O   0 0  0.00000
HETATM   359 O                   1.51197  24.94338   6.66649    O   0 0  0.00000
HETATM   360 O                   6.30559  27.41872   3.66950    O   0 0  0.00000
HETATM   361 O                   1.66408  22.77293   4.57971    O   0 0  0.00000
HETATM   362 O                   8.34495  27.41500   1.35365    O   0 0  0.00000
HETATM   363 O                   6.47523  20.31998   6.06049    O   0 0  0.00000
HETATM   364 O                   3.41033  24.96104   8.72336    O   0 0  0.00000
HETATM   365 O                   6.27669  26.90806   6.31040    O   0 0  0.00000
HETATM   366 O                   8.71128  20.46396   1.48986    O   0 0  0.00000
HETATM   367 O                   4.16510  22.24506   8.57846    O   0 0  0.00000
HETATM   368 O                   1.29296  25.34722   4.06775    O   0 0  0.00000
HETATM   369 O                   6.00217  24.91332   8.51282    O   0 0  0.00000
HETATM   370 O                   1.67331  27.40767   2.28738    O   0 0  0.00000
HETATM   371 O                   8.91047  22.74781   3.49249    O   0 0  0.00000
HETATM   372 O                   3.70947  20.49953   6.53452    O   0 0  0.00000
HETATM   373 O                   8.48365  24.80958   5.99139    O   0 0  0.00000
HETATM   374 O                   1.78867  20.34880   8.75712    O   0 0  0.00000
HETATM   375 O                   3.69976  27.67947   4.32905    O   0 0  0.00000
HETATM   376 O                   6.41038  22.41148   1.33410    O   0 0  0.00000
HETATM   377 O                   8.45489  25.53269   8.59722    O   0 0  0.00000
HETATM   378 O                   6.60917  22.36082   3.95051    O   0 0  0.00000
HETATM   379 O                   1.12887  20.24710   6.32152    O   0 0  0.00000
HETATM   380 O                   4.23894  26.99309   1.56644    O   0 0  0.00000
HETATM   381 O                   8.77503  27.58326   6.72856    O   0 0  0.00000
HETATM   382 O                   3.79409  25.30619   3.49040    O   0 0  0.00000
HETATM   383 O                   6.36941  19.95970   1.20900    O   0 0  0.00000
HETATM   384 O                   1.71081  22.66860   7.83000    O   0 0  0.00000
HETATM   385 O                   6.74340  27.59405   8.86842    O   0 0  0.00000
HETATM   386 O                   4.33389  23.27883   5.38491    O   0 0  0.00000
HETATM   387 O                   1.69695  25.00678   1.63514    O   0 0  0.00000
HETATM   388 O                   7.92008  19.92096   3.85907    O   0 0  0.00000
HETATM   389 O                   1.35764  22.28254   1.65960    O   0 0  0.00000
HETATM   390 O                   3.89649  25.60711   6.25339    O   0 0  0.00000
HETATM   391 O                   8.78236  26.84990   3.89187    O   0 0  0.00000
HETATM   392 O                   6.26563  20.81992   8.66805    O   0 0  0.00000
HETATM   393 O                   1.83136  20.30934   3.78250    O   0 0  0.00000
HETATM   394 O                   6.40680  22.73494   6.66293    O   0 0  0.00000
HETATM   395 O                   4.07736  27.72989   8.37048    O   0 0  0.00000
HETATM   396 O                   8.58004  24.69433   1.91974    O   0 0  0.00000
HETATM   397 O                   3.82455  20.50946   1.64116    O   0 0  0.00000
HETATM   398 O                   6.66458  24.83166   4.31117    O   0 0  0.00000
HETATM   399 O                   8.32905  22.88838   8.71861    O   0 0  0.00000
HETATM   400 O                   1.83215  27.44699   5.92440    O   0 0  0.00000
HETATM   401 Fe                  2.57588  21.62933  12.19852    Fe  0 0  0.00000
HETATM   402 Mn                  9.64387  19.22190  12.10505    Mn  0 0  0.00000
HETATM   403 O                   4.07406  20.85524  13.29644    O   0 0  0.00000
HETATM   404 Fe                  2.67873  26.44160  16.75582    Fe  0 0  0.00000
HETATM   405 Fe                  7.51723  25.94581  12.15265    Fe  0 0  0.00000
HETATM   406 Fe                  7.15259  21.72683  16.78167    Fe  0 0  0.00000
HETATM   407 Fe                  7.53430  26.26913  16.86870    Fe  0 0  0.00000
HETATM   408 Fe                  7.53545  21.64325  11.99718    Fe  0 0  0.00000
HETATM   409 Fe                  2.75006  21.08691  16.64137    Fe  0 0  0.00000
HETATM   410 Fe                  2.74149  26.48033  12.41166    Fe  0 0  0.00000
HETATM   411 Mn                  5.20025  19.10332  16.76077    Mn  0 0  0.00000
HETATM   412 Fe                  0.44834  23.69871  11.94567    Fe  0 0  0.00000
HETATM   413 Mn                  4.61568  23.78865  16.84129    Mn  0 0  0.00000
HETATM   414 Mn                  2.80511  28.36921   9.86929    Mn  0 0  0.00000
HETATM   415 Fe                  7.29819  23.97624   9.87600    Fe  0 0  0.00000
HETATM   416 Fe                  2.68177  19.08772  14.51191    Fe  0 0  0.00000
HETATM   417 Fe                  7.29588  23.51668  14.34805    Fe  0 0  0.00000
HETATM   418 Mn                  0.56128  21.65732  18.97023    Mn  0 0  0.00000
HETATM   419 Mn                  0.29991  26.16149  14.57858    Mn  0 0  0.00000
HETATM   420 Fe                  5.41508  21.63233   9.78172    Fe  0 0  0.00000
HETATM   421 Mn                  5.09417  26.22087  14.44771    Mn  0 0  0.00000
HETATM   422 Fe                  0.49088  19.03434  16.69447    Fe  0 0  0.00000
HETATM   423 Mn                  4.93137  19.11258  12.21175    Mn  0 0  0.00000
HETATM   424 Mn                  9.67737  23.73304  16.83212    Mn  0 0  0.00000
HETATM   425 Mn                  4.97688  23.92748  12.19885    Mn  0 0  0.00000
HETATM   426 Fe                  7.48193  19.49814   9.53667    Fe  0 0  0.00000
HETATM   427 Mn                  2.74347  23.52478   9.57615    Mn  0 0  0.00000
HETATM   428 Mn                  7.43031  28.38768  14.22524    Mn  0 0  0.00000
HETATM   429 Mn                  2.70618  24.13547  14.55676    Mn  0 0  0.00000
HETATM   430 Mn                  0.61293  26.26030  10.11586    Mn  0 0  0.00000
HETATM   431 Mn                  0.31598  21.39059  14.25323    Mn  0 0  0.00000
HETATM   432 Mn                  5.08108  26.20945  18.97593    Mn  0 0  0.00000
HETATM   433 Fe                  4.96432  21.35263  14.47827    Fe  0 0  0.00000
HETATM   434 O                   1.34075  27.27923  17.94657    O   0 0  0.00000
HETATM   435 O                   6.18249  25.24752  11.01472    O   0 0  0.00000
HETATM   436 O                   8.66299  22.09297  15.92974    O   0 0  0.00000
HETATM   437 O                   3.94340  22.73692  11.26003    O   0 0  0.00000
HETATM   438 O                   8.59579  19.97281  17.58442    O   0 0  0.00000
HETATM   439 O                   1.53167  25.06523  16.17099    O   0 0  0.00000
HETATM   440 O                   6.17400  27.51556  12.86288    O   0 0  0.00000
HETATM   441 O                   1.86924  22.61868  13.27635    O   0 0  0.00000
HETATM   442 O                   8.41885  27.47669  10.66157    O   0 0  0.00000
HETATM   443 O                   6.07373  20.36386  15.26221    O   0 0  0.00000
HETATM   444 O                   3.44897  24.93166  18.35721    O   0 0  0.00000
HETATM   445 O                   6.13649  26.96811  15.61030    O   0 0  0.00000
HETATM   446 O                   8.62794  20.82855  11.02410    O   0 0  0.00000
HETATM   447 O                   4.14459  22.05784  18.09674    O   0 0  0.00000
HETATM   448 O                   1.30605  25.19283  13.31308    O   0 0  0.00000
HETATM   449 O                   6.24103  24.98631  17.83306    O   0 0  0.00000
HETATM   450 O                   1.44765  27.72808  11.47798    O   0 0  0.00000
HETATM   451 O                   8.52960  22.92623  12.97514    O   0 0  0.00000
HETATM   452 O                   3.62891  20.07420  15.54191    O   0 0  0.00000
HETATM   453 O                   8.34812  24.81959  15.32314    O   0 0  0.00000
HETATM   454 O                   2.27777  20.36595  18.25839    O   0 0  0.00000
HETATM   455 O                   3.48519  27.63705  13.50028    O   0 0  0.00000
HETATM   456 O                   6.55941  22.81759  10.50436    O   0 0  0.00000
HETATM   457 O                   8.65914  25.39165  17.88161    O   0 0  0.00000
HETATM   458 O                   6.06161  22.27263  13.37144    O   0 0  0.00000
HETATM   459 O                   1.22360  20.38666  15.96564    O   0 0  0.00000
HETATM   460 O                   3.98639  26.87950  11.05140    O   0 0  0.00000
HETATM   461 O                   8.54255  27.62205  15.85945    O   0 0  0.00000
HETATM   462 O                   3.81958  25.04648  12.93992    O   0 0  0.00000
HETATM   463 O                   6.26062  20.35463  11.09787    O   0 0  0.00000
HETATM   464 O                   1.71992  22.79254  17.56343    O   0 0  0.00000
HETATM   465 O                   6.66668  27.62936  18.24217    O   0 0  0.00000
HETATM   466 O                   3.63882  22.54458  15.29221    O   0 0  0.00000
HETATM   467 O                   1.85708  25.10460  10.77653    O   0 0  0.00000
HETATM   468 O                   8.32928  20.19152  13.58075    O   0 0  0.00000
HETATM   469 O                   1.38842  22.59091  10.84009    O   0 0  0.00000
HETATM   470 O                   4.04194  25.37538  15.62466    O   0 0  0.00000
HETATM   471 O                   8.53476  26.82068  13.17105    O   0 0  0.00000
HETATM   472 O                   6.29901  20.89243  17.67058    O   0 0  0.00000
HETATM   473 O                   1.62851  20.03520  13.27163    O   0 0  0.00000
HETATM   474 O                   6.29748  22.83886  15.81436    O   0 0  0.00000
HETATM   475 O                   3.91870  27.49212  17.59508    O   0 0  0.00000
HETATM   476 O                   8.52115  24.62132  11.24643    O   0 0  0.00000
HETATM   477 O                   3.76984  20.33354  10.65021    O   0 0  0.00000
HETATM   478 O                   6.50208  24.83910  13.54791    O   0 0  0.00000
HETATM   479 O                   8.25467  22.89784  18.37289    O   0 0  0.00000
HETATM   480 O                   2.06071  27.45438  15.41171    O   0 0  0.00000
HETATM   481 Fe                 12.49984   2.74993   2.76482    Fe  0 0  0.00000
HETATM   482 Mn                 18.82239   0.47337   2.74198    Mn  0 0  0.00000
HETATM   483 O                  13.74035   1.81583   4.19633    O   0 0  0.00000
HETATM   484 Fe                 12.12766   7.88608   7.26210    Fe  0 0  0.00000
HETATM   485 Fe                 17.05362   7.14146   2.51541    Fe  0 0  0.00000
HETATM   486 Fe                 16.59168   2.90902   7.49574    Fe  0 0  0.00000
HETATM   487 Fe                 17.00100   7.66189   7.78332    Fe  0 0  0.00000
HETATM   488 Fe                 16.50997   2.92522   2.69083    Fe  0 0  0.00000
HETATM   489 Fe                 12.24401   2.52368   7.44016    Fe  0 0  0.00000
HETATM   490 Fe                 12.24266   7.87446   3.03458    Fe  0 0  0.00000
HETATM   491 Mn                 14.55085   0.32899   7.42335    Mn  0 0  0.00000
HETATM   492 Fe                  9.21793   4.90800   2.54537    Fe  0 0  0.00000
HETATM   493 Mn                 14.01301   5.20930   7.23649    Mn  0 0  0.00000
HETATM   494 Mn                 12.41456   9.69122   0.32852    Mn  0 0  0.00000
HETATM   495 Fe                 16.54696   5.25210   0.43235    Fe  0 0  0.00000
HETATM   496 Fe                 12.14743   0.63605   5.20941    Fe  0 0  0.00000
HETATM   497 Fe                 16.78978   4.78505   4.90035    Fe  0 0  0.00000
HETATM   498 Mn                  9.90790   3.02138   9.45135    Mn  0 0  0.00000
HETATM   499 Mn                  9.68840   7.02312   5.05656    Mn  0 0  0.00000
HETATM   500 Fe                 14.68623   2.89347   0.32718    Fe  0 0  0.00000
HETATM   501 Mn                 14.92799   7.55586   4.88063    Mn  0 0  0.00000
HETATM   502 Fe                  9.97431   0.40033   7.54061    Fe  0 0  0.00000
HETATM   503 Mn                 14.41218   0.17474   2.55847    Mn  0 0  0.00000
HETATM   504 Mn                 19.05161   5.17749   7.35322    Mn  0 0  0.00000
HETATM   505 Mn                 14.38492   5.25554   2.86467    Mn  0 0  0.00000
HETATM   506 Fe                 16.80114   0.75381   0.25388    Fe  0 0  0.00000
HETATM   507 Mn                 12.22168   5.07110   0.63915    Mn  0 0  0.00000
HETATM   508 Mn                 16.91285   9.73024   4.94815    Mn  0 0  0.00000
HETATM   509 Mn                 12.18450   5.47789   5.00391    Mn  0 0  0.00000
HETATM   510 Mn                  9.93962   7.50092   0.73718    Mn  0 0  0.00000
HETATM   511 Mn                  9.97495   3.07168   4.82228    Mn  0 0  0.00000
HETATM   512 Mn                 14.45207   7.46432   9.44495    Mn  0 0  0.00000
HETATM   513 Fe                 14.52288   2.64607   5.09315    Fe  0 0  0.00000
HETATM   514 O                  10.73318   8.54213   8.56337    O   0 0  0.00000
HETATM   515 O                  15.76861   6.46878   1.49335    O   0 0  0.00000
HETATM   516 O                  18.09588   3.42707   6.34135    O   0 0  0.00000
HETATM   517 O                  12.99586   4.26868   2.65993    O   0 0  0.00000
HETATM   518 O                  18.02966   1.48218   8.43035    O   0 0  0.00000
HETATM   519 O                  10.98144   6.32587   6.75424    O   0 0  0.00000
HETATM   520 O                  15.79187   8.60924   3.20127    O   0 0  0.00000
HETATM   521 O                  10.24695   4.80865   4.55705    O   0 0  0.00000
HETATM   522 O                  17.87097   8.66120   1.22636    O   0 0  0.00000
HETATM   523 O                  15.69847   1.54935   6.08585    O   0 0  0.00000
HETATM   524 O                  12.73017   6.33720   8.79494    O   0 0  0.00000
HETATM   525 O                  15.67346   8.28036   6.30142    O   0 0  0.00000
HETATM   526 O                  18.07399   2.14095   1.62223    O   0 0  0.00000
HETATM   527 O                  13.48497   3.63414   8.53585    O   0 0  0.00000
HETATM   528 O                  11.14046   7.23799   4.06114    O   0 0  0.00000
HETATM   529 O                  15.57369   6.00401   8.37116    O   0 0  0.00000
HETATM   530 O                  10.92897   9.33431   1.88817    O   0 0  0.00000
HETATM   531 O                  17.89731   4.27914   3.69754    O   0 0  0.00000
HETATM   532 O                  13.06389   1.55962   6.59512    O   0 0  0.00000
HETATM   533 O                  17.73989   6.19746   6.00577    O   0 0  0.00000
HETATM   534 O                  11.23564   1.71834   8.80701    O   0 0  0.00000
HETATM   535 O                  13.15367   9.14533   4.48049    O   0 0  0.00000
HETATM   536 O                  15.67180   4.01590   1.14792    O   0 0  0.00000
HETATM   537 O                  17.95515   6.66650   8.68209    O   0 0  0.00000
HETATM   538 O                  15.49160   3.49810   3.79572    O   0 0  0.00000
HETATM   539 O                  10.64010   1.61146   6.36407    O   0 0  0.00000
HETATM   540 O                  13.39822   8.24316   1.79566    O   0 0  0.00000
HETATM   541 O                  18.09202   9.10688   6.62493    O   0 0  0.00000
HETATM   542 O                  13.51996   6.51306   3.69357    O   0 0  0.00000
HETATM   543 O                  15.69078   1.40446   1.33875    O   0 0  0.00000
HETATM   544 O                  10.90766   4.06019   7.87977    O   0 0  0.00000
HETATM   545 O                  16.11569   8.93518   8.97242    O   0 0  0.00000
HETATM   546 O                  12.75324   3.93322   5.76194    O   0 0  0.00000
HETATM   547 O                  11.19034   6.59061   1.64688    O   0 0  0.00000
HETATM   548 O                  17.39942   1.40570   4.06033    O   0 0  0.00000
HETATM   549 O                  10.64353   3.93694   1.77799    O   0 0  0.00000
HETATM   550 O                  13.53916   6.60456   6.29521    O   0 0  0.00000
HETATM   551 O                  18.19552   8.17177   3.90523    O   0 0  0.00000
HETATM   552 O                  15.58473   2.16811   8.56881    O   0 0  0.00000
HETATM   553 O                  11.28974   1.80280   3.60859    O   0 0  0.00000
HETATM   554 O                  15.49488   4.11129   6.22120    O   0 0  0.00000
HETATM   555 O                  13.34018   8.86302   8.15356    O   0 0  0.00000
HETATM   556 O                  18.25497   5.86711   1.89475    O   0 0  0.00000
HETATM   557 O                  13.18272   1.79458   1.49080    O   0 0  0.00000
HETATM   558 O                  16.08965   6.00958   4.13357    O   0 0  0.00000
HETATM   559 O                  17.52903   4.13571   8.80002    O   0 0  0.00000
HETATM   560 O                  11.37268   8.74316   6.16793    O   0 0  0.00000
HETATM   561 Fe                 12.37282   2.70725  12.26402    Fe  0 0  0.00000
HETATM   562 Mn                 18.93843   0.33781  12.03889    Mn  0 0  0.00000
HETATM   563 O                  13.46543   1.96349  13.24874    O   0 0  0.00000
HETATM   564 Fe                 12.04829   7.74089  16.60255    Fe  0 0  0.00000
HETATM   565 Fe                 17.00180   7.13822  12.01115    Fe  0 0  0.00000
HETATM   566 Fe                 16.55224   2.95932  16.82896    Fe  0 0  0.00000
HETATM   567 Fe                 17.10471   7.70108  17.08695    Fe  0 0  0.00000
HETATM   568 Fe                 16.76257   2.90477  12.01049    Fe  0 0  0.00000
HETATM   569 Fe                 12.38365   2.61704  16.86841    Fe  0 0  0.00000
HETATM   570 Fe                 11.90065   7.16357  12.25630    Fe  0 0  0.00000
HETATM   571 Mn                 14.62118   0.25503  16.60166    Mn  0 0  0.00000
HETATM   572 Fe                  9.70849   5.08382  12.18027    Fe  0 0  0.00000
HETATM   573 Mn                 14.12025   5.26219  16.93670    Mn  0 0  0.00000
HETATM   574 Mn                 12.14795   9.52648   9.88276    Mn  0 0  0.00000
HETATM   575 Fe                 16.77692   5.05901   9.79924    Fe  0 0  0.00000
HETATM   576 Fe                 12.02877   0.48097  14.55323    Fe  0 0  0.00000
HETATM   577 Fe                 16.59010   4.86136  14.34347    Fe  0 0  0.00000
HETATM   578 Mn                  9.89874   3.02375  18.92938    Mn  0 0  0.00000
HETATM   579 Mn                  9.61600   7.51713  14.59911    Mn  0 0  0.00000
HETATM   580 Fe                 14.68175   2.87139   9.79713    Fe  0 0  0.00000
HETATM   581 Mn                 14.51911   7.44356  14.34192    Mn  0 0  0.00000
HETATM   582 Fe                  9.72705   0.62162  16.73519    Fe  0 0  0.00000
HETATM   583 Mn                 14.31171   0.23363  12.11248    Mn  0 0  0.00000
HETATM   584 Mn                 18.95310   5.04868  16.71030    Mn  0 0  0.00000
HETATM   585 Mn                 14.53449   5.35903  12.10277    Mn  0 0  0.00000
HETATM   586 Fe                 16.80560   0.76232   9.64382    Fe  0 0  0.00000
HETATM   587 Mn                 12.11077   4.90105   9.66402    Mn  0 0  0.00000
HETATM   588 Mn                 16.89664   9.68443  14.34912    Mn  0 0  0.00000
HETATM   589 Mn                 12.03779   5.11060  14.52029    Mn  0 0  0.00000
HETATM   590 Mn                  9.82247   7.25516   9.80767    Mn  0 0  0.00000
HETATM   591 Mn                  9.91542   2.70392  14.19299    Mn  0 0  0.00000
HETATM   592 Mn                 14.45576   7.74483  19.14328    Mn  0 0  0.00000
HETATM   593 Fe                 14.45150   2.68880  14.56937    Fe  0 0  0.00000
HETATM   594 O                  10.93436   8.38503  17.82914    O   0 0  0.00000
HETATM   595 O                  15.82673   6.67299  10.86410    O   0 0  0.00000
HETATM   596 O                  17.86434   3.37726  15.57248    O   0 0  0.00000
HETATM   597 O                  13.36891   3.93809  11.12851    O   0 0  0.00000
HETATM   598 O                  17.91648   1.31437  17.94124    O   0 0  0.00000
HETATM   599 O                  10.91738   6.37759  15.94575    O   0 0  0.00000
HETATM   600 O                  15.56360   8.69875  12.89128    O   0 0  0.00000
HETATM   601 O                  11.70949   3.76271  13.37195    O   0 0  0.00000
HETATM   602 O                  17.76844   8.92645  10.74289    O   0 0  0.00000
HETATM   603 O                  15.48302   1.69501  15.28950    O   0 0  0.00000
HETATM   604 O                  12.88868   6.32796  18.41727    O   0 0  0.00000
HETATM   605 O                  15.56809   8.22198  15.46328    O   0 0  0.00000
HETATM   606 O                  18.26709   1.78366  10.90197    O   0 0  0.00000
HETATM   607 O                  13.56116   3.50221  18.35336    O   0 0  0.00000
HETATM   608 O                  10.58760   6.04299  13.25075    O   0 0  0.00000
HETATM   609 O                  15.64437   6.11394  17.72396    O   0 0  0.00000
HETATM   610 O                  10.94793   8.69358  11.52550    O   0 0  0.00000
HETATM   611 O                  17.76767   4.04291  12.89507    O   0 0  0.00000
HETATM   612 O                  13.01696   1.29053  15.58078    O   0 0  0.00000
HETATM   613 O                  17.64761   6.16038  15.46509    O   0 0  0.00000
HETATM   614 O                  11.46343   1.72872  18.25789    O   0 0  0.00000
HETATM   615 O                  12.88208   8.65531  13.45480    O   0 0  0.00000
HETATM   616 O                  15.89248   4.16769  10.57700    O   0 0  0.00000
HETATM   617 O                  17.96884   6.63018  17.92105    O   0 0  0.00000
HETATM   618 O                  15.38718   3.68895  13.40684    O   0 0  0.00000
HETATM   619 O                  10.56363   1.66338  15.90450    O   0 0  0.00000
HETATM   620 O                  13.52749   8.12219  10.76693    O   0 0  0.00000
HETATM   621 O                  18.14610   8.73558  15.94334    O   0 0  0.00000
HETATM   622 O                  13.10610   6.19685  12.73868    O   0 0  0.00000
HETATM   623 O                  15.79055   1.46469  10.98170    O   0 0  0.00000
HETATM   624 O                  11.06030   4.29821  17.67392    O   0 0  0.00000
HETATM   625 O                  16.14475   8.97936  18.18083    O   0 0  0.00000
HETATM   626 O                  13.08142   3.76517  15.88597    O   0 0  0.00000
HETATM   627 O                  11.05708   6.23038  10.74092    O   0 0  0.00000
HETATM   628 O                  17.46151   1.39507  13.47277    O   0 0  0.00000
HETATM   629 O                  10.72639   3.74391  10.90165    O   0 0  0.00000
HETATM   630 O                  13.46650   6.50149  15.49789    O   0 0  0.00000
HETATM   631 O                  17.98977   8.14426  13.10779    O   0 0  0.00000
HETATM   632 O                  15.58130   2.18129  17.73590    O   0 0  0.00000
HETATM   633 O                  11.06444   1.27020  13.32663    O   0 0  0.00000
HETATM   634 O                  15.58629   4.18636  15.82661    O   0 0  0.00000
HETATM   635 O                  13.38883   8.60588  17.31462    O   0 0  0.00000
HETATM   636 O                  18.09995   5.86106  11.24675    O   0 0  0.00000
HETATM   637 O                  13.27574   1.45296  10.45098    O   0 0  0.00000
HETATM   638 O                  16.09986   6.06421  13.48895    O   0 0  0.00000
HETATM   639 O                  17.45895   4.02113  18.21361    O   0 0  0.00000
HETATM   640 O                  11.41805   8.88291  15.41206    O   0 0  0.00000
HETATM   641 Fe                 12.11902  12.12116   3.16046    Fe  0 0  0.00000
HETATM   642 Mn                 19.30206   9.70821   2.59618    Mn  0 0  0.00000
HETATM   643 O                  13.53596  11.47222   3.72681    O   0 0  0.00000
HETATM   644 Fe                 12.11481  16.92969   7.48817    Fe  0 0  0.00000
HETATM   645 Fe                 16.87779  16.50648   2.76923    Fe  0 0  0.00000
HETATM   646 Fe                 16.53146  12.34288   7.41568    Fe  0 0  0.00000
HETATM   647 Fe                 16.97432  16.98143   7.70308    Fe  0 0  0.00000
HETATM   648 Fe                 16.93065  12.31418   2.41349    Fe  0 0  0.00000
HETATM   649 Fe                 12.26639  12.00246   7.61682    Fe  0 0  0.00000
HETATM   650 Fe                 11.89251  16.69672   3.13350    Fe  0 0  0.00000
HETATM   651 Mn                 14.71451   9.79854   7.48239    Mn  0 0  0.00000
HETATM   652 Fe                  9.86924  14.40252   2.85109    Fe  0 0  0.00000
HETATM   653 Mn                 14.24443  14.54304   7.61263    Mn  0 0  0.00000
HETATM   654 Mn                 12.14000  18.83711   0.65394    Mn  0 0  0.00000
HETATM   655 Fe                 16.78688  14.60735   0.38123    Fe  0 0  0.00000
HETATM   656 Fe                 12.28381   9.97615   5.27958    Fe  0 0  0.00000
HETATM   657 Fe                 16.75938  14.14042   4.89697    Fe  0 0  0.00000
HETATM   658 Mn                  9.89058  12.25955   9.77418    Mn  0 0  0.00000
HETATM   659 Mn                  9.45310  16.56724   5.33713    Mn  0 0  0.00000
HETATM   660 Fe                 14.81805  12.24560   0.28551    Fe  0 0  0.00000
HETATM   661 Mn                 14.43429  16.60665   4.98183    Mn  0 0  0.00000
HETATM   662 Fe                  9.89606   9.64847   7.65047    Fe  0 0  0.00000
HETATM   663 Mn                 14.70737   9.90902   2.70711    Mn  0 0  0.00000
HETATM   664 Mn                 18.98850  14.52550   7.53821    Mn  0 0  0.00000
HETATM   665 Mn                 14.54720  14.42069   2.76322    Mn  0 0  0.00000
HETATM   666 Fe                 17.07356  10.26198   0.04688    Fe  0 0  0.00000
HETATM   667 Mn                 12.32709  14.32979   0.26232    Mn  0 0  0.00000
HETATM   668 Mn                 16.74925  18.94293   5.11353    Mn  0 0  0.00000
HETATM   669 Mn                 11.96740  14.57443   5.45115    Mn  0 0  0.00000
HETATM   670 Mn                  9.83499  16.65253   0.34916    Mn  0 0  0.00000
HETATM   671 Mn                  9.63230  11.85842   5.18339    Mn  0 0  0.00000
HETATM   672 Mn                 14.47262  16.92187   9.74643    Mn  0 0  0.00000
HETATM   673 Fe                 14.43110  12.09897   5.13969    Fe  0 0  0.00000
HETATM   674 O                  10.66318  18.04423   8.69436    O   0 0  0.00000
HETATM   675 O                  15.75784  15.94060   1.68590    O   0 0  0.00000
HETATM   676 O                  17.92631  12.83242   6.12712    O   0 0  0.00000
HETATM   677 O                  13.39063  12.98029   1.65141    O   0 0  0.00000
HETATM   678 O                  17.88279  10.80423   8.52308    O   0 0  0.00000
HETATM   679 O                  10.82247  15.76293   7.09142    O   0 0  0.00000
HETATM   680 O                  15.51695  17.87363   3.52942    O   0 0  0.00000
HETATM   681 O                  11.09813  13.23544   4.11190    O   0 0  0.00000
HETATM   682 O                  17.68621  18.01670   1.35124    O   0 0  0.00000
HETATM   683 O                  15.65694  10.99855   5.88896    O   0 0  0.00000
HETATM   684 O                  12.97689  15.48529   9.12202    O   0 0  0.00000
HETATM   685 O                  15.58401  17.36213   6.14333    O   0 0  0.00000
HETATM   686 O                  18.48255  11.09955   1.28854    O   0 0  0.00000
HETATM   687 O                  13.58525  12.95630   8.91939    O   0 0  0.00000
HETATM   688 O                  10.90280  15.76735   3.96785    O   0 0  0.00000
HETATM   689 O                  15.61421  15.42716   8.49681    O   0 0  0.00000
HETATM   690 O                  10.82101  17.89662   2.10581    O   0 0  0.00000
HETATM   691 O                  18.00640  13.40592   3.45481    O   0 0  0.00000
HETATM   692 O                  13.25051  10.90371   6.32119    O   0 0  0.00000
HETATM   693 O                  17.55116  15.33503   6.16446    O   0 0  0.00000
HETATM   694 O                  11.49718  10.94623   9.16731    O   0 0  0.00000
HETATM   695 O                  12.93914  17.96115   4.17167    O   0 0  0.00000
HETATM   696 O                  15.88722  13.56523   1.09379    O   0 0  0.00000
HETATM   697 O                  17.95688  16.11521   8.65766    O   0 0  0.00000
HETATM   698 O                  15.59469  12.84324   3.98718    O   0 0  0.00000
HETATM   699 O                  10.84681  11.20361   6.73629    O   0 0  0.00000
HETATM   700 O                  13.40219  17.26522   1.53144    O   0 0  0.00000
HETATM   701 O                  18.05962  18.17773   6.69473    O   0 0  0.00000
HETATM   702 O                  13.31573  15.15600   3.71432    O   0 0  0.00000
HETATM   703 O                  16.00217  11.32086   1.68839    O   0 0  0.00000
HETATM   704 O                  10.94319  13.63694   8.37457    O   0 0  0.00000
HETATM   705 O                  16.14066  17.96692   8.67873    O   0 0  0.00000
HETATM   706 O                  12.79758  13.29873   6.41615    O   0 0  0.00000
HETATM   707 O                  11.31578  15.28765   1.37052    O   0 0  0.00000
HETATM   708 O                  17.68252  10.77175   3.77842    O   0 0  0.00000
HETATM   709 O                  10.88546  12.72535   1.71999    O   0 0  0.00000
HETATM   710 O                  13.34433  16.01076   6.24760    O   0 0  0.00000
HETATM   711 O                  18.03506  17.38930   4.01605    O   0 0  0.00000
HETATM   712 O                  15.47538  11.49457   8.47366    O   0 0  0.00000
HETATM   713 O                  11.12854  10.71987   4.06413    O   0 0  0.00000
HETATM   714 O                  15.49307  13.47571   6.39483    O   0 0  0.00000
HETATM   715 O                  13.32938  17.99424   8.21575    O   0 0  0.00000
HETATM   716 O                  18.09041  15.30268   1.96905    O   0 0  0.00000
HETATM   717 O                  13.99920  10.35287   0.52484    O   0 0  0.00000
HETATM   718 O                  16.01498  15.28030   4.11835    O   0 0  0.00000
HETATM   719 O                  17.40348  13.45660   8.63445    O   0 0  0.00000
HETATM   720 O                  11.25374  18.03665   6.06827    O   0 0  0.00000
HETATM   721 Fe                 12.34424  12.04944  12.44886    Fe  0 0  0.00000
HETATM   722 Mn                 19.11785   9.90529  12.08739    Mn  0 0  0.00000
HETATM   723 O                  13.59802  11.24448  13.49994    O   0 0  0.00000
HETATM   724 Fe                 11.91497  16.86499  16.59214    Fe  0 0  0.00000
HETATM   725 Fe                 16.78155  16.55808  12.02766    Fe  0 0  0.00000
HETATM   726 Fe                 16.69225  12.35489  16.68429    Fe  0 0  0.00000
HETATM   727 Fe                 17.07691  17.06784  17.09231    Fe  0 0  0.00000
HETATM   728 Fe                 16.70317  12.25328  11.97469    Fe  0 0  0.00000
HETATM   729 Fe                 12.46331  12.11539  16.71295    Fe  0 0  0.00000
HETATM   730 Fe                 12.32291  17.28607  12.46424    Fe  0 0  0.00000
HETATM   731 Mn                 14.61973   9.74798  16.90884    Mn  0 0  0.00000
HETATM   732 Fe                  9.31939  14.28591  12.15585    Fe  0 0  0.00000
HETATM   733 Mn                 14.39882  14.83267  16.71451    Mn  0 0  0.00000
HETATM   734 Mn                 12.29327  19.11397   9.79686    Mn  0 0  0.00000
HETATM   735 Fe                 16.63447  14.54086   9.81455    Fe  0 0  0.00000
HETATM   736 Fe                 12.11918  10.06283  14.69484    Fe  0 0  0.00000
HETATM   737 Fe                 16.62329  14.15631  14.25890    Fe  0 0  0.00000
HETATM   738 Mn                  9.82114  12.27208  19.05257    Mn  0 0  0.00000
HETATM   739 Mn                  9.60596  16.78434  14.44262    Mn  0 0  0.00000
HETATM   740 Fe                 14.67637  12.02499   9.81400    Fe  0 0  0.00000
HETATM   741 Mn                 14.57462  16.92243  14.56508    Mn  0 0  0.00000
HETATM   742 Fe                  9.97668   9.93060  16.80130    Fe  0 0  0.00000
HETATM   743 Mn                 14.41376   9.64868  11.91572    Mn  0 0  0.00000
HETATM   744 Mn                 19.26464  14.51177  16.55621    Mn  0 0  0.00000
HETATM   745 Mn                 14.28455  14.55902  12.11921    Mn  0 0  0.00000
HETATM   746 Fe                 16.85616  10.01191   9.71411    Fe  0 0  0.00000
HETATM   747 Mn                 12.24702  14.18697  10.09771    Mn  0 0  0.00000
HETATM   748 Mn                 16.75487  18.77778  14.37063    Mn  0 0  0.00000
HETATM   749 Mn                 12.30427  14.75359  14.27121    Mn  0 0  0.00000
HETATM   750 Mn                  9.84792  16.83478  10.28137    Mn  0 0  0.00000
HETATM   751 Mn                  9.67246  12.07597  14.31069    Mn  0 0  0.00000
HETATM   752 Mn                 14.52669  17.03061  18.91494    Mn  0 0  0.00000
HETATM   753 Fe                 14.45138  12.01729  14.58265    Fe  0 0  0.00000
HETATM   754 O                  10.75519  17.82994  17.87099    O   0 0  0.00000
HETATM   755 O                  15.66770  15.85320  11.04041    O   0 0  0.00000
HETATM   756 O                  18.15807  12.88738  15.49695    O   0 0  0.00000
HETATM   757 O                  12.98025  13.41419  11.98632    O   0 0  0.00000
HETATM   758 O                  18.15896  10.73247  17.61467    O   0 0  0.00000
HETATM   759 O                  10.77818  15.46504  15.92114    O   0 0  0.00000
HETATM   760 O                  15.65227  17.94205  12.64740    O   0 0  0.00000
HETATM   761 O                  10.90500  13.29076  13.77222    O   0 0  0.00000
HETATM   762 O                  17.85708  18.15753  10.67527    O   0 0  0.00000
HETATM   763 O                  15.62833  11.01013  15.35632    O   0 0  0.00000
HETATM   764 O                  12.77503  15.72799  18.04645    O   0 0  0.00000
HETATM   765 O                  15.77289  17.23781  15.82362    O   0 0  0.00000
HETATM   766 O                  18.08680  11.55051  10.98970    O   0 0  0.00000
HETATM   767 O                  13.55145  12.89596  17.83248    O   0 0  0.00000
HETATM   768 O                  10.75292  15.94927  13.35318    O   0 0  0.00000
HETATM   769 O                  15.61569  15.36870  17.95519    O   0 0  0.00000
HETATM   770 O                  11.04704  18.42477  11.39091    O   0 0  0.00000
HETATM   771 O                  17.71240  13.51287  12.68607    O   0 0  0.00000
HETATM   772 O                  13.16219  11.08225  15.86316    O   0 0  0.00000
HETATM   773 O                  17.69227  15.57656  15.47522    O   0 0  0.00000
HETATM   774 O                  11.42261  10.94913  18.39083    O   0 0  0.00000
HETATM   775 O                  12.92089  18.27794  13.59052    O   0 0  0.00000
HETATM   776 O                  15.53660  13.32144  10.55698    O   0 0  0.00000
HETATM   777 O                  18.24525  15.90502  18.03949    O   0 0  0.00000
HETATM   778 O                  15.51427  12.69966  13.22114    O   0 0  0.00000
HETATM   779 O                  10.67037  11.20237  15.92135    O   0 0  0.00000
HETATM   780 O                  13.57597  17.76021  10.96873    O   0 0  0.00000
HETATM   781 O                  18.12552  18.31576  16.01058    O   0 0  0.00000
HETATM   782 O                  13.26181  15.92263  12.78103    O   0 0  0.00000
HETATM   783 O                  15.72498  10.86973  10.81959    O   0 0  0.00000
HETATM   784 O                  11.00095  13.46162  17.47444    O   0 0  0.00000
HETATM   785 O                  16.17615  18.14099  18.12229    O   0 0  0.00000
HETATM   786 O                  13.28538  13.50278  15.18792    O   0 0  0.00000
HETATM   787 O                  11.10919  15.89785  10.82586    O   0 0  0.00000
HETATM   788 O                  17.81393  10.90333  13.40359    O   0 0  0.00000
HETATM   789 O                  10.63963  13.26054  11.10662    O   0 0  0.00000
HETATM   790 O                  13.21991  16.15671  15.46354    O   0 0  0.00000
HETATM   791 O                  17.91361  17.01614  13.26020    O   0 0  0.00000
HETATM   792 O                  15.88229  11.52802  17.84332    O   0 0  0.00000
HETATM   793 O                  11.06070  10.84682  13.08520    O   0 0  0.00000
HETATM   794 O                  15.77439  13.51854  15.65472    O   0 0  0.00000
HETATM   795 O                  13.33170  18.24026  17.59231    O   0 0  0.00000
HETATM   796 O                  17.93625  15.22057  10.98524    O   0 0  0.00000
HETATM   797 O                  13.06891  11.11518  11.05260    O   0 0  0.00000
HETATM   798 O                  15.89538  15.36539  13.59165    O   0 0  0.00000
HETATM   799 O                  17.53574  13.47762  17.89946    O   0 0  0.00000
HETATM   800 O                  11.18385  17.92622  15.39814    O   0 0  0.00000
HETATM   801 Fe                 12.27194  21.33250   2.88621    Fe  0 0  0.00000
HETATM   802 Mn                 18.88251  19.24294   2.87581    Mn  0 0  0.00000
HETATM   803 O                  13.60350  20.50245   3.93934    O   0 0  0.00000
HETATM   804 Fe                 12.10839  26.29030   7.19315    Fe  0 0  0.00000
HETATM   805 Fe                 16.91306  26.01178   2.50499    Fe  0 0  0.00000
HETATM   806 Fe                 16.63838  21.49642   7.43890    Fe  0 0  0.00000
HETATM   807 Fe                 16.95627  26.26386   7.85495    Fe  0 0  0.00000
HETATM   808 Fe                 16.78465  21.62840   2.53097    Fe  0 0  0.00000
HETATM   809 Fe                 12.19898  21.01652   7.21468    Fe  0 0  0.00000
HETATM   810 Fe                 11.90004  26.09930   2.86910    Fe  0 0  0.00000
HETATM   811 Mn                 14.73202  18.87677   7.50230    Mn  0 0  0.00000
HETATM   812 Fe                  9.71003  23.87387   2.71561    Fe  0 0  0.00000
HETATM   813 Mn                 14.16791  23.67764   7.49810    Mn  0 0  0.00000
HETATM   814 Mn                 12.02888  28.42588   0.46966    Mn  0 0  0.00000
HETATM   815 Fe                 16.72728  23.81273   0.39539    Fe  0 0  0.00000
HETATM   816 Fe                 12.12777  19.21719   5.09915    Fe  0 0  0.00000
HETATM   817 Fe                 16.77528  23.39870   4.94999    Fe  0 0  0.00000
HETATM   818 Mn                  9.91213  21.86212   9.57744    Mn  0 0  0.00000
HETATM   819 Mn                  9.69939  26.20862   5.25945    Mn  0 0  0.00000
HETATM   820 Fe                 14.72595  21.53865   0.50280    Fe  0 0  0.00000
HETATM   821 Mn                 14.48600  26.14904   5.05650    Mn  0 0  0.00000
HETATM   822 Fe                  9.88498  19.15685   7.55582    Fe  0 0  0.00000
HETATM   823 Mn                 14.34253  18.85779   2.66369    Mn  0 0  0.00000
HETATM   824 Mn                 19.10348  23.78792   7.37394    Mn  0 0  0.00000
HETATM   825 Mn                 14.44895  23.96582   2.81398    Mn  0 0  0.00000
HETATM   826 Fe                 16.92985  19.39263   0.27074    Fe  0 0  0.00000
HETATM   827 Mn                 12.21804  23.57045   0.40530    Mn  0 0  0.00000
HETATM   828 Mn                 16.78184  28.18642   5.07749    Mn  0 0  0.00000
HETATM   829 Mn                 12.10807  23.83531   4.96193    Mn  0 0  0.00000
HETATM   830 Mn                  9.86159  26.32713   0.46438    Mn  0 0  0.00000
HETATM   831 Mn                  9.63522  21.24618   4.85692    Mn  0 0  0.00000
HETATM   832 Mn                 14.50506  26.29577   9.57475    Mn  0 0  0.00000
HETATM   833 Fe                 14.49585  21.33080   5.03901    Fe  0 0  0.00000
HETATM   834 O                  10.73972  27.16188   8.48487    O   0 0  0.00000
HETATM   835 O                  15.56709  25.20778   1.51736    O   0 0  0.00000
HETATM   836 O                  18.19318  22.34994   6.03221    O   0 0  0.00000
HETATM   837 O                  13.48412  22.57491   1.93887    O   0 0  0.00000
HETATM   838 O                  18.05634  20.14862   8.43172    O   0 0  0.00000
HETATM   839 O                  10.93936  25.01059   6.70484    O   0 0  0.00000
HETATM   840 O                  15.68903  27.27503   3.24184    O   0 0  0.00000
HETATM   841 O                  11.38015  22.47534   4.08892    O   0 0  0.00000
HETATM   842 O                  17.66557  27.38503   1.22331    O   0 0  0.00000
HETATM   843 O                  15.61007  20.46735   5.93034    O   0 0  0.00000
HETATM   844 O                  12.86628  24.74674   8.85723    O   0 0  0.00000
HETATM   845 O                  15.70199  26.80316   6.24681    O   0 0  0.00000
HETATM   846 O                  18.08225  20.72110   1.66017    O   0 0  0.00000
HETATM   847 O                  13.56925  22.00167   8.74085    O   0 0  0.00000
HETATM   848 O                  10.86888  25.12937   3.93574    O   0 0  0.00000
HETATM   849 O                  15.64927  24.82240   8.63091    O   0 0  0.00000
HETATM   850 O                  11.01325  27.50040   2.02756    O   0 0  0.00000
HETATM   851 O                  17.91914  22.95566   3.63041    O   0 0  0.00000
HETATM   852 O                  13.00112  19.86219   6.28110    O   0 0  0.00000
HETATM   853 O                  17.74289  24.92769   6.01131    O   0 0  0.00000
HETATM   854 O                  11.60697  20.35306   8.74142    O   0 0  0.00000
HETATM   855 O                  12.98264  27.52468   4.24883    O   0 0  0.00000
HETATM   856 O                  15.92034  22.58261   1.17785    O   0 0  0.00000
HETATM   857 O                  18.08428  25.32149   8.68230    O   0 0  0.00000
HETATM   858 O                  15.65977  22.17785   3.84339    O   0 0  0.00000
HETATM   859 O                  10.61319  20.36339   6.41081    O   0 0  0.00000
HETATM   860 O                  13.34369  26.88387   1.33363    O   0 0  0.00000
HETATM   861 O                  18.12495  27.77151   6.77843    O   0 0  0.00000
HETATM   862 O                  13.28102  25.04687   3.51734    O   0 0  0.00000
HETATM   863 O                  15.70360  20.01233   1.47201    O   0 0  0.00000
HETATM   864 O                  10.97258  22.78580   8.01682    O   0 0  0.00000
HETATM   865 O                  16.04028  27.63706   8.90820    O   0 0  0.00000
HETATM   866 O                  13.16440  22.30648   5.97126    O   0 0  0.00000
HETATM   867 O                  11.07488  25.02425   1.48273    O   0 0  0.00000
HETATM   868 O                  17.57717  20.20004   4.23829    O   0 0  0.00000
HETATM   869 O                  10.76468  22.29593   1.60023    O   0 0  0.00000
HETATM   870 O                  13.46530  25.19677   6.22803    O   0 0  0.00000
HETATM   871 O                  18.12440  26.91040   4.00188    O   0 0  0.00000
HETATM   872 O                  15.66600  20.56573   8.53742    O   0 0  0.00000
HETATM   873 O                  10.99872  19.82988   3.78949    O   0 0  0.00000
HETATM   874 O                  15.66137  22.83205   6.30586    O   0 0  0.00000
HETATM   875 O                  13.36745  27.30528   8.10648    O   0 0  0.00000
HETATM   876 O                  17.95609  24.75933   1.96826    O   0 0  0.00000
HETATM   877 O                  12.83330  20.14463   1.58957    O   0 0  0.00000
HETATM   878 O                  15.90704  24.79094   4.24516    O   0 0  0.00000
HETATM   879 O                  17.59237  22.73535   8.66005    O   0 0  0.00000
HETATM   880 O                  11.35589  27.44480   6.10863    O   0 0  0.00000
HETATM   881 Fe                 12.27797  21.53113  12.59266    Fe  0 0  0.00000
HETATM   882 Mn                 19.13118  18.85409  12.21067    Mn  0 0  0.00000
HETATM   883 O                  13.47211  20.85905  13.47750    O   0 0  0.00000
HETATM   884 Fe                 11.91989  26.59791  16.71219    Fe  0 0  0.00000
HETATM   885 Fe                 16.90845  25.87409  11.97673    Fe  0 0  0.00000
HETATM   886 Fe                 16.73906  21.66059  16.95403    Fe  0 0  0.00000
HETATM   887 Fe                 16.95475  26.26327  17.12450    Fe  0 0  0.00000
HETATM   888 Fe                 17.11531  21.47468  11.89048    Fe  0 0  0.00000
HETATM   889 Fe                 12.26341  21.09672  17.08635    Fe  0 0  0.00000
HETATM   890 Fe                 11.95471  26.08745  12.21468    Fe  0 0  0.00000
HETATM   891 Mn                 14.63328  18.94928  16.67986    Mn  0 0  0.00000
HETATM   892 Fe                  9.51087  23.77133  12.22390    Fe  0 0  0.00000
HETATM   893 Mn                 14.12194  23.99827  16.95149    Mn  0 0  0.00000
HETATM   894 Mn                 12.22257  28.19512   9.80559    Mn  0 0  0.00000
HETATM   895 Fe                 16.77929  23.80340   9.88229    Fe  0 0  0.00000
HETATM   896 Fe                 12.03362  19.37348  14.65063    Fe  0 0  0.00000
HETATM   897 Fe                 16.86785  23.39072  14.39212    Fe  0 0  0.00000
HETATM   898 Mn                  9.71819  21.68539  18.94267    Mn  0 0  0.00000
HETATM   899 Mn                  9.53637  26.23461  14.52860    Mn  0 0  0.00000
HETATM   900 Fe                 14.82942  21.34352   9.91168    Fe  0 0  0.00000
HETATM   901 Mn                 14.53303  26.03393  14.43600    Mn  0 0  0.00000
HETATM   902 Fe                  9.91676  19.11076  16.83478    Fe  0 0  0.00000
HETATM   903 Mn                 14.51786  19.28013  12.40838    Mn  0 0  0.00000
HETATM   904 Mn                 19.16355  23.88516  16.82244    Mn  0 0  0.00000
HETATM   905 Mn                 14.49627  23.90446  12.31874    Mn  0 0  0.00000
HETATM   906 Fe                 17.10324  19.46039   9.61338    Fe  0 0  0.00000
HETATM   907 Mn                 12.19481  23.32908   9.67405    Mn  0 0  0.00000
HETATM   908 Mn                 16.72367  28.21687  14.42097    Mn  0 0  0.00000
HETATM   909 Mn                 12.26452  24.14715  14.71465    Mn  0 0  0.00000
HETATM   910 Mn                  9.85613  26.02246   9.92622    Mn  0 0  0.00000
HETATM   911 Mn                  9.77335  21.59355  14.55916    Mn  0 0  0.00000
HETATM   912 Mn                 14.38513  26.26304  18.89659    Mn  0 0  0.00000
HETATM   913 Fe                 14.27522  21.52539  14.83365    Fe  0 0  0.00000
HETATM   914 O                  10.76155  27.08822  17.87830    O   0 0  0.00000
HETATM   915 O                  15.65602  25.22839  11.09880    O   0 0  0.00000
HETATM   916 O                  18.26146  22.35771  15.60140    O   0 0  0.00000
HETATM   917 O                  13.40514  22.73996  11.47387    O   0 0  0.00000
HETATM   918 O                  17.91313  20.18946  17.65484    O   0 0  0.00000
HETATM   919 O                  10.90760  24.96934  15.57443    O   0 0  0.00000
HETATM   920 O                  15.49823  27.33032  12.85675    O   0 0  0.00000
HETATM   921 O                  11.09205  22.83617  13.58761    O   0 0  0.00000
HETATM   922 O                  17.64122  27.28012  10.69921    O   0 0  0.00000
HETATM   923 O                  15.25664  19.51850  14.73765    O   0 0  0.00000
HETATM   924 O                  12.65226  24.96773  18.14023    O   0 0  0.00000
HETATM   925 O                  15.60891  26.92227  15.54133    O   0 0  0.00000
HETATM   926 O                  18.18358  20.69865  11.02322    O   0 0  0.00000
HETATM   927 O                  13.48630  22.16214  17.90663    O   0 0  0.00000
HETATM   928 O                  10.58606  25.30387  13.04734    O   0 0  0.00000
HETATM   929 O                  15.48826  24.74465  17.81680    O   0 0  0.00000
HETATM   930 O                  11.09240  27.41045  11.45046    O   0 0  0.00000
HETATM   931 O                  18.13622  22.77994  12.98077    O   0 0  0.00000
HETATM   932 O                  13.03208  20.51356  15.94527    O   0 0  0.00000
HETATM   933 O                  17.61976  24.91502  15.58375    O   0 0  0.00000
HETATM   934 O                  11.27197  20.28557  18.26003    O   0 0  0.00000
HETATM   935 O                  12.90588  27.38935  13.54807    O   0 0  0.00000
HETATM   936 O                  16.08168  22.70215  10.72141    O   0 0  0.00000
HETATM   937 O                  17.94776  25.27408  18.10849    O   0 0  0.00000
HETATM   938 O                  15.82082  22.14117  13.33553    O   0 0  0.00000
HETATM   939 O                  10.60421  20.17092  15.83835    O   0 0  0.00000
HETATM   940 O                  13.41696  26.80799  10.86164    O   0 0  0.00000
HETATM   941 O                  18.08014  27.61820  16.01620    O   0 0  0.00000
HETATM   942 O                  13.16771  25.02781  12.88349    O   0 0  0.00000
HETATM   943 O                  15.75299  20.21654  10.98985    O   0 0  0.00000
HETATM   944 O                  11.06214  22.76714  17.29394    O   0 0  0.00000
HETATM   945 O                  15.96144  27.47449  18.05467    O   0 0  0.00000
HETATM   946 O                  13.55165  23.09934  14.86828    O   0 0  0.00000
HETATM   947 O                  10.91844  24.78213  10.56755    O   0 0  0.00000
HETATM   948 O                  17.74424  19.91190  13.42445    O   0 0  0.00000
HETATM   949 O                  10.81990  22.28457  11.17422    O   0 0  0.00000
HETATM   950 O                  13.42826  25.68970  15.78318    O   0 0  0.00000
HETATM   951 O                  17.98895  26.87290  13.11746    O   0 0  0.00000
HETATM   952 O                  15.49691  20.71144  17.83995    O   0 0  0.00000
HETATM   953 O                  11.06795  20.24520  13.27529    O   0 0  0.00000
HETATM   954 O                  15.73011  22.42742  15.83555    O   0 0  0.00000
HETATM   955 O                  13.28395  27.67043  17.48077    O   0 0  0.00000
HETATM   956 O                  18.14934  24.76235  11.39971    O   0 0  0.00000
HETATM   957 O                  13.03441  20.26130  10.82132    O   0 0  0.00000
HETATM   958 O                  15.93378  24.80400  13.69107    O   0 0  0.00000
HETATM   959 O                  17.55086  22.81468  18.12099    O   0 0  0.00000
HETATM   960 O                  11.06223  27.46478  15.45187    O   0 0  0.00000
HETATM   961 Fe                 21.29906   2.71990   3.05613    Fe  0 0  0.00000
HETATM   962 Mn                 28.28759   0.21691   2.72324    Mn  0 0  0.00000
HETATM   963 O                  22.83304   1.86817   3.99999    O   0 0  0.00000
HETATM   964 Fe                 21.41714   7.83505   7.38992    Fe  0 0  0.00000
HETATM   965 Fe                 26.15392   7.17936   2.77997    Fe  0 0  0.00000
HETATM   966 Fe                 25.94003   2.85466   7.51292    Fe  0 0  0.00000
HETATM   967 Fe                 26.24056   7.72983   7.74721    Fe  0 0  0.00000
HETATM   968 Fe                 26.16401   2.88786   2.49894    Fe  0 0  0.00000
HETATM   969 Fe                 21.49624   2.57523   7.41005    Fe  0 0  0.00000
HETATM   970 Fe                 21.51568   7.21885   3.00361    Fe  0 0  0.00000
HETATM   971 Mn                 23.95055   0.44455   7.32483    Mn  0 0  0.00000
HETATM   972 Fe                 19.29601   5.14428   3.14521    Fe  0 0  0.00000
HETATM   973 Mn                 23.41548   5.08263   7.48818    Mn  0 0  0.00000
HETATM   974 Mn                 21.43179   9.82633   0.43071    Mn  0 0  0.00000
HETATM   975 Fe                 25.96302   5.22066   0.44966    Fe  0 0  0.00000
HETATM   976 Fe                 21.38387   0.53587   5.09379    Fe  0 0  0.00000
HETATM   977 Fe                 26.02447   4.73276   4.80067    Fe  0 0  0.00000
HETATM   978 Mn                 19.19017   3.00579   9.47886    Mn  0 0  0.00000
HETATM   979 Mn                 19.04902   7.55835   5.35104    Mn  0 0  0.00000
HETATM   980 Fe                 24.14528   2.75402   0.40432    Fe  0 0  0.00000
HETATM   981 Mn                 23.88794   7.42457   5.10711    Mn  0 0  0.00000
HETATM   982 Fe                 19.17075   0.47172   7.53285    Fe  0 0  0.00000
HETATM   983 Mn                 23.52665   0.20233   2.63289    Mn  0 0  0.00000
HETATM   984 Mn                 28.26890   5.10546   7.30720    Mn  0 0  0.00000
HETATM   985 Mn                 23.54108   5.04265   2.64555    Mn  0 0  0.00000
HETATM   986 Fe                 26.29697   0.71565   0.26174    Fe  0 0  0.00000
HETATM   987 Mn                 21.44451   4.84147   0.54440    Mn  0 0  0.00000
HETATM   988 Mn                 26.18406   9.54520   4.98608    Mn  0 0  0.00000
HETATM   989 Mn                 21.22874   5.33809   5.54241    Mn  0 0  0.00000
HETATM   990 Mn                 19.67515   6.97842   0.43840    Mn  0 0  0.00000
HETATM   991 Mn                 18.88603   2.50394   4.97818    Mn  0 0  0.00000
HETATM   992 Mn                 23.79306   7.59567   9.63035    Mn  0 0  0.00000
HETATM   993 Fe                 23.64353   2.74368   5.19001    Fe  0 0  0.00000
HETATM   994 O                  19.87956   8.97418   8.60478    O   0 0  0.00000
HETATM   995 O                  24.61968   6.46680   1.54246    O   0 0  0.00000
HETATM   996 O                  27.34892   3.51764   6.00587    O   0 0  0.00000
HETATM   997 O                  22.61707   3.34512   2.01289    O   0 0  0.00000
HETATM   998 O                  27.25758   1.45433   8.35785    O   0 0  0.00000
HETATM   999 O                  20.21393   6.54576   7.09919    O   0 0  0.00000
HETATM  1000 O                  24.82753   8.78249   3.43779    O   0 0  0.00000
HETATM  1001 O                  20.41146   3.90548   4.43591    O   0 0  0.00000
HETATM  1002 O                  26.92948   8.61584   1.33285    O   0 0  0.00000
HETATM  1003 O                  24.94665   1.61457   5.97398    O   0 0  0.00000
HETATM  1004 O                  22.23245   6.25342   8.90669    O   0 0  0.00000
HETATM  1005 O                  25.01362   8.18174   6.18077    O   0 0  0.00000
HETATM  1006 O                  27.97055   1.69798   1.50097    O   0 0  0.00000
HETATM  1007 O                  22.94619   3.65237   8.85617    O   0 0  0.00000
HETATM  1008 O                  20.04925   6.29791   4.07712    O   0 0  0.00000
HETATM  1009 O                  24.90977   6.04359   8.50781    O   0 0  0.00000
HETATM  1010 O                  20.31282   8.34760   2.15385    O   0 0  0.00000
HETATM  1011 O                  27.23656   4.08218   3.30082    O   0 0  0.00000
HETATM  1012 O                  22.45513   1.33300   6.30546    O   0 0  0.00000
HETATM  1013 O                  26.91962   6.20696   5.92831    O   0 0  0.00000
HETATM  1014 O                  20.84433   1.70237   8.91923    O   0 0  0.00000
HETATM  1015 O                  22.25408   8.47100   4.16923    O   0 0  0.00000
HETATM  1016 O                  25.08601   3.86419   1.26965    O   0 0  0.00000
HETATM  1017 O                  27.32808   6.57563   8.53606    O   0 0  0.00000
HETATM  1018 O                  24.78243   3.56305   3.95457    O   0 0  0.00000
HETATM  1019 O                  20.11246   1.75952   6.51757    O   0 0  0.00000
HETATM  1020 O                  22.80979   8.30301   1.29566    O   0 0  0.00000
HETATM  1021 O                  27.48660   8.87650   6.58425    O   0 0  0.00000
HETATM  1022 O                  22.72322   5.91107   3.93118    O   0 0  0.00000
HETATM  1023 O                  25.44681   1.42351   1.74678    O   0 0  0.00000
HETATM  1024 O                  20.36716   4.14423   7.89058    O   0 0  0.00000
HETATM  1025 O                  25.47873   8.64800   8.69735    O   0 0  0.00000
HETATM  1026 O                  22.39712   3.77259   6.04384    O   0 0  0.00000
HETATM  1027 O                  21.30198   5.91462   1.92002    O   0 0  0.00000
HETATM  1028 O                  27.15089   1.35090   4.10363    O   0 0  0.00000
HETATM  1029 O                  20.09722   3.66540   1.90286    O   0 0  0.00000
HETATM  1030 O                  22.84222   6.83993   6.43803    O   0 0  0.00000
HETATM  1031 O                  27.37073   8.09482   3.86621    O   0 0  0.00000
HETATM  1032 O                  24.80388   2.08925   8.46047    O   0 0  0.00000
HETATM  1033 O                  20.38659   1.50392   3.81973    O   0 0  0.00000
HETATM  1034 O                  24.90366   4.13758   6.25057    O   0 0  0.00000
HETATM  1035 O                  22.63000   8.81578   8.25449    O   0 0  0.00000
HETATM  1036 O                  27.04803   6.09000   1.96412    O   0 0  0.00000
HETATM  1037 O                  23.20040   0.67470   0.54598    O   0 0  0.00000
HETATM  1038 O                  25.30484   6.23582   4.00834    O   0 0  0.00000
HETATM  1039 O                  26.78215   4.18577   8.73532    O   0 0  0.00000
HETATM  1040 O                  20.68114   8.79403   6.26420    O   0 0  0.00000
HETATM  1041 Fe                 21.52053   2.85203  12.49583    Fe  0 0  0.00000
HETATM  1042 Mn                 28.23122   0.46228  12.26661    Mn  0 0  0.00000
HETATM  1043 O                  22.80140   1.94470  13.63922    O   0 0  0.00000
HETATM  1044 Fe                 21.34484   7.71242  16.49672    Fe  0 0  0.00000
HETATM  1045 Fe                 26.32149   7.04729  12.18515    Fe  0 0  0.00000
HETATM  1046 Fe                 25.91256   2.94201  16.90887    Fe  0 0  0.00000
HETATM  1047 Fe                 26.21612   7.58730  17.18040    Fe  0 0  0.00000
HETATM  1048 Fe                 26.18512   3.01846  11.82233    Fe  0 0  0.00000
HETATM  1049 Fe                 21.57845   2.45636  16.97009    Fe  0 0  0.00000
HETATM  1050 Fe                 21.49442   7.73916  12.46269    Fe  0 0  0.00000
HETATM  1051 Mn                 23.88541   0.24362  16.99362    Mn  0 0  0.00000
HETATM  1052 Fe                 19.05192   4.86882  12.02273    Fe  0 0  0.00000
HETATM  1053 Mn                 23.34493   5.22793  16.87822    Mn  0 0  0.00000
HETATM  1054 Mn                 21.55262   9.72628  10.02706    Mn  0 0  0.00000
HETATM  1055 Fe                 25.94245   5.18029   9.70567    Fe  0 0  0.00000
HETATM  1056 Fe                 21.38940   0.57849  14.60870    Fe  0 0  0.00000
HETATM  1057 Fe                 26.09671   4.73311  14.26795    Fe  0 0  0.00000
HETATM  1058 Mn                 18.94737   3.02070  19.06672    Mn  0 0  0.00000
HETATM  1059 Mn                 19.01062   7.52721  14.37176    Mn  0 0  0.00000
HETATM  1060 Fe                 23.99110   2.85663   9.68415    Fe  0 0  0.00000
HETATM  1061 Mn                 23.92135   7.41454  14.46791    Mn  0 0  0.00000
HETATM  1062 Fe                 19.21332   0.32182  16.80750    Fe  0 0  0.00000
HETATM  1063 Mn                 23.73373   0.46229  12.26135    Mn  0 0  0.00000
HETATM  1064 Mn                 28.36257   5.15851  16.97276    Mn  0 0  0.00000
HETATM  1065 Mn                 23.62102   5.16369  12.15886    Mn  0 0  0.00000
HETATM  1066 Fe                 26.30032   0.67943   9.70189    Fe  0 0  0.00000
HETATM  1067 Mn                 21.41287   4.90257   9.73386    Mn  0 0  0.00000
HETATM  1068 Mn                 26.33659   9.44537  14.48952    Mn  0 0  0.00000
HETATM  1069 Mn                 21.62901   5.22253  14.45093    Mn  0 0  0.00000
HETATM  1070 Mn                 19.38532   7.59178  10.03259    Mn  0 0  0.00000
HETATM  1071 Mn                 18.96865   2.72361  14.35872    Mn  0 0  0.00000
HETATM  1072 Mn                 23.65959   7.60230  18.79357    Mn  0 0  0.00000
HETATM  1073 Fe                 23.72479   2.61077  14.71525    Fe  0 0  0.00000
HETATM  1074 O                  19.97014   8.68367  18.00168    O   0 0  0.00000
HETATM  1075 O                  25.04464   6.52296  11.02367    O   0 0  0.00000
HETATM  1076 O                  27.07880   3.27103  15.76553    O   0 0  0.00000
HETATM  1077 O                  22.19316   4.23196  11.76544    O   0 0  0.00000
HETATM  1078 O                  27.27284   1.31026  17.76121    O   0 0  0.00000
HETATM  1079 O                  20.16371   6.03789  15.89292    O   0 0  0.00000
HETATM  1080 O                  25.14501   8.54304  12.80067    O   0 0  0.00000
HETATM  1081 O                  20.31839   3.94504  13.41041    O   0 0  0.00000
HETATM  1082 O                  27.22163   8.57088  10.70520    O   0 0  0.00000
HETATM  1083 O                  24.84381   1.67588  15.54806    O   0 0  0.00000
HETATM  1084 O                  21.70948   6.25935  18.22781    O   0 0  0.00000
HETATM  1085 O                  25.06169   7.99558  15.60652    O   0 0  0.00000
HETATM  1086 O                  27.20680   2.18556  11.00817    O   0 0  0.00000
HETATM  1087 O                  22.84702   3.58036  18.17296    O   0 0  0.00000
HETATM  1088 O                  20.16220   6.60596  13.32591    O   0 0  0.00000
HETATM  1089 O                  24.88540   6.21709  17.81023    O   0 0  0.00000
HETATM  1090 O                  20.46263   8.86228  11.68534    O   0 0  0.00000
HETATM  1091 O                  27.31960   4.15079  13.04639    O   0 0  0.00000
HETATM  1092 O                  22.34680   1.51139  16.43506    O   0 0  0.00000
HETATM  1093 O                  27.20207   5.84718  15.22736    O   0 0  0.00000
HETATM  1094 O                  20.74119   1.85581  18.91601    O   0 0  0.00000
HETATM  1095 O                  22.35688   8.98589  13.57137    O   0 0  0.00000
HETATM  1096 O                  25.05323   3.89001  10.61648    O   0 0  0.00000
HETATM  1097 O                  27.34907   6.73811  18.03147    O   0 0  0.00000
HETATM  1098 O                  24.73536   3.55717  13.40172    O   0 0  0.00000
HETATM  1099 O                  19.88837   1.66399  16.10137    O   0 0  0.00000
HETATM  1100 O                  22.96424   8.36813  10.99506    O   0 0  0.00000
HETATM  1101 O                  27.43928   8.90080  16.14234    O   0 0  0.00000
HETATM  1102 O                  22.70906   6.41193  13.01974    O   0 0  0.00000
HETATM  1103 O                  24.98231   1.41586  10.78447    O   0 0  0.00000
HETATM  1104 O                  20.14498   4.15244  17.55420    O   0 0  0.00000
HETATM  1105 O                  25.26730   8.89729  18.19528    O   0 0  0.00000
HETATM  1106 O                  22.22673   3.82089  15.44755    O   0 0  0.00000
HETATM  1107 O                  20.55582   6.50996  10.66203    O   0 0  0.00000
HETATM  1108 O                  26.74986   1.53690  13.41475    O   0 0  0.00000
HETATM  1109 O                  19.74709   3.99862  10.74779    O   0 0  0.00000
HETATM  1110 O                  22.68283   6.81762  15.64079    O   0 0  0.00000
HETATM  1111 O                  27.51680   7.93515  13.43851    O   0 0  0.00000
HETATM  1112 O                  25.00727   2.20476  17.94188    O   0 0  0.00000
HETATM  1113 O                  20.27518   1.39026  13.39773    O   0 0  0.00000
HETATM  1114 O                  24.85191   4.30927  15.62495    O   0 0  0.00000
HETATM  1115 O                  22.58824   8.89906  17.41596    O   0 0  0.00000
HETATM  1116 O                  27.45335   5.99364  11.20921    O   0 0  0.00000
HETATM  1117 O                  22.43285   1.87999  10.95071    O   0 0  0.00000
HETATM  1118 O                  25.43834   5.95477  13.44248    O   0 0  0.00000
HETATM  1119 O                  26.70687   4.28490  18.10052    O   0 0  0.00000
HETATM  1120 O                  20.71932   8.72582  15.57634    O   0 0  0.00000
HETATM  1121 Fe                 21.53805  12.10120   3.04012    Fe  0 0  0.00000
HETATM  1122 Mn                 28.14101   9.87800   2.72961    Mn  0 0  0.00000
HETATM  1123 O                  22.77887  11.30573   4.13368    O   0 0  0.00000
HETATM  1124 Fe                 21.34918  17.00321   7.37412    Fe  0 0  0.00000
HETATM  1125 Fe                 26.10320  16.46491   2.71440    Fe  0 0  0.00000
HETATM  1126 Fe                 25.99834  12.18449   7.40061    Fe  0 0  0.00000
HETATM  1127 Fe                 26.39936  16.84494   7.70564    Fe  0 0  0.00000
HETATM  1128 Fe                 25.82476  12.20758   2.48895    Fe  0 0  0.00000
HETATM  1129 Fe                 21.52576  11.92896   7.51249    Fe  0 0  0.00000
HETATM  1130 Fe                 21.25276  16.71082   3.06158    Fe  0 0  0.00000
HETATM  1131 Mn                 23.94173   9.67747   7.37576    Mn  0 0  0.00000
HETATM  1132 Fe                 18.96812  14.33830   2.77847    Fe  0 0  0.00000
HETATM  1133 Mn                 23.33310  14.62044   7.41966    Mn  0 0  0.00000
HETATM  1134 Mn                 21.63313  18.82299   0.51075    Mn  0 0  0.00000
HETATM  1135 Fe                 26.00481  14.52281   0.29241    Fe  0 0  0.00000
HETATM  1136 Fe                 21.41591  10.01296   5.28152    Fe  0 0  0.00000
HETATM  1137 Fe                 25.92597  14.03893   4.86357    Fe  0 0  0.00000
HETATM  1138 Mn                 19.04663  12.27918   9.62346    Mn  0 0  0.00000
HETATM  1139 Mn                 18.87794  16.65707   5.32529    Mn  0 0  0.00000
HETATM  1140 Fe                 23.94715  12.34826   0.24532    Fe  0 0  0.00000
HETATM  1141 Mn                 23.82851  16.68955   4.92430    Mn  0 0  0.00000
HETATM  1142 Fe                 19.12950   9.76936   7.58254    Fe  0 0  0.00000
HETATM  1143 Mn                 23.47591   9.70371   2.77896    Mn  0 0  0.00000
HETATM  1144 Mn                 28.39705  14.25919   7.07148    Mn  0 0  0.00000
HETATM  1145 Mn                 23.65188  14.48039   2.60454    Mn  0 0  0.00000
HETATM  1146 Fe                 25.95409  10.08117   0.15917    Fe  0 0  0.00000
HETATM  1147 Mn                 21.42223  14.49827   0.17284    Mn  0 0  0.00000
HETATM  1148 Mn                 26.15123  18.67316   5.02008    Mn  0 0  0.00000
HETATM  1149 Mn                 21.30045  14.61326   5.35559    Mn  0 0  0.00000
HETATM  1150 Mn                 19.36999  16.84733   0.63595    Mn  0 0  0.00000
HETATM  1151 Mn                 19.02914  11.96112   4.93911    Mn  0 0  0.00000
HETATM  1152 Mn                 23.81044  16.90194   9.66041    Mn  0 0  0.00000
HETATM  1153 Fe                 23.70538  12.00379   5.32781    Fe  0 0  0.00000
HETATM  1154 O                  20.19077  17.91313   8.43736    O   0 0  0.00000
HETATM  1155 O                  25.11890  16.01873   1.54612    O   0 0  0.00000
HETATM  1156 O                  26.99340  12.78892   6.08241    O   0 0  0.00000
HETATM  1157 O                  22.36594  13.10958   1.77512    O   0 0  0.00000
HETATM  1158 O                  27.11524  10.84955   8.34233    O   0 0  0.00000
HETATM  1159 O                  20.15816  15.59569   6.79983    O   0 0  0.00000
HETATM  1160 O                  24.82997  17.92283   3.49806    O   0 0  0.00000
HETATM  1161 O                  20.64093  13.06484   3.73552    O   0 0  0.00000
HETATM  1162 O                  27.04763  18.02280   1.49480    O   0 0  0.00000
HETATM  1163 O                  24.99035  10.92958   5.95028    O   0 0  0.00000
HETATM  1164 O                  21.97443  15.57804   8.93858    O   0 0  0.00000
HETATM  1165 O                  24.89173  17.48767   6.15584    O   0 0  0.00000
HETATM  1166 O                  26.95352  11.33535   1.53220    O   0 0  0.00000
HETATM  1167 O                  22.87990  12.97951   8.84733    O   0 0  0.00000
HETATM  1168 O                  19.95774  15.49049   4.01026    O   0 0  0.00000
HETATM  1169 O                  24.91249  15.41672   8.41995    O   0 0  0.00000
HETATM  1170 O                  20.17933  18.48464   2.01740    O   0 0  0.00000
HETATM  1171 O                  26.96156  13.33157   3.43749    O   0 0  0.00000
HETATM  1172 O                  22.41912  10.87153   6.53497    O   0 0  0.00000
HETATM  1173 O                  26.92976  15.47376   6.13048    O   0 0  0.00000
HETATM  1174 O                  20.83835  11.11726   9.40208    O   0 0  0.00000
HETATM  1175 O                  22.14219  17.90842   3.97560    O   0 0  0.00000
HETATM  1176 O                  24.97100  13.26810   1.06981    O   0 0  0.00000
HETATM  1177 O                  27.46403  15.72969   8.76598    O   0 0  0.00000
HETATM  1178 O                  24.61454  12.79278   3.94624    O   0 0  0.00000
HETATM  1179 O                  19.97778  11.10719   6.73271    O   0 0  0.00000
HETATM  1180 O                  22.92297  17.33386   1.54784    O   0 0  0.00000
HETATM  1181 O                  27.47832  17.88516   6.59902    O   0 0  0.00000
HETATM  1182 O                  22.57225  15.29380   3.69895    O   0 0  0.00000
HETATM  1183 O                  24.43983  10.91269   1.33675    O   0 0  0.00000
HETATM  1184 O                  20.20472  13.43645   8.29488    O   0 0  0.00000
HETATM  1185 O                  25.35104  18.12556   8.73019    O   0 0  0.00000
HETATM  1186 O                  22.03642  13.31409   6.20552    O   0 0  0.00000
HETATM  1187 O                  20.74796  16.11691   1.49598    O   0 0  0.00000
HETATM  1188 O                  26.82946  10.81767   4.02875    O   0 0  0.00000
HETATM  1189 O                  19.69873  13.64546   1.12494    O   0 0  0.00000
HETATM  1190 O                  22.59943  16.24128   6.18604    O   0 0  0.00000
HETATM  1191 O                  27.23906  17.07848   3.86347    O   0 0  0.00000
HETATM  1192 O                  24.76572  11.33746   8.67402    O   0 0  0.00000
HETATM  1193 O                  20.33277  10.46832   4.23445    O   0 0  0.00000
HETATM  1194 O                  24.51911  13.43780   6.27421    O   0 0  0.00000
HETATM  1195 O                  22.84242  18.13230   8.19353    O   0 0  0.00000
HETATM  1196 O                  27.34189  15.09070   1.76646    O   0 0  0.00000
HETATM  1197 O                  21.33278  10.74041   1.86616    O   0 0  0.00000
HETATM  1198 O                  25.25441  15.29555   4.12725    O   0 0  0.00000
HETATM  1199 O                  26.85441  13.28954   8.74651    O   0 0  0.00000
HETATM  1200 O                  20.64217  18.06597   5.93742    O   0 0  0.00000
HETATM  1201 Fe                 21.95089  11.99193  12.12508    Fe  0 0  0.00000
HETATM  1202 Mn                 28.34269   9.63386  12.07836    Mn  0 0  0.00000
HETATM  1203 O                  23.11335  11.35879  13.43920    O   0 0  0.00000
HETATM  1204 Fe                 21.46391  16.92849  16.50784    Fe  0 0  0.00000
HETATM  1205 Fe                 26.40410  16.30705  11.89690    Fe  0 0  0.00000
HETATM  1206 Fe                 25.93018  12.25604  16.76114    Fe  0 0  0.00000
HETATM  1207 Fe                 26.38051  16.94874  17.06239    Fe  0 0  0.00000
HETATM  1208 Fe                 26.14614  12.31707  11.98844    Fe  0 0  0.00000
HETATM  1209 Fe                 21.71500  11.98819  16.73108    Fe  0 0  0.00000
HETATM  1210 Fe                 21.69051  17.17991  12.26222    Fe  0 0  0.00000
HETATM  1211 Mn                 23.94086   9.72930  16.66038    Mn  0 0  0.00000
HETATM  1212 Fe                 18.63751  14.32493  12.00233    Fe  0 0  0.00000
HETATM  1213 Mn                 23.50284  14.59906  16.54134    Mn  0 0  0.00000
HETATM  1214 Mn                 21.74961  19.06801   9.78809    Mn  0 0  0.00000
HETATM  1215 Fe                 26.01803  14.41702   9.58028    Fe  0 0  0.00000
HETATM  1216 Fe                 21.51292  10.04225  14.51746    Fe  0 0  0.00000
HETATM  1217 Fe                 26.19002  14.18243  14.19550    Fe  0 0  0.00000
HETATM  1218 Mn                 19.32297  12.43365  18.62394    Mn  0 0  0.00000
HETATM  1219 Mn                 19.16334  16.52373  14.28599    Mn  0 0  0.00000
HETATM  1220 Fe                 24.06639  11.98297   9.85140    Fe  0 0  0.00000
HETATM  1221 Mn                 24.13795  16.80327  14.27587    Mn  0 0  0.00000
HETATM  1222 Fe                 19.20682   9.95099  16.69420    Fe  0 0  0.00000
HETATM  1223 Mn                 24.05584   9.65438  12.22066    Mn  0 0  0.00000
HETATM  1224 Mn                 28.38727  14.33910  16.82449    Mn  0 0  0.00000
HETATM  1225 Mn                 23.83124  14.57256  12.35873    Mn  0 0  0.00000
HETATM  1226 Fe                 26.29775  10.09435   9.52261    Fe  0 0  0.00000
HETATM  1227 Mn                 21.56310  14.17989   9.94705    Mn  0 0  0.00000
HETATM  1228 Mn                 26.34685  19.02559  14.43589    Mn  0 0  0.00000
HETATM  1229 Mn                 21.46855  14.67411  14.10242    Mn  0 0  0.00000
HETATM  1230 Mn                 19.47708  16.63180  10.00978    Mn  0 0  0.00000
HETATM  1231 Mn                 19.26705  12.21474  14.22713    Mn  0 0  0.00000
HETATM  1232 Mn                 23.83056  16.87869  18.89066    Mn  0 0  0.00000
HETATM  1233 Fe                 23.87658  12.00128  14.50668    Fe  0 0  0.00000
HETATM  1234 O                  20.23854  17.86978  17.88800    O   0 0  0.00000
HETATM  1235 O                  25.00546  15.77811  10.89641    O   0 0  0.00000
HETATM  1236 O                  27.43005  12.72880  15.66596    O   0 0  0.00000
HETATM  1237 O                  22.53507  13.62084  11.84851    O   0 0  0.00000
HETATM  1238 O                  27.41808  10.81126  17.66505    O   0 0  0.00000
HETATM  1239 O                  20.37630  15.75572  16.06633    O   0 0  0.00000
HETATM  1240 O                  25.30489  17.88213  12.78563    O   0 0  0.00000
HETATM  1241 O                  19.76727  14.38268  13.95296    O   0 0  0.00000
HETATM  1242 O                  27.11991  17.90458  10.61370    O   0 0  0.00000
HETATM  1243 O                  24.72455  10.54116  15.30860    O   0 0  0.00000
HETATM  1244 O                  22.25369  15.76324  17.90712    O   0 0  0.00000
HETATM  1245 O                  25.04759  17.66234  15.51739    O   0 0  0.00000
HETATM  1246 O                  28.10183  11.09269  10.67716    O   0 0  0.00000
HETATM  1247 O                  22.95420  13.07914  17.82088    O   0 0  0.00000
HETATM  1248 O                  20.55187  16.88819  13.38825    O   0 0  0.00000
HETATM  1249 O                  25.04566  15.35332  17.91977    O   0 0  0.00000
HETATM  1250 O                  20.50277  18.24131  11.25753    O   0 0  0.00000
HETATM  1251 O                  27.46753  13.30804  12.88961    O   0 0  0.00000
HETATM  1252 O                  22.31435  11.09741  15.67184    O   0 0  0.00000
HETATM  1253 O                  27.04434  15.28329  15.49346    O   0 0  0.00000
HETATM  1254 O                  21.04655  11.10363  17.94014    O   0 0  0.00000
HETATM  1255 O                  22.70533  18.49194  13.64727    O   0 0  0.00000
HETATM  1256 O                  25.08984  13.33698  10.52154    O   0 0  0.00000
HETATM  1257 O                  27.44563  16.12933  18.09840    O   0 0  0.00000
HETATM  1258 O                  25.13670  12.80081  13.21455    O   0 0  0.00000
HETATM  1259 O                  19.80410  10.92252  15.57862    O   0 0  0.00000
HETATM  1260 O                  22.90821  17.73451  10.96846    O   0 0  0.00000
HETATM  1261 O                  27.50040  18.28737  16.02857    O   0 0  0.00000
HETATM  1262 O                  22.78145  15.92961  12.79754    O   0 0  0.00000
HETATM  1263 O                  25.52184  10.73469  10.97387    O   0 0  0.00000
HETATM  1264 O                  20.56049  13.39342  17.05565    O   0 0  0.00000
HETATM  1265 O                  25.45885  18.18151  18.11049    O   0 0  0.00000
HETATM  1266 O                  22.71101  13.60780  14.74584    O   0 0  0.00000
HETATM  1267 O                  20.45173  15.65705  11.08879    O   0 0  0.00000
HETATM  1268 O                  26.87823  10.65669  13.37801    O   0 0  0.00000
HETATM  1269 O                  20.11474  13.04379  11.19870    O   0 0  0.00000
HETATM  1270 O                  22.88501  16.28673  15.37820    O   0 0  0.00000
HETATM  1271 O                  27.79421  17.54295  13.42218    O   0 0  0.00000
HETATM  1272 O                  25.03317  11.53497  17.70302    O   0 0  0.00000
HETATM  1273 O                  20.73077  11.19668  12.85707    O   0 0  0.00000
HETATM  1274 O                  24.91124  13.13628  15.67588    O   0 0  0.00000
HETATM  1275 O                  22.96748  18.17060  17.53908    O   0 0  0.00000
HETATM  1276 O                  27.48780  15.23883  11.26545    O   0 0  0.00000
HETATM  1277 O                  23.00941  11.05713  10.93704    O   0 0  0.00000
HETATM  1278 O                  25.48971  15.31670  13.61101    O   0 0  0.00000
HETATM  1279 O                  26.91801  13.39011  18.17502    O   0 0  0.00000
HETATM  1280 O                  20.97755  18.21554  15.50674    O   0 0  0.00000
HETATM  1281 Fe                 21.58058  21.47170   3.13500    Fe  0 0  0.00000
HETATM  1282 Mn                 28.33385  18.93243   2.86803    Mn  0 0  0.00000
HETATM  1283 O                  22.94631  20.72730   4.12281    O   0 0  0.00000
HETATM  1284 Fe                 21.32721  26.54417   7.30963    Fe  0 0  0.00000
HETATM  1285 Fe                 26.20081  25.92950   2.80709    Fe  0 0  0.00000
HETATM  1286 Fe                 25.91450  21.69120   7.39825    Fe  0 0  0.00000
HETATM  1287 Fe                 26.38527  26.44242   7.70723    Fe  0 0  0.00000
HETATM  1288 Fe                 26.09832  21.41151   2.58987    Fe  0 0  0.00000
HETATM  1289 Fe                 21.71787  21.33292   7.39474    Fe  0 0  0.00000
HETATM  1290 Fe                 21.20793  25.93091   3.04520    Fe  0 0  0.00000
HETATM  1291 Mn                 24.14003  19.05905   7.38462    Mn  0 0  0.00000
HETATM  1292 Fe                 19.14868  23.91956   2.89491    Fe  0 0  0.00000
HETATM  1293 Mn                 23.65818  24.12237   7.43555    Mn  0 0  0.00000
HETATM  1294 Mn                 21.46224  28.35699   0.36342    Mn  0 0  0.00000
HETATM  1295 Fe                 26.16499  23.95256   0.54643    Fe  0 0  0.00000
HETATM  1296 Fe                 21.55937  19.34478   5.34668    Fe  0 0  0.00000
HETATM  1297 Fe                 26.08539  23.41605   4.93275    Fe  0 0  0.00000
HETATM  1298 Mn                 19.26028  21.81340   9.48931    Mn  0 0  0.00000
HETATM  1299 Mn                 18.88857  26.09321   5.36994    Mn  0 0  0.00000
HETATM  1300 Fe                 24.14379  21.50710   0.31834    Fe  0 0  0.00000
HETATM  1301 Mn                 23.80570  26.31484   5.10369    Mn  0 0  0.00000
HETATM  1302 Fe                 19.33573  19.11850   7.55804    Fe  0 0  0.00000
HETATM  1303 Mn                 23.65014  18.95535   2.71973    Mn  0 0  0.00000
HETATM  1304 Mn                 28.52571  23.74846   7.32008    Mn  0 0  0.00000
HETATM  1305 Mn                 23.84424  23.91338   2.74197    Mn  0 0  0.00000
HETATM  1306 Fe                 26.35285  19.42533   0.21462    Fe  0 0  0.00000
HETATM  1307 Mn                 21.43913  23.51143   0.47484    Mn  0 0  0.00000
HETATM  1308 Mn                 26.11847  28.35427   5.04333    Mn  0 0  0.00000
HETATM  1309 Mn                 21.48959  23.97182   5.37535    Mn  0 0  0.00000
HETATM  1310 Mn                 19.42092  26.32360   0.53935    Mn  0 0  0.00000
HETATM  1311 Mn                 19.15208  21.33545   4.94016    Mn  0 0  0.00000
HETATM  1312 Mn                 23.78392  26.29265   9.56924    Mn  0 0  0.00000
HETATM  1313 Fe                 23.77967  21.48833   5.10844    Fe  0 0  0.00000
HETATM  1314 O                  20.10690  27.44383   8.47458    O   0 0  0.00000
HETATM  1315 O                  25.02403  25.45684   1.73223    O   0 0  0.00000
HETATM  1316 O                  27.30181  22.20608   6.23359    O   0 0  0.00000
HETATM  1317 O                  22.68631  22.77969   1.94167    O   0 0  0.00000
HETATM  1318 O                  27.21076  20.03530   8.24272    O   0 0  0.00000
HETATM  1319 O                  20.21500  25.08161   6.88051    O   0 0  0.00000
HETATM  1320 O                  24.74931  27.64934   3.75528    O   0 0  0.00000
HETATM  1321 O                  20.69605  22.75365   4.01493    O   0 0  0.00000
HETATM  1322 O                  27.08730  27.45696   1.16000    O   0 0  0.00000
HETATM  1323 O                  25.01803  20.31615   5.88520    O   0 0  0.00000
HETATM  1324 O                  22.22916  24.91840   8.87368    O   0 0  0.00000
HETATM  1325 O                  24.90470  26.83140   6.30686    O   0 0  0.00000
HETATM  1326 O                  27.55576  20.57343   1.61087    O   0 0  0.00000
HETATM  1327 O                  23.00209  22.38947   8.74610    O   0 0  0.00000
HETATM  1328 O                  20.18711  25.20646   4.00957    O   0 0  0.00000
HETATM  1329 O                  24.96627  24.79414   8.47963    O   0 0  0.00000
HETATM  1330 O                  20.23690  27.78321   2.03975    O   0 0  0.00000
HETATM  1331 O                  27.22444  22.79102   3.65201    O   0 0  0.00000
HETATM  1332 O                  22.49954  20.23964   6.44604    O   0 0  0.00000
HETATM  1333 O                  26.89358  24.94402   6.23728    O   0 0  0.00000
HETATM  1334 O                  20.86855  20.41185   9.16893    O   0 0  0.00000
HETATM  1335 O                  22.12497  27.45672   4.07109    O   0 0  0.00000
HETATM  1336 O                  25.20389  22.62005   1.27021    O   0 0  0.00000
HETATM  1337 O                  27.40596  25.35361   8.63590    O   0 0  0.00000
HETATM  1338 O                  24.98244  22.13773   3.91286    O   0 0  0.00000
HETATM  1339 O                  19.96967  20.37676   6.59300    O   0 0  0.00000
HETATM  1340 O                  22.51056  26.47286   1.61518    O   0 0  0.00000
HETATM  1341 O                  27.32860  27.61736   6.69446    O   0 0  0.00000
HETATM  1342 O                  22.74356  24.85734   3.83698    O   0 0  0.00000
HETATM  1343 O                  25.08256  20.24199   1.66874    O   0 0  0.00000
HETATM  1344 O                  20.44278  22.77354   7.93800    O   0 0  0.00000
HETATM  1345 O                  25.48314  27.56309   8.71231    O   0 0  0.00000
HETATM  1346 O                  22.47720  22.64593   6.00838    O   0 0  0.00000
HETATM  1347 O                  20.43298  24.92513   1.60340    O   0 0  0.00000
HETATM  1348 O                  26.91463  19.90318   4.02649    O   0 0  0.00000
HETATM  1349 O                  20.00967  22.25127   1.68258    O   0 0  0.00000
HETATM  1350 O                  22.72590  25.60977   6.34936    O   0 0  0.00000
HETATM  1351 O                  27.15372  26.70537   3.80660    O   0 0  0.00000
HETATM  1352 O                  24.89253  20.84182   8.55876    O   0 0  0.00000
HETATM  1353 O                  20.48319  20.11619   3.99974    O   0 0  0.00000
HETATM  1354 O                  24.92205  22.74396   6.43602    O   0 0  0.00000
HETATM  1355 O                  22.71579  27.48367   8.16209    O   0 0  0.00000
HETATM  1356 O                  27.29516  24.47263   1.76502    O   0 0  0.00000
HETATM  1357 O                  22.38011  20.25208   1.28580    O   0 0  0.00000
HETATM  1358 O                  25.36962  24.84041   4.14157    O   0 0  0.00000
HETATM  1359 O                  26.97699  22.89939   8.65322    O   0 0  0.00000
HETATM  1360 O                  20.43390  27.51831   5.96062    O   0 0  0.00000
HETATM  1361 Fe                 22.18528  21.41924  12.25213    Fe  0 0  0.00000
HETATM  1362 Mn                 28.27083  19.02786  12.05004    Mn  0 0  0.00000
HETATM  1363 O                  23.19563  20.84521  13.42260    O   0 0  0.00000
HETATM  1364 Fe                 21.34048  26.28153  16.64460    Fe  0 0  0.00000
HETATM  1365 Fe                 26.25485  25.83238  12.07980    Fe  0 0  0.00000
HETATM  1366 Fe                 26.10528  21.56297  16.81442    Fe  0 0  0.00000
HETATM  1367 Fe                 26.33843  26.31745  17.13865    Fe  0 0  0.00000
HETATM  1368 Fe                 26.27132  21.76004  11.85823    Fe  0 0  0.00000
HETATM  1369 Fe                 21.78140  21.20401  16.82930    Fe  0 0  0.00000
HETATM  1370 Fe                 21.47385  26.40268  12.34079    Fe  0 0  0.00000
HETATM  1371 Mn                 24.14820  19.09950  16.65716    Mn  0 0  0.00000
HETATM  1372 Fe                 19.05648  23.82199  12.20669    Fe  0 0  0.00000
HETATM  1373 Mn                 23.60990  23.96191  16.93995    Mn  0 0  0.00000
HETATM  1374 Mn                 21.54946  28.38664   9.73299    Mn  0 0  0.00000
HETATM  1375 Fe                 26.18399  23.95479   9.67183    Fe  0 0  0.00000
HETATM  1376 Fe                 21.73968  19.37782  14.46915    Fe  0 0  0.00000
HETATM  1377 Fe                 26.26044  23.61498  14.36710    Fe  0 0  0.00000
HETATM  1378 Mn                 19.25647  21.56993  18.93592    Mn  0 0  0.00000
HETATM  1379 Mn                 18.72747  26.22211  14.64316    Mn  0 0  0.00000
HETATM  1380 Fe                 24.16317  21.67037   9.94450    Fe  0 0  0.00000
HETATM  1381 Mn                 23.97703  26.20093  14.32427    Mn  0 0  0.00000
HETATM  1382 Fe                 19.30376  19.15472  16.74825    Fe  0 0  0.00000
HETATM  1383 Mn                 24.12922  19.07051  12.14660    Mn  0 0  0.00000
HETATM  1384 Mn                 28.53632  23.87967  16.90413    Mn  0 0  0.00000
HETATM  1385 Mn                 23.81725  24.13634  12.15680    Mn  0 0  0.00000
HETATM  1386 Fe                 26.27237  19.41652   9.58811    Fe  0 0  0.00000
HETATM  1387 Mn                 21.58490  23.64870   9.73305    Mn  0 0  0.00000
HETATM  1388 Mn                 26.06880  28.36881  14.42561    Mn  0 0  0.00000
HETATM  1389 Mn                 21.59327  23.94334  14.35976    Mn  0 0  0.00000
HETATM  1390 Mn                 19.41632  26.15737   9.92629    Mn  0 0  0.00000
HETATM  1391 Mn                 19.20945  21.29127  14.19413    Mn  0 0  0.00000
HETATM  1392 Mn                 23.58465  26.36619  19.05093    Mn  0 0  0.00000
HETATM  1393 Fe                 23.90715  21.64054  14.63512    Fe  0 0  0.00000
HETATM  1394 O                  19.89858  27.41796  17.85844    O   0 0  0.00000
HETATM  1395 O                  25.21298  25.39286  10.86161    O   0 0  0.00000
HETATM  1396 O                  27.69548  22.40847  15.50428    O   0 0  0.00000
HETATM  1397 O                  22.79314  22.85937  11.41609    O   0 0  0.00000
HETATM  1398 O                  27.53627  20.02834  17.84575    O   0 0  0.00000
HETATM  1399 O                  20.28966  25.03589  15.99025    O   0 0  0.00000
HETATM  1400 O                  25.01996  27.49885  12.72617    O   0 0  0.00000
HETATM  1401 O                  20.81535  22.63667  13.33535    O   0 0  0.00000
HETATM  1402 O                  27.11786  27.60841  10.65040    O   0 0  0.00000
HETATM  1403 O                  25.29856  20.54847  15.49239    O   0 0  0.00000
HETATM  1404 O                  21.92727  24.81858  18.12128    O   0 0  0.00000
HETATM  1405 O                  24.87753  27.04048  15.63287    O   0 0  0.00000
HETATM  1406 O                  27.90131  20.62277  10.75660    O   0 0  0.00000
HETATM  1407 O                  22.90103  22.21294  18.17241    O   0 0  0.00000
HETATM  1408 O                  19.98860  25.08474  13.35123    O   0 0  0.00000
HETATM  1409 O                  24.79877  24.81770  18.09702    O   0 0  0.00000
HETATM  1410 O                  20.50032  27.77830  11.36783    O   0 0  0.00000
HETATM  1411 O                  27.46284  22.87948  12.87200    O   0 0  0.00000
HETATM  1412 O                  22.67203  20.40301  15.93157    O   0 0  0.00000
HETATM  1413 O                  27.01602  24.87156  15.51845    O   0 0  0.00000
HETATM  1414 O                  20.58425  20.36795  18.10638    O   0 0  0.00000
HETATM  1415 O                  22.29720  27.54073  13.55185    O   0 0  0.00000
HETATM  1416 O                  25.38934  22.89033  10.73870    O   0 0  0.00000
HETATM  1417 O                  27.33179  25.29014  18.01668    O   0 0  0.00000
HETATM  1418 O                  25.12684  22.57916  13.33427    O   0 0  0.00000
HETATM  1419 O                  20.28650  20.42682  15.79226    O   0 0  0.00000
HETATM  1420 O                  22.93526  27.04942  10.80478    O   0 0  0.00000
HETATM  1421 O                  27.55966  27.54947  16.05032    O   0 0  0.00000
HETATM  1422 O                  22.55922  25.10063  12.90957    O   0 0  0.00000
HETATM  1423 O                  25.45693  20.33473  11.05118    O   0 0  0.00000
HETATM  1424 O                  20.40440  22.72290  17.46110    O   0 0  0.00000
HETATM  1425 O                  25.51211  27.46948  18.02116    O   0 0  0.00000
HETATM  1426 O                  22.54468  22.76792  15.39060    O   0 0  0.00000
HETATM  1427 O                  20.63168  25.25797  10.92223    O   0 0  0.00000
HETATM  1428 O                  26.90527  20.23887  13.27679    O   0 0  0.00000
HETATM  1429 O                  19.96317  22.84459  10.73758    O   0 0  0.00000
HETATM  1430 O                  22.92603  25.40835  15.50544    O   0 0  0.00000
HETATM  1431 O                  27.37551  26.96001  13.36666    O   0 0  0.00000
HETATM  1432 O                  25.04537  20.80689  17.95211    O   0 0  0.00000
HETATM  1433 O                  20.71886  20.03672  13.16242    O   0 0  0.00000
HETATM  1434 O                  25.19100  23.09731  15.78191    O   0 0  0.00000
HETATM  1435 O                  22.51583  27.25767  17.35609    O   0 0  0.00000
HETATM  1436 O                  27.53627  24.68392  11.17543    O   0 0  0.00000
HETATM  1437 O                  23.00518  20.32704  10.82294    O   0 0  0.00000
HETATM  1438 O                  25.48629  25.05361  13.29601    O   0 0  0.00000
HETATM  1439 O                  27.12619  22.67790  18.24052    O   0 0  0.00000
HETATM  1440 O                  20.51856  27.49670  15.34711    O   0 0  0.00000
HETATM  1441  C                 21.73609   8.12764  22.05382  C     1 0  0.00000
HETATM  1442  C                 21.51283   6.75570  22.04681  C     1 0  0.00000
HETATM  1443  C                 20.21522   6.25941  21.98076  C     1 0  0.00000
HETATM  1444  C                 19.13935   7.13891  21.92223  C     1 0  0.00000
HETATM  1445  C                 19.35865   8.51153  21.92899  C     1 0  0.00000
HETATM  1446  C                 20.65940   9.01414  21.99339  C     1 0  0.00000
HETATM  1447  C                 20.89687  10.48056  21.98461  C     1 0  0.00000
HETATM  1448  H                 22.75921   8.51600  22.10785  H     1 0  0.00000
HETATM  1449  H                 22.36072   6.06476  22.09386  H     1 0  0.00000
HETATM  1450  H                 20.04098   5.17876  21.97586  H     1 0  0.00000
HETATM  1451  H                 18.11718   6.75028  21.87112  H     1 0  0.00000
HETATM  1452  H                 18.50917   9.20213  21.88468  H     1 0  0.00000
HETATM  1453  H                 21.01209  10.84314  20.95385  H     1 0  0.00000
HETATM  1454  H                 21.80912  10.74970  22.53337  H     1 0  0.00000
HETATM  1455  H                 20.06221  11.03199  22.43737  H     1 0  0.00000
HETATM  1456  C                  9.30671   6.09250  22.10041  C     1 0  0.00000
HETATM  1457  C                  9.08346   4.72056  22.09340  C     1 0  0.00000
HETATM  1458  C                  7.78584   4.22428  22.02736  C     1 0  0.00000
HETATM  1459  C                  6.70998   5.10378  21.96882  C     1 0  0.00000
HETATM  1460  C                  6.92927   6.47640  21.97559  C     1 0  0.00000
HETATM  1461  C                  8.23003   6.97901  22.03998  C     1 0  0.00000
HETATM  1462  C                  8.46750   8.44543  22.03120  C     1 0  0.00000
HETATM  1463  H                 10.32984   6.48087  22.15445  H     1 0  0.00000
HETATM  1464  H                  9.93135   4.02963  22.14045  H     1 0  0.00000
HETATM  1465  H                  7.61160   3.14363  22.02245  H     1 0  0.00000
HETATM  1466  H                  5.68781   4.71514  21.91772  H     1 0  0.00000
HETATM  1467  H                  6.07979   7.16700  21.93127  H     1 0  0.00000
HETATM  1468  H                  8.58272   8.80801  21.00044  H     1 0  0.00000
HETATM  1469  H                  9.37975   8.71456  22.57997  H     1 0  0.00000
HETATM  1470  H                  7.63284   8.99686  22.48397  H     1 0  0.00000
HETATM  1471  C                 24.56481  19.08813  22.88238  C     1 0  0.00000
HETATM  1472  C                 24.34156  17.71619  22.87537  C     1 0  0.00000
HETATM  1473  C                 23.04394  17.21990  22.80933  C     1 0  0.00000
HETATM  1474  C                 21.96807  18.09940  22.75079  C     1 0  0.00000
HETATM  1475  C                 22.18737  19.47202  22.75756  C     1 0  0.00000
HETATM  1476  C                 23.48813  19.97463  22.82196  C     1 0  0.00000
HETATM  1477  C                 23.72559  21.44105  22.81317  C     1 0  0.00000
HETATM  1478  H                 25.58794  19.47649  22.93642  H     1 0  0.00000
HETATM  1479  H                 25.18945  17.02525  22.92242  H     1 0  0.00000
HETATM  1480  H                 22.86970  16.13925  22.80442  H     1 0  0.00000
HETATM  1481  H                 20.94591  17.71077  22.69969  H     1 0  0.00000
HETATM  1482  H                 21.33789  20.16262  22.71325  H     1 0  0.00000
HETATM  1483  H                 23.84082  21.80363  21.78241  H     1 0  0.00000
HETATM  1484  H                 24.63785  21.71019  23.36194  H     1 0  0.00000
HETATM  1485  H                 22.89093  21.99248  23.26594  H     1 0  0.00000
HETATM  1486  C                 16.14975  14.89148  23.72631  C     1 0  0.00000
HETATM  1487  C                 15.92650  13.51953  23.71930  C     1 0  0.00000
HETATM  1488  C                 14.62888  13.02325  23.65326  C     1 0  0.00000
HETATM  1489  C                 13.55301  13.90275  23.59472  C     1 0  0.00000
HETATM  1490  C                 13.77231  15.27537  23.60149  C     1 0  0.00000
HETATM  1491  C                 15.07307  15.77798  23.66589  C     1 0  0.00000
HETATM  1492  C                 15.31053  17.24440  23.65710  C     1 0  0.00000
HETATM  1493  H                 17.17287  15.27984  23.78035  H     1 0  0.00000
HETATM  1494  H                 16.77439  12.82860  23.76635  H     1 0  0.00000
HETATM  1495  H                 14.45464  11.94260  23.64835  H     1 0  0.00000
HETATM  1496  H                 12.53085  13.51411  23.54362  H     1 0  0.00000
HETATM  1497  H                 12.92283  15.96597  23.55718  H     1 0  0.00000
HETATM  1498  H                 15.42576  17.60698  22.62634  H     1 0  0.00000
HETATM  1499  H                 16.22278  17.51354  24.20587  H     1 0  0.00000
HETATM  1500  H                 14.47587  17.79583  24.10987  H     1 0  0.00000
HETATM  1501  C                  6.92331  19.98364  22.93077  C     1 0  0.00000
HETATM  1502  C                  6.70006  18.61170  22.92376  C     1 0  0.00000
HETATM  1503  C                  5.40244  18.11541  22.85772  C     1 0  0.00000
HETATM  1504  C                  4.32658  18.99491  22.79918  C     1 0  0.00000
HETATM  1505  C                  4.54587  20.36753  22.80595  C     1 0  0.00000
HETATM  1506  C                  5.84663  20.87014  22.87034  C     1 0  0.00000
HETATM  1507  C                  6.08410  22.33656  22.86156  C     1 0  0.00000
HETATM  1508  H                  7.94644  20.37200  22.98481  H     1 0  0.00000
HETATM  1509  H                  7.54795  17.92076  22.97081  H     1 0  0.00000
HETATM  1510  H                  5.22820  17.03476  22.85281  H     1 0  0.00000
HETATM  1511  H                  3.30441  18.60628  22.74808  H     1 0  0.00000
HETATM  1512  H                  3.69639  21.05813  22.76164  H     1 0  0.00000
HETATM  1513  H                  6.19932  22.69914  21.83080  H     1 0  0.00000
HETATM  1514  H                  6.99635  22.60570  23.41033  H     1 0  0.00000
HETATM  1515  H                  5.24944  22.88799  23.31433  H     1 0  0.00000
HETATM  1516  C                 15.46209  23.26549  22.41640  C     1 0  0.00000
HETATM  1517  C                 15.23884  21.89355  22.40939  C     1 0  0.00000
HETATM  1518  C                 13.94122  21.39727  22.34334  C     1 0  0.00000
HETATM  1519  C                 12.86536  22.27677  22.28481  C     1 0  0.00000
HETATM  1520  C                 13.08465  23.64939  22.29157  C     1 0  0.00000
HETATM  1521  C                 14.38541  24.15200  22.35597  C     1 0  0.00000
HETATM  1522  C                 14.62288  25.61842  22.34719  C     1 0  0.00000
HETATM  1523  H                 16.48522  23.65386  22.47043  H     1 0  0.00000
HETATM  1524  H                 16.08673  21.20262  22.45644  H     1 0  0.00000
HETATM  1525  H                 13.76698  20.31662  22.33844  H     1 0  0.00000
HETATM  1526  H                 11.84319  21.88813  22.23370  H     1 0  0.00000
HETATM  1527  H                 12.23517  24.33999  22.24726  H     1 0  0.00000
HETATM  1528  H                 14.73810  25.98100  21.31643  H     1 0  0.00000
HETATM  1529  H                 15.53513  25.88755  22.89595  H     1 0  0.00000
HETATM  1530  H                 13.78822  26.16985  22.79995  H     1 0  0.00000
FORMAT CONECT (a6,12i6)
END

  F final_Fe_toluene                                                   
   28.0950   28.0950   40.0000
   90.0000   90.0000   90.0000
   1 Fe    0.24259842339688D+01  0.24101881487123D+01  0.89021193944252D+01
   2 Mn    0.96728283853733D+01  0.26189534039427D+00  0.12542634386318D+02
   3 O     0.43310545736542D+01  0.14714635865125D+01  0.11117967172194D+02
   4 Fe    0.84547587243497D+00  0.79768669043510D+01  0.16389874557125D+02
   5 Fe    0.59969585047086D+01  0.67895641312401D+01  0.12593135983980D+02
   6 Fe    0.70118767157527D+01  0.23124564598225D+01  0.16504596143667D+02
   7 Fe    0.68995586992465D+01  0.71770691482644D+01  0.17537881591322D+02
   8 Fe    0.58131940903917D+01  0.25095925075253D+01  0.12251901992824D+02
   9 Fe    0.35679502285173D+01  0.17424977333440D+01  0.17761805090784D+02
  10 Fe    0.58815278708691D+00  0.88753906936314D+01  0.13638578167362D+02
  11 Mn    0.49666162284359D+01 -0.69168235909578D+00  0.15823963545856D+02
  12 Fe    0.34812845215171D+00  0.43993173841193D+01  0.97613414660602D+01
  13 Mn    0.38375852809107D+01  0.49215012715617D+01  0.17107493011128D+02
  14 Mn    0.65073065736857D+00  0.10330142793496D+02  0.11039612006783D+02
  15 Fe    0.61959754917320D+01  0.49165063428160D+01  0.10328221300288D+02
  16 Fe    0.17803140347127D+01  0.11344551824674D+01  0.15211801592843D+02
  17 Fe    0.66826926983389D+01  0.44577277455338D+01  0.14349184848957D+02
  18 Mn    0.53991076931740D+00  0.24603706681481D+01  0.20695051799582D+02
  19 Mn   -0.92582604149317D+00  0.62490819972555D+01  0.14059056354780D+02
  20 Fe    0.52562852939448D+01  0.23101159032147D+01  0.93482660446800D+01
  21 Mn    0.34267514361036D+01  0.75107057689650D+01  0.14810991694835D+02
  22 Fe   -0.22672661912638D-01  0.84385866245292D+00  0.17937695555997D+02
  23 Mn    0.50264452291978D+01  0.26009393310213D+02  0.12508457190992D+02
  24 Mn    0.93111947379370D+01  0.50578342760549D+01  0.16522426795910D+02
  25 Mn    0.35211405595209D+01  0.49428561832147D+01  0.13524598649627D+02
  26 Fe    0.70669384237752D+01  0.30890417169327D+00  0.10569842896521D+02
  27 Mn    0.15432816378595D+01  0.65925876289533D+01  0.11736890634636D+02
  28 Mn    0.63565740229677D+01  0.89358871241290D+01  0.14942604939970D+02
  29 Mn    0.13184263963805D+01  0.47803097318907D+01  0.15362490729698D+02
  30 Mn   -0.59029747506087D+00  0.81647334751430D+01  0.10279898947661D+02
  31 Mn    0.94193033280880D+00  0.32333171267200D+01  0.12769537273449D+02
  32 Mn    0.48229692145035D+01  0.68029790312515D+01  0.20098173250617D+02
  33 Fe    0.45322361241341D+01  0.22030863035781D+01  0.14968995804748D+02
  34 O     0.23330785790574D+00  0.87217810312658D+01  0.17879592826107D+02
  35 O     0.36618691310122D+01  0.69696669560586D+01  0.11945107866305D+02
  36 O     0.80025218208500D+01  0.35130285077381D+01  0.15928556175784D+02
  37 O     0.39338375078359D+01  0.24234964934983D+01  0.83934647191097D+01
  38 O     0.90840259015941D+01  0.15180225568270D+01  0.17269415021349D+02
  39 O     0.52379997719611D+00  0.62306240785360D+01  0.15989807261911D+02
  40 O     0.51381460651377D+01  0.85686449337997D+01  0.13791525388062D+02
  41 O     0.20336636232071D+01  0.38673915264120D+01  0.10562808615143D+02
  42 O     0.56717039868668D+01  0.81263129078218D+01  0.11039437440606D+02
  43 O     0.64177719013564D+01  0.90069104336121D+00  0.15743979094222D+02
  44 O     0.32572390363068D+01  0.57750788396988D+01  0.19174247258097D+02
  45 O     0.49891178414060D+01  0.79100723584146D+01  0.16564658626078D+02
  46 O     0.71022829887817D+01  0.12592479313524D+01  0.12031853919291D+02
  47 O     0.41922102858925D+01  0.29293019978470D+01  0.18313424791034D+02
  48 O     0.90760203232557D+00  0.64860590067088D+01  0.10127321178425D+02
  49 O     0.58575708972181D+01  0.56248977398833D+01  0.18199399856561D+02
  50 O    -0.10862374070044D+01  0.94731966751206D+01  0.12238543350488D+02
  51 O     0.71410721572055D+01  0.38734413535631D+01  0.13156481586769D+02
  52 O     0.37216178178835D+01  0.12211808641985D+01  0.15644682002945D+02
  53 O     0.74361171247567D+01  0.61566092575303D+01  0.15725787147938D+02
  54 O     0.18552857876736D+01  0.20360992827730D+01  0.18579432331389D+02
  55 O     0.22289065266188D+01  0.80944069063774D+01  0.13656818874556D+02
  56 O     0.57863766540028D+01  0.34687791898877D+01  0.10544370699642D+02
  57 O     0.85626100711514D+01  0.59405496112331D+01  0.18508412314235D+02
  58 O     0.47526345807718D+01  0.29748225010322D+01  0.13286215834051D+02
  59 O     0.49683128043560D+00  0.16167874139433D+01  0.16253866635098D+02
  60 O     0.14619434480790D+01  0.88578288600923D+01  0.11270280218041D+02
  61 O     0.80916317535509D+01  0.84994404559614D+01  0.16656534674400D+02
  62 O     0.19147472362406D+01  0.51565712775934D+01  0.13302648884212D+02
  63 O     0.63002322288189D+01  0.11210107134122D+01  0.92008635086341D+01
  64 O     0.17462865729557D+01  0.46156802084522D+01  0.17548855952189D+02
  65 O     0.62158605647038D+01  0.83525621569772D+01  0.18928326212401D+02
  66 O     0.23360055045004D+01  0.30054381681698D+01  0.14509227941151D+02
  67 O    -0.87549272223497D+00  0.96272747643314D+01  0.93845700503692D+01
  68 O     0.87774431591685D+01  0.11399237485105D+01  0.14490254071968D+02
  69 O     0.11344043013942D+01  0.34456332625064D+01  0.83472434247362D+01
  70 O     0.34090709458193D+01  0.55198008910266D+01  0.15666095114161D+02
  71 O     0.77598863444020D+01  0.78523051049288D+01  0.13548394935070D+02
  72 O     0.67797028777218D+01  0.20239632536499D+01  0.18049722485661D+02
  73 O     0.12898309151840D+01  0.99980018350898D+00  0.12949156846057D+02
  74 O     0.55502015966998D+01  0.34412787711556D+01  0.15427466093241D+02
  75 O     0.33909864174594D+01  0.82917617785026D+01  0.19265999286624D+02
  76 O     0.72248282635461D+01  0.57216741861615D+01  0.11319698497697D+02
  77 O     0.20043884970983D+01  0.77320311802555D+00  0.92675589004473D+01
  78 O     0.54888046173018D+01  0.58079627628406D+01  0.13736361732762D+02
  79 O     0.10631173395454D+02  0.41460058652749D+01  0.19601981908075D+02
  80 O     0.24552322369212D+01  0.86323215802764D+01  0.16289526117365D+02
  81 Fe    0.18575200986524D+01  0.29410315452970D+01  0.23874982713952D+02
  82 Mn    0.10105329215456D+02  0.61163114780028D+00  0.22116962839621D+02
  83 O     0.38818801093437D+01  0.26908692239957D+01  0.23939713364347D+02
  84 Fe    0.37713646618030D+01  0.81391566552305D+01  0.27796606209082D+02
  85 Fe    0.84269585570560D+01  0.64932695583353D+01  0.22054148697795D+02
  86 Fe    0.85986179963110D+01  0.53736507870406D+01  0.28484488541483D+02
  87 Fe    0.94494531017702D+01  0.70891109467423D+01  0.31181978190217D+02
  88 Fe    0.81652671753536D+01  0.28975131480630D+01  0.21031111547024D+02
  89 Fe    0.33968237539214D+01  0.26740970176392D+01  0.28095173455076D+02
  90 Fe    0.32640330262496D+01  0.72007270436342D+01  0.23020266052759D+02
  91 Mn    0.80129008450543D+01  0.23191684537853D+01  0.26862597347376D+02
  92 Fe    0.83571001290554D+00  0.54699322592176D+01  0.23455640904415D+02
  93 Mn    0.55931682057211D+01  0.48832008158851D+01  0.28520254514696D+02
  94 Mn    0.34602348998410D+01  0.96488011213095D+01  0.21063018738684D+02
  95 Fe    0.73376048200299D+01  0.51400479658072D+01  0.19637462572530D+02
  96 Fe    0.25940646453365D+01  0.50141560642840D+00  0.25452752509020D+02
  97 Fe    0.74958008184510D+01  0.39191986311518D+01  0.23534314009506D+02
  98 Mn    0.49850402976368D-01  0.24803544437787D+01  0.29366272558837D+02
  99 Mn    0.14192729172029D+01  0.81419047618256D+01  0.25689880765474D+02
 100 Fe    0.57609809361350D+01  0.27009835755104D+01  0.19245820269555D+02
 101 Mn    0.58627675849962D+01  0.70526948656136D+01  0.25265737982247D+02
 102 Fe   -0.52987563249274D+00 -0.11225172385085D+01  0.28618201744964D+02
 103 Mn    0.63892646760831D+01  0.26357305298390D+00  0.21923202036035D+02
 104 Mn    0.86914977852480D+01  0.42761598890089D+01  0.31672428202947D+02
 105 Mn    0.44553363525995D+01  0.43341881636807D+01  0.22602813225677D+02
 106 Fe    0.81407094149462D+01  0.97111738019115D+00  0.18714762366604D+02
 107 Mn    0.27856724553482D+01  0.43964600497195D+01  0.19948559942594D+02
 108 Mn    0.79299945503784D+01  0.96495335601771D+01  0.24962965836567D+02
 109 Mn    0.32389368891577D+01  0.54332884350244D+01  0.25798277390943D+02
 110 Mn    0.17760691344953D+01  0.71314922910178D+01  0.20339236561635D+02
 111 Mn   -0.46605696762219D+00  0.23214933176942D+01  0.26348143470002D+02
 112 Mn    0.57893168798856D+01  0.71793597749441D+01  0.30654176816762D+02
 113 Fe    0.46419262101779D+01  0.25505944750385D+01  0.25263224407296D+02
 114 O     0.25421255622016D+01  0.88993689384660D+01  0.28764066210813D+02
 115 O     0.71367829662483D+01  0.61863586421438D+01  0.20989774981305D+02
 116 O     0.80018283637216D+01  0.64682103983889D+01  0.26554541967062D+02
 117 O     0.47560663701315D+01  0.43316972591583D+01  0.20820202387502D+02
 118 O     0.10024912472597D+02  0.46026157713119D+01  0.27137713982613D+02
 119 O     0.24648638509685D+01  0.63370652657601D+01  0.27139486173227D+02
 120 O     0.71534245991338D+01  0.78288983135400D+01  0.23576227600366D+02
 121 O     0.17865774281096D+01  0.43673797240092D+01  0.24365265441490D+02
 122 O     0.82076070644017D+01  0.84931147252182D+01  0.21036895382605D+02
 123 O     0.88901782816168D+01  0.28787222459619D+01  0.24740941254391D+02
 124 O     0.44926748514688D+01  0.67118090114411D+01  0.29678509168395D+02
 125 O     0.70877512204787D+01  0.89237057952302D+01  0.26208937058453D+02
 126 O     0.92961034922312D+01  0.14898934535384D+01  0.19839002344634D+02
 127 O     0.49286929371709D+01  0.34567662375991D+01  0.29148977098313D+02
 128 O     0.23639290652310D+01  0.68355148928333D+01  0.24217456170614D+02
 129 O     0.68969037506471D+01  0.59664003590853D+01  0.29003309932896D+02
 130 O     0.18001179787692D+01  0.83663190927236D+01  0.21614551679328D+02
 131 O     0.91634771342859D+01  0.34311216415484D+01  0.22003498042779D+02
 132 O     0.45135213273179D+01  0.95714415288516D+00  0.25591786955116D+02
 133 O     0.90036980151412D+01  0.41273714181814D+01  0.29932871921082D+02
 134 O     0.79187315030419D+00  0.92181626918494D+00  0.29780693380428D+02
 135 O     0.44638368718983D+01  0.87464349890692D+01  0.23904851543709D+02
 136 O     0.73844486172212D+01  0.36264141371617D+01  0.19894728191214D+02
 137 O     0.87146115184095D+01  0.56010519620921D+01  0.32693173471871D+02
 138 O     0.67098227771530D+01  0.33328629803159D+01  0.22452591868151D+02
 139 O     0.21819040377401D+01  0.14924602718198D+01  0.27318265025062D+02
 140 O     0.44903200457584D+01  0.74439789606869D+01  0.21704220929537D+02
 141 O     0.97596915783658D+01  0.66698978682024D+01  0.29178684353924D+02
 142 O     0.48214780987162D+01  0.55423508463424D+01  0.23921689518304D+02
 143 O     0.54895420789714D+01  0.12972066602541D+01  0.21002028424250D+02
 144 O     0.18372255905288D+01  0.40236665137451D+01  0.29535367031858D+02
 145 O     0.73485208906173D+01  0.78155929968249D+01  0.30980538565505D+02
 146 O     0.39649743880695D+01  0.35341237299568D+01  0.26645111931299D+02
 147 O     0.25251826371890D+01  0.56110097234786D+01  0.21832352856383D+02
 148 O     0.83798243953168D+01  0.10066702848680D+01  0.22209324825522D+02
 149 O     0.45512101117299D+00  0.41970737856320D+01  0.20075444077873D+02
 150 O     0.51430146576304D+01  0.64225143308835D+01  0.26768320295925D+02
 151 O     0.98241128173570D+01  0.85357561654746D+01  0.24069350645341D+02
 152 O     0.73934471678123D+01  0.36472345343075D+01  0.27898119952846D+02
 153 O     0.13368197684589D+01  0.15172809339072D+01  0.24851947834599D+02
 154 O     0.63618767885489D+01  0.28859499840498D+01  0.25071409283359D+02
 155 O     0.57810220443228D+01  0.90257493661442D+01  0.28626747572360D+02
 156 O     0.10089125782458D+02  0.61713073507867D+01  0.22268048385526D+02
 157 O     0.27139937124280D+01  0.25946438311550D+01  0.21503728697739D+02
 158 O     0.77811145051703D+01  0.53619932133901D+01  0.23824064129058D+02
 159 O     0.71863599511918D+01  0.25726704203529D+01  0.31231714884389D+02
 160 O     0.37868146135175D+01  0.85785448349860D+01  0.26317436905190D+02
 161 Fe    0.21648837534536D+01  0.12075832844148D+02  0.13025518633701D+02
 162 Mn    0.93100532173306D+01  0.11206179566357D+02  0.11823934453761D+02
 163 O     0.36288467435778D+01  0.11156442631400D+02  0.14360755677243D+02
 164 Fe    0.26060396893700D+01  0.17304203147769D+02  0.18144553086093D+02
 165 Fe    0.70125447201892D+01  0.16787573553448D+02  0.12543704291053D+02
 166 Fe    0.71855557921529D+01  0.12101780676347D+02  0.17724672000255D+02
 167 Fe    0.76712053172007D+01  0.17243737273639D+02  0.17437232798660D+02
 168 Fe    0.64275771515664D+01  0.12344761224833D+02  0.12858623815623D+02
 169 Fe    0.33163900591642D+01  0.11902658700087D+02  0.18023879235575D+02
 170 Fe    0.24097071332555D+01  0.18493993942001D+02  0.13058373127958D+02
 171 Mn    0.41054365191594D+01  0.88697713261285D+01  0.17839160302650D+02
 172 Fe   -0.58521205743474D+00  0.13412716737896D+02  0.13311517301602D+02
 173 Mn    0.46301419381472D+01  0.14694423022154D+02  0.17579858174960D+02
 174 Mn    0.33693581965878D+01  0.19092087218226D+02  0.98953494593944D+01
 175 Fe    0.67249311529784D+01  0.14531878872241D+02  0.10569769693088D+02
 176 Fe    0.22875159170623D+01  0.10477756904523D+02  0.15546444781886D+02
 177 Fe    0.65991612784696D+01  0.14600142330648D+02  0.14719061871149D+02
 178 Mn    0.15427215939668D+01  0.12305657333482D+02  0.20564742278699D+02
 179 Mn   -0.10636409094837D+00  0.16412220885869D+02  0.15966730713008D+02
 180 Fe    0.44322000697548D+01  0.12198615021803D+02  0.10435197935677D+02
 181 Mn    0.45050664608458D+01  0.17164187999094D+02  0.15077729188331D+02
 182 Fe    0.66313266972216D+00  0.10316453331262D+02  0.18317494511494D+02
 183 Mn    0.35763750480582D+01  0.87437321048139D+01  0.12008478264992D+02
 184 Mn    0.92733161380831D+01  0.14500745091537D+02  0.17137835682828D+02
 185 Mn    0.41503428910465D+01  0.14750824828659D+02  0.13044733512157D+02
 186 Fe    0.63480494109332D+01  0.95376116412000D+01  0.10870176154717D+02
 187 Mn    0.14319349401576D+01  0.15370304361679D+02  0.12276503153963D+02
 188 Mn    0.73211941187478D+01  0.19290038873298D+02  0.14927014389849D+02
 189 Mn    0.22205634920245D+01  0.14518314535409D+02  0.15287946957235D+02
 190 Mn    0.64323533959611D+00  0.17746113482142D+02  0.10570558136657D+02
 191 Mn   -0.10427159371644D+01  0.10799589899548D+02  0.15242743526305D+02
 192 Mn    0.51501153439896D+01  0.17036857420518D+02  0.19979350462690D+02
 193 Fe    0.49198393339014D+01  0.12013831061166D+02  0.15420931198866D+02
 194 O     0.14092776550479D+01  0.17619900720008D+02  0.18940793732382D+02
 195 O     0.61711687006181D+01  0.17520152574889D+02  0.11352315693873D+02
 196 O     0.87757610854643D+01  0.12605783180572D+02  0.16257388585644D+02
 197 O     0.27925050549118D+01  0.13644822301988D+02  0.13216526036933D+02
 198 O     0.85575589901882D+01  0.10423959683173D+02  0.18676692772859D+02
 199 O     0.13630958349560D+01  0.15541240099491D+02  0.17279949365552D+02
 200 O     0.60678246435680D+01  0.18639446240269D+02  0.14002101871930D+02
 201 O     0.86575547564013D+00  0.14945279447508D+02  0.14396442027393D+02
 202 O     0.78668198436630D+01  0.17209772395117D+02  0.87414181880076D+01
 203 O     0.66393236267418D+01  0.10927863545926D+02  0.16043297412239D+02
 204 O     0.39164950026284D+01  0.15917633877002D+02  0.18719747597081D+02
 205 O     0.61282651379840D+01  0.17932395092818D+02  0.16565424829287D+02
 206 O     0.89091265940101D+01  0.12760817531601D+02  0.11027886518275D+02
 207 O     0.43560868702355D+01  0.12901993340134D+02  0.18974972857036D+02
 208 O     0.11474215829956D+01  0.17612280890547D+02  0.12289361127999D+02
 209 O     0.64192674466054D+01  0.15739276770410D+02  0.18499280477136D+02
 210 O     0.13486861532631D+01  0.18718705597933D+02  0.95296915223700D+01
 211 O     0.76306724259102D+01  0.13713737590153D+02  0.13671278560470D+02
 212 O     0.39226992949004D+01  0.10830638882065D+02  0.16880956942891D+02
 213 O     0.75998531320262D+01  0.15590915227387D+02  0.15783755089828D+02
 214 O     0.23003394444561D+01  0.10729643578663D+02  0.19344383884435D+02
 215 O     0.34032749536952D+01  0.18777251115162D+02  0.14251192258982D+02
 216 O     0.54200182452479D+01  0.13539909352977D+02  0.11404669941665D+02
 217 O     0.91065095872317D+01  0.16459966749883D+02  0.18267665115770D+02
 218 O     0.54602414253307D+01  0.12843636435906D+02  0.14228616547761D+02
 219 O     0.14180770132498D+01  0.11170089007832D+02  0.16975124772163D+02
 220 O     0.34659122437057D+01  0.18818694897246D+02  0.11675217330543D+02
 221 O     0.86883696029260D+01  0.18327136488164D+02  0.16438554023538D+02
 222 O     0.31003782922429D+01  0.16156122156827D+02  0.13441448975906D+02
 223 O     0.61798555320528D+01  0.11023647912051D+02  0.11044510868121D+02
 224 O     0.19404441354958D+01  0.13297543092849D+02  0.19265852725099D+02
 225 O     0.70065054078142D+01  0.18279628145146D+02  0.18917734560757D+02
 226 O     0.34420801333082D+01  0.13283590799821D+02  0.16413021027206D+02
 227 O     0.16796085226521D+01  0.15523035443327D+02  0.10711896618657D+02
 228 O     0.78403140031364D+01  0.10838105036744D+02  0.13631783602674D+02
 229 O     0.37594668974484D+00  0.12504519556659D+02  0.12517813105968D+02
 230 O     0.43512411823359D+01  0.15564789042330D+02  0.15521969831393D+02
 231 O     0.85952165717109D+01  0.17633332134312D+02  0.13589341252673D+02
 232 O     0.63816103863241D+01  0.11312128834788D+02  0.18863270619003D+02
 233 O     0.12294283706510D+01  0.10965951947892D+02  0.14255527372790D+02
 234 O     0.60670590566953D+01  0.13442108145343D+02  0.16681628414074D+02
 235 O     0.39467560418837D+01  0.18945169989881D+02  0.18815342450718D+02
 236 O     0.77004534559566D+01  0.15387396907744D+02  0.11496743165656D+02
 237 O     0.27198786038433D+01  0.11424910305612D+02  0.11049467105623D+02
 238 O     0.58761897704320D+01  0.15972918004471D+02  0.13547965460518D+02
 239 O     0.83556247796823D+01  0.13544423479916D+02  0.18840390119160D+02
 240 O     0.28723459120725D+01  0.17705751931927D+02  0.16530387494065D+02
 241 Fe    0.34210754240846D+01  0.12579106326155D+02  0.23154535431595D+02
 242 Mn    0.95227678896059D+01  0.96983632088777D+01  0.22213893378683D+02
 243 O     0.46307802315204D+01  0.11650802443798D+02  0.23903906508312D+02
 244 Fe    0.35562683270460D+01  0.18246390592948D+02  0.27242178319887D+02
 245 Fe    0.91652721934077D+01  0.16828687366046D+02  0.23902025761001D+02
 246 Fe    0.69576915188973D+01  0.13443014204002D+02  0.27586387500093D+02
 247 Fe    0.73886991383635D+01  0.16323580219742D+02  0.33181029174570D+02
 248 Fe    0.76229042554840D+01  0.12349370596946D+02  0.22394055945418D+02
 249 Fe    0.42584438541167D+01  0.11991399084516D+02  0.27641128284300D+02
 250 Fe    0.33824220288223D+01  0.17335101874412D+02  0.22818536267085D+02
 251 Mn    0.68242640701886D+01  0.78069954888070D+01  0.27861607578442D+02
 252 Fe    0.91751286505361D+00  0.14496211109931D+02  0.23171858738025D+02
 253 Mn    0.63705477127045D+01  0.16018627837391D+02  0.30340326279157D+02
 254 Mn    0.33877707288247D+01  0.19543295749160D+02  0.20844447607123D+02
 255 Fe    0.74186528546547D+01  0.14215994980287D+02  0.20087387688440D+02
 256 Fe    0.38921076010275D+01  0.99953820113612D+01  0.25464919031058D+02
 257 Fe    0.81736781554419D+01  0.14162194302991D+02  0.24797273388576D+02
 258 Mn    0.19195491448132D+01  0.13722357829392D+02  0.28927551349883D+02
 259 Mn    0.10112484038220D+01  0.17413500770901D+02  0.25523675423942D+02
 260 Fe    0.54730697297770D+01  0.12002205675551D+02  0.20358483875783D+02
 261 Mn    0.62148357940632D+01  0.17058930934740D+02  0.25134817663257D+02
 262 Fe    0.17181641401786D+01  0.10263827753620D+02  0.28294693328375D+02
 263 Mn    0.62943950017844D+01  0.87570189936091D+01  0.22451758592652D+02
 264 Mn    0.10151125059671D+02  0.14056567667706D+02  0.29097748907203D+02
 265 Mn    0.58250710264016D+01  0.15271613023672D+02  0.22777331236358D+02
 266 Fe    0.71761126553405D+01  0.96186089616751D+01  0.19302062416018D+02
 267 Mn    0.32750949120168D+01  0.14527164362146D+02  0.20551314046373D+02
 268 Mn    0.84993744934404D+01  0.20081646173763D+02  0.25506792586090D+02
 269 Mn    0.29041830250171D+01  0.14944889912295D+02  0.25494880469430D+02
 270 Mn    0.56296918880143D+00  0.17127707199094D+02  0.20856627301832D+02
 271 Mn    0.10403107038513D+01  0.11974863959279D+02  0.25340522170180D+02
 272 Mn    0.38092144835039D+01  0.17363442705692D+02  0.30316808762940D+02
 273 Fe    0.56767675046624D+01  0.12415782941552D+02  0.24938278729041D+02
 274 O     0.23339789242382D+01  0.18347448379769D+02  0.28760514399701D+02
 275 O     0.61400050848971D+01  0.15359004729552D+02  0.21039049965024D+02
 276 O     0.99653014041059D+01  0.14062937017892D+02  0.26322741342917D+02
 277 O     0.42450434695844D+01  0.12960494985600D+02  0.21626965126967D+02
 278 O     0.88128717387526D+01  0.91027228874740D+01  0.28515503767045D+02
 279 O     0.27151695300972D+01  0.16388990142220D+02  0.26513902214331D+02
 280 O     0.71728379568231D+01  0.17335642371325D+02  0.22885038645698D+02
 281 O     0.25188111960704D+01  0.13352971985653D+02  0.24301096250796D+02
 282 O     0.83695763292434D+01  0.18812188268348D+02  0.21053915256069D+02
 283 O     0.75556354217911D+01  0.12389947606332D+02  0.26105487510344D+02
 284 O     0.48825222709289D+01  0.17570031504947D+02  0.28941828082929D+02
 285 O     0.76253443050344D+01  0.17912092032149D+02  0.25577011894310D+02
 286 O     0.91260328367606D+01  0.11118791754258D+02  0.21363155852834D+02
 287 O     0.63839784454013D+01  0.14719075095590D+02  0.29318655258324D+02
 288 O     0.19676968404952D+01  0.16138355774989D+02  0.23951471968545D+02
 289 O     0.54331478719522D+01  0.16411842262962D+02  0.31809235180715D+02
 290 O     0.20378504101147D+01  0.18541570330703D+02  0.21433604767949D+02
 291 O     0.89960382530930D+01  0.13231305617338D+02  0.23123939577891D+02
 292 O     0.48539899927993D+01  0.11070309179371D+02  0.26233960283909D+02
 293 O     0.74571510750902D+01  0.17098198959615D+02  0.28665122631824D+02
 294 O     0.31233553588406D+01  0.11512061304371D+02  0.29278079675796D+02
 295 O     0.45982105557029D+01  0.18412832834758D+02  0.23935968378744D+02
 296 O     0.68544194520683D+01  0.12834830853290D+02  0.21167889122438D+02
 297 O     0.85639199927305D+01  0.15887125228765D+02  0.31389079810971D+02
 298 O     0.66826884389405D+01  0.13356546998349D+02  0.24006140723144D+02
 299 O     0.24488654612975D+01  0.11108934624372D+02  0.26933430645227D+02
 300 O     0.47848205136957D+01  0.17784713394118D+02  0.21528298391538D+02
 301 O     0.70568249838004D+01  0.18525283021556D+02  0.33669513582932D+02
 302 O     0.48194366547292D+01  0.15746224602409D+02  0.23999292653677D+02
 303 O     0.54713538270091D+01  0.99337785317951D+01  0.20986433372073D+02
 304 O     0.26465689912124D+01  0.13677408698904D+02  0.27378543112742D+02
 305 O     0.76543461248029D+01  0.15470657888348D+02  0.34591122928519D+02
 306 O     0.49490497411697D+01  0.13602023904136D+02  0.26728863761142D+02
 307 O     0.26966547590858D+01  0.16112405755513D+02  0.21038360906058D+02
 308 O     0.75927467045295D+01  0.10502864725475D+02  0.23438603110958D+02
 309 O     0.17237244134628D+01  0.13532010788161D+02  0.21991922413418D+02
 310 O     0.51895149629103D+01  0.17010668212645D+02  0.26553734012257D+02
 311 O     0.10058705319740D+02  0.18013152079589D+02  0.22955122718442D+02
 312 O     0.62489428053998D+01  0.12032610741442D+02  0.28543095008119D+02
 313 O     0.22059822698815D+01  0.99286290838520D+01  0.24626426348758D+02
 314 O     0.75020194440145D+01  0.14803560299021D+02  0.26827668254391D+02
 315 O     0.61478945209019D+01  0.20413220593296D+02  0.28894310909817D+02
 316 O     0.88579762702985D+01  0.14940672118105D+02  0.21161101622690D+02
 317 O     0.27188087285640D+01  0.10968053945065D+02  0.21948013655238D+02
 318 O     0.80444544178102D+01  0.15694000723030D+02  0.24534978858168D+02
 319 O     0.88982811989383D+01  0.12951035140416D+02  0.28617714226844D+02
 320 O     0.30463398178475D+01  0.19599518010893D+02  0.26478120153794D+02
 321 Fe    0.19203265689109D+01  0.21438744492937D+02  0.13646254448761D+02
 322 Mn    0.10037969320508D+02  0.18709236093081D+02  0.11993579980610D+02
 323 O     0.34845787678265D+01  0.21705655044921D+02  0.13717812838234D+02
 324 Fe    0.23058964692234D+01  0.27030938415540D+02  0.17237041832770D+02
 325 Fe    0.78492235171841D+01  0.25642908475763D+02  0.11231725666528D+02
 326 Fe    0.69537546231315D+01  0.21587874181764D+02  0.17158211192289D+02
 327 Fe    0.80652779349696D+01  0.26460148913709D+02  0.17548210547152D+02
 328 Fe    0.80444292229679D+01  0.21152626050073D+02  0.11400001383655D+02
 329 Fe    0.28656026184770D+01  0.21266179379573D+02  0.18293712328121D+02
 330 Fe    0.19176811888073D+01  0.24764232319894D+02  0.11634398109275D+02
 331 Mn    0.52757360336284D+01  0.19052184841501D+02  0.17543519709844D+02
 332 Fe   -0.28418287305232D+00  0.23677597288563D+02  0.13123372774859D+02
 333 Mn    0.36519906875872D+01  0.24248344980384D+02  0.17700737261769D+02
 334 Mn    0.29148831472539D+01  0.27893161376444D+02  0.10411844284795D+02
 335 Fe    0.82470076710568D+01  0.23754618815365D+02  0.92789801377770D+01
 336 Fe    0.23530457454320D+01  0.19413279991820D+02  0.16076270557557D+02
 337 Fe    0.75034587880970D+01  0.23499812035820D+02  0.13010621204356D+02
 338 Mn    0.35590315797165D+00  0.21980995714627D+02  0.20261647504197D+02
 339 Mn   -0.32244462501091D-02  0.26562073478829D+02  0.15238868945749D+02
 340 Fe    0.59337371634414D+01  0.21186391549647D+02  0.91187085759315D+01
 341 Mn    0.60984500076630D+01  0.24488548852808D+02  0.15799326506797D+02
 342 Fe    0.20881209091062D+00  0.19222509695886D+02  0.18203152694801D+02
 343 Mn    0.49704586696141D+01  0.20270273080356D+02  0.12863430104858D+02
 344 Mn    0.93901349256255D+01  0.23505303215856D+02  0.16354202189715D+02
 345 Mn    0.45851241381076D+01  0.23123493676066D+02  0.12670907202117D+02
 346 Fe    0.66028175836901D+01  0.18436152792748D+02  0.10239084039106D+02
 347 Mn    0.24877210406194D+01  0.22331274813669D+02  0.96044685355273D+01
 348 Mn    0.75499003916789D+01  0.27539738043457D+02  0.14658184230889D+02
 349 Mn    0.25224039087534D+01  0.24857025480195D+02  0.15025973717352D+02
 350 Mn   -0.11202171803683D-01  0.25310373541649D+02  0.94381781628618D+01
 351 Mn   -0.46921449774454D+00  0.21170443550481D+02  0.15736103337171D+02
 352 Mn    0.49255245515433D+01  0.26236641065540D+02  0.19900576731809D+02
 353 Fe    0.41520574326713D+01  0.21626446839034D+02  0.15719557053232D+02
 354 O     0.11880628248719D+01  0.27373571492616D+02  0.18590422940349D+02
 355 O     0.64769164454513D+01  0.26865551711195D+02  0.10901376640649D+02
 356 O     0.82862747751124D+01  0.21027605234197D+02  0.16078228836760D+02
 357 O     0.34631887920497D+01  0.21195965895670D+02  0.88318006559750D+01
 358 O     0.88724656734617D+01  0.20676698566603D+02  0.18456672964705D+02
 359 O     0.14023894144498D+01  0.25022481836451D+02  0.16444392577789D+02
 360 O     0.55485634854910D+01  0.26813051345991D+02  0.13836933209688D+02
 361 O     0.10298101851023D+01  0.22640017378872D+02  0.14795182750302D+02
 362 O     0.90292415252813D+01  0.27489663795587D+02  0.10417602805156D+02
 363 O     0.55260675008876D+01  0.20929197037659D+02  0.15773577417922D+02
 364 O     0.29755716450271D+01  0.25261577463805D+02  0.18855333860615D+02
 365 O     0.67255897702816D+01  0.26095292751428D+02  0.16176037961864D+02
 366 O     0.83078714885571D+01  0.18978574675325D+02  0.10666825018038D+02
 367 O     0.39577090270289D+01  0.22276818323862D+02  0.18920571569779D+02
 368 O     0.72797693065837D+00  0.25149487307258D+02  0.13408799643486D+02
 369 O     0.55493313976677D+01  0.25229352442751D+02  0.18716869045335D+02
 370 O     0.10096518727346D+01  0.26456120437347D+02  0.11180562953050D+02
 371 O     0.88781914724428D+01  0.22766218032639D+02  0.12348082565579D+02
 372 O     0.32284243062406D+01  0.20800437004779D+02  0.16799855804667D+02
 373 O     0.84206915568329D+01  0.24021814658087D+02  0.14988312202487D+02
 374 O     0.17160128453632D+01  0.20370031933430D+02  0.19088529510721D+02
 375 O     0.33434416166573D+01  0.24985833629433D+02  0.13522831515983D+02
 376 O     0.77163015038212D+01  0.22093287033791D+02  0.95116719016936D+01
 377 O     0.84305618108905D+01  0.25164863184823D+02  0.17920620445147D+02
 378 O     0.62492388909749D+01  0.21809911630703D+02  0.12666689369798D+02
 379 O     0.85781277784108D+00  0.19802936931135D+02  0.16216095452741D+02
 380 O     0.35360892776254D+01  0.26324888426758D+02  0.10880060690830D+02
 381 O     0.90962605230009D+01  0.27067997977253D+02  0.16233028694067D+02
 382 O     0.37016667657920D+01  0.23198621302679D+02  0.11210105124524D+02
 383 O     0.60975825091565D+01  0.20317607967707D+02  0.10407091685354D+02
 384 O     0.15453006609786D+01  0.23159829107914D+02  0.18529575369359D+02
 385 O     0.75473344349567D+01  0.27598891243337D+02  0.18708404510346D+02
 386 O     0.39323326489732D+01  0.23305620581223D+02  0.16260431265542D+02
 387 O     0.11545296113007D+01  0.24080494840994D+02  0.95322825497701D+01
 388 O     0.85443017564571D+01  0.20247295492341D+02  0.13368857152790D+02
 389 O     0.11294586029298D+01  0.22651684680760D+02  0.12084087892454D+02
 390 O     0.41595711700043D+01  0.25916571944974D+02  0.16257385137671D+02
 391 O     0.84877305305486D+01  0.26657011909748D+02  0.13440217420923D+02
 392 O     0.63428586770197D+01  0.20825138885211D+02  0.18354493249465D+02
 393 O     0.11807689149560D+01  0.19969828186337D+02  0.13147185221784D+02
 394 O     0.59404386501433D+01  0.23839606618746D+02  0.14279041840238D+02
 395 O     0.38393469892224D+01  0.28385165208244D+02  0.18124100626654D+02
 396 O     0.86952788443988D+01  0.24717067117843D+02  0.10291675666855D+02
 397 O     0.46849954769245D+01  0.18384693770574D+02  0.90477419587564D+01
 398 O     0.65682679324069D+01  0.24479763106845D+02  0.11952628758421D+02
 399 O     0.70024599325125D+01  0.23092810069607D+02  0.17347069245738D+02
 400 O     0.19188876616454D+01  0.27527083004851D+02  0.15498717905324D+02
 401 Fe    0.33079247691884D+01  0.22253011849259D+02  0.23134964186057D+02
 402 Mn    0.94878716474235D+01  0.20246067563769D+02  0.22410160923219D+02
 403 O     0.42968974962040D+01  0.21273671810046D+02  0.23969139277392D+02
 404 Fe    0.21999351799489D+01  0.28047709555870D+02  0.28343455500057D+02
 405 Fe    0.86833980683350D+01  0.25647189621827D+02  0.21937276173308D+02
 406 Fe    0.80694370755171D+01  0.20959895393184D+02  0.29184863243655D+02
 407 Fe    0.83458873577950D+01  0.27474806635437D+02  0.28046630600345D+02
 408 Fe    0.76644497827787D+01  0.22771571802552D+02  0.21298191573304D+02
 409 Fe    0.55798996289119D+01  0.21961106894717D+02  0.27672619819282D+02
 410 Fe    0.27487229155317D+01  0.25669009483674D+02  0.22713837950726D+02
 411 Mn    0.65995805085377D+01  0.18357857066344D+02  0.27759833928497D+02
 412 Fe    0.54826622543222D+00  0.23721704015366D+02  0.23010744699242D+02
 413 Mn    0.61345322059490D+01  0.25045515751982D+02  0.28184557591426D+02
 414 Mn    0.33663952814653D+01  0.29196585450063D+02  0.21676989539255D+02
 415 Fe    0.71535438951036D+01  0.23998676972856D+02  0.18737634604394D+02
 416 Fe    0.39334985789811D+01  0.19876001456690D+02  0.24819228751988D+02
 417 Fe    0.85014750961290D+01  0.23453120906703D+02  0.24051165362093D+02
 418 Mn    0.26672582850396D+01  0.20520355939081D+02  0.30218455136776D+02
 419 Mn    0.10222630049306D+01  0.25613818285926D+02  0.26212117012382D+02
 420 Fe    0.51802593214175D+01  0.21921212913937D+02  0.19769962923381D+02
 421 Mn    0.70177538419178D+01  0.26348142323947D+02  0.25308885825431D+02
 422 Fe    0.78140815409892D+00  0.18449066945730D+02  0.28619188074003D+02
 423 Mn    0.66206775571458D+01  0.19002403983518D+02  0.22512696430949D+02
 424 Mn    0.10166632038183D+02  0.24762780139858D+02  0.27086195931648D+02
 425 Mn    0.57083823376657D+01  0.25291139578637D+02  0.22776716672736D+02
 426 Fe    0.76018316836867D+01  0.20049092752552D+02  0.19685332662221D+02
 427 Mn    0.26804946611813D+01  0.23791672243158D+02  0.20406089241868D+02
 428 Mn    0.80041959194938D+01  0.29028145292172D+02  0.24313602914153D+02
 429 Mn    0.37727964124372D+01  0.25173683343229D+02  0.26088971885392D+02
 430 Mn    0.52148187600037D+00  0.26371773462986D+02  0.20337609507831D+02
 431 Mn    0.11397898056061D+01  0.20443651714802D+02  0.25936063707719D+02
 432 Mn    0.52251504678734D+01  0.27922625503208D+02  0.27732661268367D+02
 433 Fe    0.61848332401301D+01  0.21893956614664D+02  0.24524260895593D+02
 434 O     0.10937747639462D+01  0.26491510878720D+02  0.28828392126903D+02
 435 O     0.67216121315377D+01  0.25958673247349D+02  0.21455529871286D+02
 436 O     0.10009348460518D+02  0.23684622009415D+02  0.25741625458411D+02
 437 O     0.36550057430735D+01  0.24014590691862D+02  0.22195850142080D+02
 438 O     0.74493768138498D+01  0.21143190764134D+02  0.31391900749129D+02
 439 O     0.22693713877813D+01  0.24158896060519D+02  0.27123735627572D+02
 440 O     0.64941438677622D+01  0.27692639992355D+02  0.23395001743301D+02
 441 O     0.17406638453776D+01  0.22320310777731D+02  0.23839659783821D+02
 442 O     0.98146306747188D+01  0.26605988638916D+02  0.20542577865948D+02
 443 O     0.82966928464653D+01  0.19831856016404D+02  0.27253996046728D+02
 444 O     0.41165833001750D+01  0.26848337698048D+02  0.28523547573595D+02
 445 O     0.82763667455367D+01  0.28214412076693D+02  0.25734679070546D+02
 446 O     0.84612408878449D+01  0.21446311695660D+02  0.20759184672057D+02
 447 O     0.48341476615762D+01  0.23992727085779D+02  0.28233825918694D+02
 448 O     0.15029700605723D+01  0.25047525904109D+02  0.23978983012962D+02
 449 O     0.68169501840510D+01  0.26493286178165D+02  0.28987762016325D+02
 450 O     0.12450399545763D+01  0.28433405465045D+02  0.21284540046163D+02
 451 O     0.89880547214632D+01  0.22810051042029D+02  0.22849985581768D+02
 452 O     0.56596368526749D+01  0.20160593774547D+02  0.26043314675799D+02
 453 O     0.81081532026311D+01  0.25748992976458D+02  0.26660015244539D+02
 454 O     0.32208923790900D+01  0.19350279966931D+02  0.31114482516321D+02
 455 O     0.28052511425155D+01  0.27734693747768D+02  0.23449846971533D+02
 456 O     0.62230751682751D+01  0.23008941629963D+02  0.20070812252082D+02
 457 O     0.99527517430950D+01  0.26884373108950D+02  0.28201091128966D+02
 458 O     0.64193158518851D+01  0.22990060863517D+02  0.23162676651547D+02
 459 O     0.44507897326025D+00  0.18466556395161D+02  0.26844875244035D+02
 460 O     0.43145323628749D+01  0.26861104034567D+02  0.21353000207455D+02
 461 O     0.91350751325637D+01  0.29611111278923D+02  0.27844708120118D+02
 462 O     0.45273507351289D+01  0.25445254143093D+02  0.24045497808511D+02
 463 O     0.58900735160737D+01  0.20374223386040D+02  0.20900717601215D+02
 464 O     0.38402839183640D+01  0.21595361358397D+02  0.28374648483512D+02
 465 O     0.66622669494912D+01  0.28966244409925D+02  0.27837781108055D+02
 466 O     0.54916524388475D+01  0.22963894600874D+02  0.26007145794373D+02
 467 O     0.15491230952649D+01  0.25581619759283D+02  0.21484764240603D+02
 468 O     0.72652755341012D+01  0.20188271541838D+02  0.23626127033159D+02
 469 O     0.99179298764083D+00  0.23109659752274D+02  0.21409192396181D+02
 470 O     0.56372591100561D+01  0.26260459763196D+02  0.26408713826120D+02
 471 O     0.92516597035513D+01  0.26937048338790D+02  0.23539379705042D+02
 472 O     0.72243671569553D+01  0.22741762838599D+02  0.28249338345185D+02
 473 O     0.19402650928421D+01  0.19056496628702D+02  0.24230632208825D+02
 474 O     0.79291192462214D+01  0.22140613690986D+02  0.25119231956285D+02
 475 O     0.36583507252431D+01  0.29285284108117D+02  0.29333351864707D+02
 476 O     0.83408976415974D+01  0.24246705141690D+02  0.20666521699810D+02
 477 O     0.33403439887129D+01  0.21556537762033D+02  0.21266040110118D+02
 478 O     0.78726598300869D+01  0.24893257527966D+02  0.23865384383726D+02
 479 O     0.96326830622364D+01  0.21053599169722D+02  0.29231293739196D+02
 480 O     0.26063199504619D+01  0.27119355669472D+02  0.26224223318938D+02
 481 Fe    0.10838452377560D+02  0.34319527178550D+01  0.11097555077866D+02
 482 Mn    0.17683837932572D+02 -0.66576419368566D+00  0.13786272218780D+02
 483 O     0.13348411305023D+02  0.12096702490649D+01  0.12806339064384D+02
 484 Fe    0.11972771578996D+02  0.76924965876933D+01  0.16692116285199D+02
 485 Fe    0.15457472492972D+02  0.83777453162597D+01  0.10616715008849D+02
 486 Fe    0.16856779702225D+02  0.23900108561849D+01  0.18595155933240D+02
 487 Fe    0.17514522802374D+02  0.75107759444828D+01  0.17603930823830D+02
 488 Fe    0.16652466398648D+02  0.27677047883823D+01  0.12438896645599D+02
 489 Fe    0.12327205196146D+02  0.28474595178628D+01  0.15919953766310D+02
 490 Fe    0.12266417885812D+02  0.96596171848586D+01  0.10745773454872D+02
 491 Mn    0.14219565183549D+02  0.12654627957092D+01  0.17715052337479D+02
 492 Fe    0.87084826331496D+01  0.51470323835932D+01  0.12191787870397D+02
 493 Mn    0.14470024329032D+02  0.51918457678553D+01  0.16429135432697D+02
 494 Mn    0.14101732480388D+02  0.11451208830852D+02  0.91445538130308D+01
 495 Fe    0.16281618424800D+02  0.55881759131549D+01  0.11427076860071D+02
 496 Fe    0.12714611604235D+02  0.28540077188958D+00  0.14438298819455D+02
 497 Fe    0.17175591025367D+02  0.50745124480575D+01  0.14458105180725D+02
 498 Mn    0.10497481400656D+02  0.26915497468700D+01  0.18511290768928D+02
 499 Mn    0.90830669283720D+01  0.79071726212811D+01  0.14781698979070D+02
 500 Fe    0.14330328872560D+02  0.30382246265557D+01  0.10294644109649D+02
 501 Mn    0.14126310467753D+02  0.77642075544865D+01  0.14023406463576D+02
 502 Fe    0.10333706307281D+02  0.12965025305431D+00  0.16360809735941D+02
 503 Mn    0.15125830311666D+02 -0.10755797884130D+00  0.12422435806760D+02
 504 Mn    0.18962591545390D+02  0.48322555214392D+01  0.17488255240415D+02
 505 Mn    0.13865956480617D+02  0.48328516577949D+01  0.13569011478738D+02
 506 Fe    0.16585662709250D+02  0.63557140507969D+00  0.10021207973798D+02
 507 Mn    0.12169137775717D+02  0.64265569268031D+01  0.11317474540502D+02
 508 Mn    0.16906858097707D+02  0.83914597239178D+01  0.13705848738984D+02
 509 Mn    0.11243093548787D+02  0.58483681259185D+01  0.13872852673822D+02
 510 Mn    0.94618588417209D+01  0.82924493498468D+01  0.11933964265571D+02
 511 Mn    0.93667666186067D+01  0.26893976078812D+01  0.14442366967298D+02
 512 Mn    0.14289560447238D+02  0.70976772431801D+01  0.18588651654618D+02
 513 Fe    0.15295924781322D+02  0.21178427426367D+01  0.14918819938307D+02
 514 O     0.10601906128493D+02  0.80327929228157D+01  0.18140789055033D+02
 515 O     0.14988642651034D+02  0.68275695517516D+01  0.10579479416586D+02
 516 O     0.18416139587227D+02  0.39977107672385D+01  0.15516918525076D+02
 517 O     0.12098700393596D+02  0.47199776687519D+01  0.11950456223977D+02
 518 O     0.18339735101061D+02  0.15244193980213D+01  0.19261379617448D+02
 519 O     0.10295723042281D+02  0.67786957402050D+01  0.15604053131653D+02
 520 O     0.15180262206841D+02  0.91798330917824D+01  0.12527771234173D+02
 521 O     0.97115343979321D+01  0.43354839076615D+01  0.14004845339130D+02
 522 O     0.16959084388714D+02  0.88348206347554D+01  0.96440319633759D+01
 523 O     0.16495937000209D+02  0.16944938760260D+01  0.16688711505042D+02
 524 O     0.12477405921877D+02  0.60047260188089D+01  0.17846849881338D+02
 525 O     0.15801982340905D+02  0.88605162017080D+01  0.15193245067548D+02
 526 O     0.17512073523287D+02  0.16565920315904D+01  0.11299092596418D+02
 527 O     0.14043969245606D+02  0.36357934041345D+01  0.17061636134088D+02
 528 O     0.10044568570601D+02  0.64009081787754D+01  0.12681184829659D+02
 529 O     0.14943515048174D+02  0.56080596436678D+01  0.19094316206349D+02
 530 O     0.84471182577866D+01  0.91339382076746D+01  0.10721122279576D+02
 531 O     0.17689481229697D+02  0.40946864399897D+01  0.12805166540294D+02
 532 O     0.13871162006186D+02  0.15368754460589D+01  0.15429351732842D+02
 533 O     0.18614254191563D+02  0.67866183179219D+01  0.14378486273936D+02
 534 O     0.12092854898984D+02  0.21256355294488D+01  0.17976626550708D+02
 535 O     0.13799614230433D+02  0.98286941299043D+01  0.10536371313132D+02
 536 O     0.15130283839559D+02  0.37310090246578D+01  0.11804368075195D+02
 537 O     0.18319452240389D+02  0.64738657274172D+01  0.19079856978302D+02
 538 O     0.15409313328843D+02  0.40904607114362D+01  0.14827669011847D+02
 539 O     0.11448057738124D+02  0.18455680838663D+01  0.15180817422725D+02
 540 O     0.15341785563072D+02  0.10627259490650D+02  0.82682079345145D+01
 541 O     0.18322228136333D+02  0.86391319248939D+01  0.16889842965386D+02
 542 O     0.13021350483232D+02  0.68374630364679D+01  0.13206453183722D+02
 543 O     0.14817525653562D+02  0.84040321566628D+00  0.10291076892477D+02
 544 O     0.10809940208093D+02  0.41045830895478D+01  0.16777496971024D+02
 545 O     0.16090362719191D+02  0.82653615157831D+01  0.18376506208594D+02
 546 O     0.12766039142444D+02  0.46007614324353D+01  0.14903365692867D+02
 547 O     0.11403285520240D+02  0.77897015051770D+01  0.10584921424464D+02
 548 O     0.16389327867657D+02  0.17892038903971D+01  0.13764997732676D+02
 549 O     0.96526154674450D+01  0.43813053605235D+01  0.10825271549288D+02
 550 O     0.14200586099247D+02  0.67893172182473D+01  0.16176498067482D+02
 551 O     0.17512112602641D+02  0.82682459504327D+01  0.12026303268579D+02
 552 O     0.15365661483544D+02  0.24718614402494D+01  0.19122753443000D+02
 553 O     0.10380640447707D+02  0.17492220154079D+01  0.12026856763930D+02
 554 O     0.16723819476251D+02  0.61954578088041D+01  0.16610417890544D+02
 555 O     0.13130269647925D+02  0.90393344369452D+01  0.17999593092625D+02
 556 O     0.17718993527527D+02  0.55610646661864D+01  0.10572197363348D+02
 557 O     0.12294337667056D+02  0.26380268123429D+01  0.99948328162265D+01
 558 O     0.15843319152146D+02  0.61366219346155D+01  0.13369020199703D+02
 559 O     0.17553281575153D+02  0.39123732529417D+01  0.18689862894408D+02
 560 O     0.12363877452667D+02  0.85087079533376D+01  0.15360668298921D+02
 561 Fe    0.13094569648571D+02  0.33045530377226D+01  0.22725549169877D+02
 562 Mn    0.19774885283967D+02  0.11935742095148D+01  0.23639129523971D+02
 563 O     0.13297089695397D+02  0.15231202477483D+01  0.23566392471337D+02
 564 Fe    0.10319708707068D+02  0.78116467029089D+01  0.28435596107189D+02
 565 Fe    0.17179363501088D+02  0.68926436645604D+01  0.22706063828188D+02
 566 Fe    0.15727190456833D+02  0.26327820603354D+01  0.30949491214995D+02
 567 Fe    0.16774812002118D+02  0.74451830414247D+01  0.27699948294975D+02
 568 Fe    0.17271553286166D+02  0.31748574793749D+01  0.22759197399230D+02
 569 Fe    0.73634657409734D+01  0.12014614382567D+01  0.32796167895379D+02
 570 Fe    0.11156114053271D+02  0.71866087804394D+01  0.23120602456883D+02
 571 Mn    0.12839386140366D+02  0.22967883116063D+01  0.28126606583295D+02
 572 Fe    0.10698661351442D+02  0.46232938377855D+01  0.21725589528570D+02
 573 Mn    0.11278869936639D+02  0.37784537703000D+01  0.30314495797386D+02
 574 Mn    0.11841755869662D+02  0.86206946481525D+01  0.19870541115894D+02
 575 Fe    0.16794827191875D+02  0.51382563268187D+01  0.20336628582947D+02
 576 Fe    0.12856443184088D+02  0.12687666655503D+01  0.25071176000916D+02
 577 Fe    0.17324570212619D+02  0.49467182106990D+01  0.25230792232300D+02
 578 Mn    0.76259982168153D+01  0.20561488668225D+01  0.29655498235079D+02
 579 Mn    0.92496267167325D+01  0.60293393950870D+01  0.25445333243268D+02
 580 Fe    0.14960316289602D+02  0.27920184725794D+01  0.20709740480333D+02
 581 Mn    0.14254906365706D+02  0.69635606147245D+01  0.24858401335379D+02
 582 Fe    0.10743461921248D+02  0.24801796392860D-01  0.29502583003475D+02
 583 Mn    0.13961234039719D+02 -0.10172235380101D+00  0.22030186369946D+02
 584 Mn    0.19155283952885D+02  0.51735642205883D+01  0.27870007903159D+02
 585 Mn    0.13955012145149D+02  0.58194887372490D+01  0.21301668526340D+02
 586 Fe    0.17601456563056D+02  0.70737011325293D+00  0.21041156100334D+02
 587 Mn    0.12792651348153D+02  0.45290424150491D+01  0.18774776736191D+02
 588 Mn    0.16374373966203D+02  0.91199558530834D+01  0.25029942890293D+02
 589 Mn    0.11727462370606D+02  0.50106475056770D+01  0.26794950936159D+02
 590 Mn    0.10642037009863D+02  0.61086870730668D+01  0.19099390103370D+02
 591 Mn    0.10600777484802D+02  0.31711855581169D+01  0.24677314307803D+02
 592 Mn    0.14195449148934D+02  0.51092922459912D+01  0.28518910181287D+02
 593 Fe    0.14671964647043D+02  0.36280039522522D+01  0.25187935837294D+02
 594 O     0.10315954259293D+02  0.85092159082171D+01  0.31791697385352D+02
 595 O     0.15967611245455D+02  0.65308493931797D+01  0.21418757984683D+02
 596 O     0.18787504259357D+02  0.38290066136670D+01  0.26142907899069D+02
 597 O     0.13748504825069D+02  0.37803701751555D+01  0.20831540617949D+02
 598 O     0.17815698301790D+02  0.28644490599624D+01  0.29974177778159D+02
 599 O     0.10301346482043D+02  0.79116571379579D+01  0.26604027275907D+02
 600 O     0.15456536111022D+02  0.85688852526870D+01  0.23720126311215D+02
 601 O     0.11630906816327D+02  0.24728514025038D+01  0.25966798155774D+02
 602 O     0.17255278598252D+02  0.89658844543050D+01  0.21828104195125D+02
 603 O     0.13891931012217D+02  0.18797915347869D+01  0.30491406993563D+02
 604 O     0.11043488539250D+02  0.51800533743166D+01  0.31133907125344D+02
 605 O     0.14969585076068D+02  0.76799103283731D+01  0.26216597457001D+02
 606 O     0.18648536183141D+02  0.20745032711542D+01  0.22002198448442D+02
 607 O     0.12130137698615D+02  0.97247092460046D+00  0.33149702648895D+02
 608 O     0.10662855326183D+02  0.54652588356630D+01  0.24736153977225D+02
 609 O     0.15344441500877D+02  0.39479931474641D+01  0.29262370705668D+02
 610 O     0.11283349891803D+02  0.85159956380814D+01  0.21510267228129D+02
 611 O     0.18377942422593D+02  0.42141968568293D+01  0.23593677304784D+02
 612 O     0.14192123116256D+02  0.23427948711580D+01  0.26134759326924D+02
 613 O     0.17826663553274D+02  0.63764180144640D+01  0.26555850671569D+02
 614 O     0.88870420949529D+01  0.81332059804839D-01  0.30073235087318D+02
 615 O     0.12346808972341D+02  0.80378247125497D+01  0.24647335995708D+02
 616 O     0.16506249655742D+02  0.40641185529037D+01  0.21189764088564D+02
 617 O     0.17786716512635D+02  0.61264321204738D+01  0.29329019490861D+02
 618 O     0.13914800749932D+02  0.40842191259991D+01  0.23851709530806D+02
 619 O     0.12571195028998D+02  0.61794262112671D+00  0.28276409200236D+02
 620 O     0.13846670174740D+02  0.79561295601042D+01  0.20488923301004D+02
 621 O     0.17704357132295D+02  0.90231698517655D+01  0.26727270686716D+02
 622 O     0.13326293654844D+02  0.65950207331286D+01  0.22762607149877D+02
 623 O     0.15747577713942D+02  0.18208998671110D+01  0.21765520427274D+02
 624 O     0.90707863065692D+01  0.23470832470654D+01  0.32833522215702D+02
 625 O     0.15088475883836D+02  0.65920035583401D+01  0.28713636545585D+02
 626 O     0.12556326969915D+02  0.38470055061197D+01  0.28645304389540D+02
 627 O     0.11883035824587D+02  0.61975015697992D+01  0.20329749264426D+02
 628 O     0.16360052458781D+02  0.23599601699867D+01  0.24168774114543D+02
 629 O     0.11576490822090D+02  0.35277164844055D+01  0.22861259692715D+02
 630 O     0.13285928144769D+02  0.49654563489504D+01  0.26181996039218D+02
 631 O     0.18362653683553D+02  0.82707668546097D+01  0.24131689339855D+02
 632 O     0.15575778019198D+02  0.22746379336046D+01  0.32742685801644D+02
 633 O     0.10884098095071D+02  0.70388493698347D+00  0.24263673628863D+02
 634 O     0.15921384714503D+02  0.45049638898610D+01  0.26214056066701D+02
 635 O     0.12409604957852D+02  0.67669748145506D+01  0.27914025189815D+02
 636 O     0.18387060565768D+02  0.64026760847913D+01  0.21900698930746D+02
 637 O     0.13358167724033D+02  0.12540656680963D+01  0.20149633777511D+02
 638 O     0.16568209704840D+02  0.59854690009122D+01  0.24035637060211D+02
 639 O     0.16161183791025D+02  0.47026702456555D+01  0.31619051501364D+02
 640 O     0.11642026520227D+02  0.87202826533539D+01  0.29464992519113D+02
 641 Fe    0.12010678558168D+02  0.12420260097218D+02  0.12918716263165D+02
 642 Mn    0.19319343335702D+02  0.97942320663153D+01  0.12505464860629D+02
 643 O     0.12662929745445D+02  0.10960810304526D+02  0.13549058332997D+02
 644 Fe    0.11237163590360D+02  0.17072841654291D+02  0.17392662499817D+02
 645 Fe    0.17059314870561D+02  0.15831765917252D+02  0.13372786634030D+02
 646 Fe    0.15228208032784D+02  0.12325840037037D+02  0.18196764232876D+02
 647 Fe    0.16637581837539D+02  0.16840962503783D+02  0.18322504386265D+02
 648 Fe    0.17117129210537D+02  0.12675188358063D+02  0.11216598504075D+02
 649 Fe    0.12427635089452D+02  0.10997006047906D+02  0.17857088462078D+02
 650 Fe    0.11591480051783D+02  0.15633949993337D+02  0.11533336399541D+02
 651 Mn    0.14943664618116D+02  0.91542115382835D+01  0.16527847256031D+02
 652 Fe    0.87954418350983D+01  0.14203901894319D+02  0.12674653839293D+02
 653 Mn    0.12298372683778D+02  0.13979532381492D+02  0.17056476351017D+02
 654 Mn    0.14287445493860D+02  0.17211404906601D+02  0.11723476383876D+02
 655 Fe    0.18701522595216D+02  0.15173582169622D+02  0.10641508374952D+02
 656 Fe    0.11416235870212D+02  0.10214733664281D+02  0.15033142010485D+02
 657 Fe    0.16325495166882D+02  0.13065811301945D+02  0.13978280249252D+02
 658 Mn    0.97950788033007D+01  0.11977591138130D+02  0.19557071502724D+02
 659 Mn    0.96470841253199D+01  0.16863096435243D+02  0.14697454448059D+02
 660 Fe    0.17333821776009D+02  0.13406263595328D+02  0.84772942013762D+01
 661 Mn    0.15090894776546D+02  0.15064184904067D+02  0.16252560433263D+02
 662 Fe    0.96711901368943D+01  0.95182875058606D+01  0.17508989055026D+02
 663 Mn    0.14676578908533D+02  0.10888066782305D+02  0.12343948672557D+02
 664 Mn    0.18199247928022D+02  0.14029466612915D+02  0.17723633173637D+02
 665 Mn    0.14165293971429D+02  0.14128939167387D+02  0.10116625976878D+02
 666 Fe    0.17108187246304D+02  0.10560109349447D+02  0.90700931091646D+01
 667 Mn    0.10907002241401D+02  0.13060527518945D+02  0.99985688706043D+01
 668 Mn    0.15988517400242D+02  0.18558562460846D+02  0.14741749210505D+02
 669 Mn    0.12010671624470D+02  0.15179100457216D+02  0.14523847776001D+02
 670 Mn    0.91648597623698D+01  0.16752605621426D+02  0.97586002848119D+01
 671 Mn    0.85871712022671D+01  0.11647436200844D+02  0.14906417739350D+02
 672 Mn    0.13570543572128D+02  0.16845671476424D+02  0.19787333215891D+02
 673 Fe    0.13837827705268D+02  0.12076254696851D+02  0.15323811903070D+02
 674 O     0.10604581745209D+02  0.18629847896623D+02  0.18196466052080D+02
 675 O     0.17166516293722D+02  0.16178082604395D+02  0.11564949576566D+02
 676 O     0.17618133958367D+02  0.12422117842077D+02  0.15927648973400D+02
 677 O     0.15229395518634D+02  0.13675701651862D+02  0.87407856408594D+01
 678 O     0.18187255469520D+02  0.10170594700614D+02  0.19190380722977D+02
 679 O     0.10446896955842D+02  0.15139124929949D+02  0.16112924657552D+02
 680 O     0.15089208125295D+02  0.17025750630786D+02  0.13256660218007D+02
 681 O     0.10171242892282D+02  0.12466919282493D+02  0.13521418057552D+02
 682 O     0.18269379886857D+02  0.18062197393164D+02  0.89711888976014D+01
 683 O     0.15589030931461D+02  0.11779356659562D+02  0.14299531906492D+02
 684 O     0.12068371198480D+02  0.15811598331975D+02  0.18332984450914D+02
 685 O     0.15302185337789D+02  0.17360919287939D+02  0.16352296288006D+02
 686 O     0.17257065234417D+02  0.11169212634032D+02  0.10650192088659D+02
 687 O     0.13973181553624D+02  0.12091766876087D+02  0.19162014012125D+02
 688 O     0.10036894526161D+02  0.15198723379237D+02  0.13034215791416D+02
 689 O     0.15036141109160D+02  0.15571137660600D+02  0.18877001633754D+02
 690 O     0.10745544804436D+02  0.17489797024822D+02  0.10920234876135D+02
 691 O     0.17630245989043D+02  0.12686374275461D+02  0.12823838306083D+02
 692 O     0.12750928912961D+02  0.11024040988493D+02  0.16140366987923D+02
 693 O     0.17042665588504D+02  0.15101499963146D+02  0.16862756093844D+02
 694 O     0.11226065412725D+02  0.10499880948772D+02  0.18794504174223D+02
 695 O     0.12459342420168D+02  0.16104659936524D+02  0.13065770021447D+02
 696 O     0.17611997023031D+02  0.13802576541916D+02  0.10148337842547D+02
 697 O     0.17680343712332D+02  0.15426918428866D+02  0.19615730133587D+02
 698 O     0.14935796606688D+02  0.12325633414205D+02  0.11306287154586D+02
 699 O     0.99731145607594D+01  0.99994823883058D+01  0.15832630182635D+02
 700 O     0.13533982685472D+02  0.15785435432890D+02  0.10345217698715D+02
 701 O     0.17999587859648D+02  0.18098980888625D+02  0.17324919609839D+02
 702 O     0.12206223102985D+02  0.13825604591997D+02  0.11741649543976D+02
 703 O     0.17759108226836D+02  0.12002905273809D+02  0.78803369952948D+01
 704 O     0.11156083255450D+02  0.13006051512740D+02  0.17993640577001D+02
 705 O     0.15641483370133D+02  0.18203110410751D+02  0.19154545155012D+02
 706 O     0.12814124544046D+02  0.13154667677968D+02  0.14590689539931D+02
 707 O     0.10581677058114D+02  0.14822032263106D+02  0.98379813698652D+01
 708 O     0.18570942858439D+02  0.97350953421091D+01  0.13961708341567D+02
 709 O     0.11347170171979D+02  0.11087229025895D+02  0.11094824858178D+02
 710 O     0.13488530246223D+02  0.15324217158626D+02  0.15992704634371D+02
 711 O     0.17321067764788D+02  0.17434460769058D+02  0.14417241536858D+02
 712 O     0.15887554367097D+02  0.10717096892640D+02  0.17694615814451D+02
 713 O     0.10090754081468D+02  0.92214291198749D+01  0.13290680584765D+02
 714 O     0.14410103360179D+02  0.13106386626180D+02  0.16761611477969D+02
 715 O     0.13195456875423D+02  0.18438277035287D+02  0.18226461085621D+02
 716 O     0.19752273356988D+02  0.14466545131685D+02  0.11575323019214D+02
 717 O     0.12820194369374D+02  0.12427760355193D+02  0.91179201018680D+01
 718 O     0.16007053080429D+02  0.14559386396263D+02  0.14325549929861D+02
 719 O     0.16554032727629D+02  0.13141790163766D+02  0.18978299709761D+02
 720 O     0.11405200698367D+02  0.17611473244744D+02  0.15629015705347D+02
 721 Fe    0.12713475652058D+02  0.11195730996285D+02  0.23461245068031D+02
 722 Mn    0.18714311240034D+02  0.99257864503418D+01  0.22227410025287D+02
 723 O     0.13920685504893D+02  0.11104686383878D+02  0.24578836333643D+02
 724 Fe    0.91962260338961D+01  0.17460292173556D+02  0.29918061412511D+02
 725 Fe    0.16835661558572D+02  0.16478673966164D+02  0.23047614773871D+02
 726 Fe    0.15387805273974D+02  0.10766172693172D+02  0.29055680019294D+02
 727 Fe    0.16639413014074D+02  0.16150473587868D+02  0.27375704227709D+02
 728 Fe    0.16763677939245D+02  0.12575943455801D+02  0.22757572103149D+02
 729 Fe    0.12529652366217D+02  0.12355277384152D+02  0.30589330680946D+02
 730 Fe    0.11963317622901D+02  0.16785737446065D+02  0.22587319936179D+02
 731 Mn    0.13430828346166D+02  0.81005207311256D+01  0.28309797372457D+02
 732 Fe    0.10117322378877D+02  0.14101333599464D+02  0.22531456904674D+02
 733 Mn    0.13655784142473D+02  0.14356721656175D+02  0.27576965603919D+02
 734 Mn    0.11990171897979D+02  0.19092852940972D+02  0.19876692167504D+02
 735 Fe    0.16249803873881D+02  0.14291145399286D+02  0.20276513479491D+02
 736 Fe    0.11089327656171D+02  0.92677405687096D+01  0.25445011317095D+02
 737 Fe    0.16617710013735D+02  0.14245281231099D+02  0.25182858962942D+02
 738 Mn    0.78083190310237D+01  0.10388977939500D+02  0.27780509588039D+02
 739 Mn    0.88909545288950D+01  0.16440354346692D+02  0.26860514866516D+02
 740 Fe    0.14658662339528D+02  0.11663139098357D+02  0.20934952773451D+02
 741 Mn    0.14167392551562D+02  0.16979843821615D+02  0.25150941768505D+02
 742 Fe    0.11066907994513D+02  0.94141247351456D+01  0.30783839268195D+02
 743 Mn    0.14798080363225D+02  0.85256923106170D+01  0.21749826827349D+02
 744 Mn    0.19485717251745D+02  0.16048615346936D+02  0.28785146760895D+02
 745 Mn    0.13739692333323D+02  0.14168307337927D+02  0.22546301567823D+02
 746 Fe    0.16472420769527D+02  0.98232822567394D+01  0.19220493211513D+02
 747 Mn    0.11151228165004D+02  0.14938274523779D+02  0.19563166101102D+02
 748 Mn    0.16140971120897D+02  0.19288219032833D+02  0.24656840233138D+02
 749 Mn    0.11938273882780D+02  0.14302833900268D+02  0.25256683548651D+02
 750 Mn    0.95678836541634D+01  0.17586676063970D+02  0.20546369920069D+02
 751 Mn    0.10055126022591D+02  0.12314912238652D+02  0.26517153098727D+02
 752 Mn    0.13975212656481D+02  0.17767669901759D+02  0.27624334978818D+02
 753 Fe    0.13718184120764D+02  0.11279239200079D+02  0.26110332683583D+02
 754 O     0.81877444602190D+01  0.18566694469447D+02  0.31071326502573D+02
 755 O     0.15714884806113D+02  0.15628320210091D+02  0.21923236940633D+02
 756 O     0.16828646912942D+02  0.11802311837882D+02  0.29194550735949D+02
 757 O     0.13040155649996D+02  0.15099104949983D+02  0.21330782835226D+02
 758 O     0.17181033495283D+02  0.91737077296353D+01  0.29185403023413D+02
 759 O     0.99075707731541D+01  0.16308231283153D+02  0.28294654301194D+02
 760 O     0.15303360306315D+02  0.18104089247545D+02  0.23711767105359D+02
 761 O     0.11803908797450D+02  0.13067532431712D+02  0.23238563186250D+02
 762 O     0.17474286553117D+02  0.17854399934176D+02  0.21451372605285D+02
 763 O     0.15069455246084D+02  0.10482355860619D+02  0.27202754604852D+02
 764 O     0.10542950894214D+02  0.18547065998716D+02  0.29959270361503D+02
 765 O     0.15485791555148D+02  0.17812483791411D+02  0.26610892718744D+02
 766 O     0.17958877904760D+02  0.12030984467339D+02  0.21589304733584D+02
 767 O     0.13597161204975D+02  0.12246071621772D+02  0.29144376685682D+02
 768 O     0.10371023763885D+02  0.15446105245245D+02  0.23073171705466D+02
 769 O     0.15112273446038D+02  0.15249296224247D+02  0.28623823623521D+02
 770 O     0.11203091014132D+02  0.19870503516831D+02  0.21032597312621D+02
 771 O     0.17798946282814D+02  0.13458872767257D+02  0.24164747867389D+02
 772 O     0.12419095632559D+02  0.10133909297930D+02  0.26569563464330D+02
 773 O     0.17466293456766D+02  0.14848670635116D+02  0.26961717254976D+02
 774 O     0.10808066863438D+02  0.11399786286031D+02  0.30226988274747D+02
 775 O     0.12608914067554D+02  0.17790302716573D+02  0.24031397852295D+02
 776 O     0.15442675707499D+02  0.12964902624879D+02  0.21453686376621D+02
 777 O     0.17510377325532D+02  0.16630131040115D+02  0.29606577283746D+02
 778 O     0.15366860462976D+02  0.13236515720756D+02  0.23830666239508D+02
 779 O     0.96593078176545D+01  0.10635509117686D+02  0.26421150830121D+02
 780 O     0.13615484521686D+02  0.18255443445288D+02  0.21368024654279D+02
 781 O     0.18338466816551D+02  0.17730275672640D+02  0.27270812348465D+02
 782 O     0.12906124836196D+02  0.15179218040800D+02  0.24271196696158D+02
 783 O     0.15558775588409D+02  0.10268748257470D+02  0.20621262488720D+02
 784 O     0.11741722726586D+02  0.14085438764094D+02  0.29548095549885D+02
 785 O     0.15027090343819D+02  0.18661764236757D+02  0.29525317216340D+02
 786 O     0.12306000011593D+02  0.13022444921126D+02  0.26424041346905D+02
 787 O     0.11290788880076D+02  0.17058189016481D+02  0.20571330113531D+02
 788 O     0.17279054510537D+02  0.10855391998223D+02  0.23936448633861D+02
 789 O     0.10899745818719D+02  0.13515286631593D+02  0.20520611713355D+02
 790 O     0.13244627639672D+02  0.15791155452673D+02  0.26763275151758D+02
 791 O     0.18016042260347D+02  0.17988421578603D+02  0.24388980530792D+02
 792 O     0.14743754015447D+02  0.93419383430268D+01  0.29429937649366D+02
 793 O     0.11027347187023D+02  0.10655782007829D+02  0.24038792561305D+02
 794 O     0.15024201780231D+02  0.13246790414321D+02  0.26441869592660D+02
 795 O     0.12532005301196D+02  0.18413805838032D+02  0.27051712335788D+02
 796 O     0.18258519354250D+02  0.15386921474201D+02  0.22616261415403D+02
 797 O     0.13311947682468D+02  0.10994928641372D+02  0.21810681048606D+02
 798 O     0.16253899364937D+02  0.15697767236988D+02  0.24893451869087D+02
 799 O     0.16718142206978D+02  0.12565341405927D+02  0.31517754360732D+02
 800 O     0.10356049486356D+02  0.17411290970219D+02  0.25473437585168D+02
 801 Fe    0.12346749286260D+02  0.20577948402339D+02  0.12510886743905D+02
 802 Mn    0.18837167046055D+02  0.18976366556048D+02  0.15365975238599D+02
 803 O     0.13049939789684D+02  0.21660433161546D+02  0.13389680027719D+02
 804 Fe    0.12634563148300D+02  0.26202717938071D+02  0.16411859480120D+02
 805 Fe    0.16949022609388D+02  0.25060235720378D+02  0.10983419116357D+02
 806 Fe    0.17070108505400D+02  0.21631341129676D+02  0.18452373616382D+02
 807 Fe    0.17226848630472D+02  0.26377200466633D+02  0.19257744671827D+02
 808 Fe    0.17615413156465D+02  0.20541516077274D+02  0.12727321326575D+02
 809 Fe    0.11707728020192D+02  0.21599571240755D+02  0.16806533432814D+02
 810 Fe    0.12590408732975D+02  0.25591548017850D+02  0.12235129888021D+02
 811 Mn    0.14431047826580D+02  0.18607174539788D+02  0.17051730598837D+02
 812 Fe    0.99681584187652D+01  0.23607350032655D+02  0.11537980977487D+02
 813 Mn    0.15353047050983D+02  0.24140169509651D+02  0.16642252870083D+02
 814 Mn    0.12379021532447D+02  0.28902635544216D+02  0.11358824112451D+02
 815 Fe    0.17127325767801D+02  0.22327680248581D+02  0.99920811489776D+01
 816 Fe    0.11748223010201D+02  0.19305151177501D+02  0.15313033749124D+02
 817 Fe    0.17058326055782D+02  0.21656150816930D+02  0.15553831720482D+02
 818 Mn    0.10461377356127D+02  0.21680033109419D+02  0.19718996425972D+02
 819 Mn    0.10107593032123D+02  0.25618773887955D+02  0.14375053523355D+02
 820 Fe    0.15149226615345D+02  0.20025504512448D+02  0.10988100304714D+02
 821 Mn    0.15212150501071D+02  0.25376451463639D+02  0.13984053769191D+02
 822 Fe    0.94622779281286D+01  0.19678916129431D+02  0.17363390276500D+02
 823 Mn    0.13753005939547D+02  0.16976480716240D+02  0.14737684928931D+02
 824 Mn    0.19773035385451D+02  0.24232808704030D+02  0.19333790287337D+02
 825 Mn    0.15212587812814D+02  0.22773650626552D+02  0.12507483277523D+02
 826 Fe    0.17557744526907D+02  0.18128700174025D+02  0.11087735867710D+02
 827 Mn    0.12949422785025D+02  0.23036866843640D+02  0.10793309764913D+02
 828 Mn    0.15944102929791D+02  0.27432495361662D+02  0.16269453005910D+02
 829 Mn    0.12368217732620D+02  0.23549279045637D+02  0.14444060508986D+02
 830 Mn    0.10719230920328D+02  0.26342918003759D+02  0.10155798798747D+02
 831 Mn    0.94793616965224D+01  0.21336190569603D+02  0.14258800524660D+02
 832 Mn    0.14180186165008D+02  0.25637896085890D+02  0.19054584723725D+02
 833 Fe    0.14190353262247D+02  0.21119127367721D+02  0.14934314421446D+02
 834 O     0.11367258593810D+02  0.27530818167516D+02  0.17537256320170D+02
 835 O     0.16419098766473D+02  0.24001303471479D+02  0.99670956712771D+01
 836 O     0.17209278844863D+02  0.22426367887992D+02  0.17221683864962D+02
 837 O     0.14117748444214D+02  0.21847407799912D+02  0.10374801596605D+02
 838 O     0.17701775801830D+02  0.20198022571197D+02  0.19080912553186D+02
 839 O     0.11103592901572D+02  0.24901857216872D+02  0.15613566221041D+02
 840 O     0.16116409171203D+02  0.26563373653216D+02  0.12225136269083D+02
 841 O     0.10664936015227D+02  0.22422401805303D+02  0.14766363966341D+02
 842 O     0.17603676111613D+02  0.26617509528810D+02  0.99643739363823D+01
 843 O     0.15593803548262D+02  0.20415094223706D+02  0.16356542440591D+02
 844 O     0.13609326228619D+02  0.24612719990698D+02  0.17893702109149D+02
 845 O     0.15495564307673D+02  0.27627502288213D+02  0.14660464163144D+02
 846 O     0.18315010637953D+02  0.19226174676701D+02  0.12008662999291D+02
 847 O     0.15374311363717D+02  0.22010744136456D+02  0.19289866619715D+02
 848 O     0.11139151367718D+02  0.24499617823864D+02  0.12906080303839D+02
 849 O     0.16093071068915D+02  0.25429198346584D+02  0.17562836074943D+02
 850 O     0.10845417831199D+02  0.26986612643225D+02  0.12479720812872D+02
 851 O     0.18273440060034D+02  0.23006467545468D+02  0.15032570508400D+02
 852 O     0.13504387140083D+02  0.19260842786352D+02  0.15086433447516D+02
 853 O     0.17017846316409D+02  0.25672395913086D+02  0.15174325597511D+02
 854 O     0.12526013925531D+02  0.21413690424411D+02  0.18817680451361D+02
 855 O     0.13320378839573D+02  0.26792159908140D+02  0.12854202791143D+02
 856 O     0.16569286744529D+02  0.21282357720902D+02  0.11088260622144D+02
 857 O     0.18629933410217D+02  0.25544940293191D+02  0.19555037788972D+02
 858 O     0.15449556836206D+02  0.20329403155076D+02  0.13082685097382D+02
 859 O     0.11130668905137D+02  0.20310889575613D+02  0.16376015143590D+02
 860 O     0.12252528931055D+02  0.27023403589760D+02  0.10273355741411D+02
 861 O     0.17671057455544D+02  0.27405967945042D+02  0.17694140835917D+02
 862 O     0.13966306841324D+02  0.24034411673712D+02  0.12535134710095D+02
 863 O     0.15885943665035D+02  0.18463930079943D+02  0.10713597000499D+02
 864 O     0.10308640213660D+02  0.22755018129467D+02  0.17719359404121D+02
 865 O     0.16601494391649D+02  0.27799028932177D+02  0.19915789712535D+02
 866 O     0.13036466644649D+02  0.22269738676023D+02  0.16133723169966D+02
 867 O     0.11798983008452D+02  0.24266000911182D+02  0.10358331932198D+02
 868 O     0.17565895883255D+02  0.20454868023513D+02  0.14754239441242D+02
 869 O     0.11023210374633D+02  0.21682855576940D+02  0.11176309762042D+02
 870 O     0.13966020213995D+02  0.24955818000347D+02  0.15166981606866D+02
 871 O     0.18474183968277D+02  0.28054193229528D+02  0.15191829319046D+02
 872 O     0.15761103427165D+02  0.20191351379042D+02  0.21101097069482D+02
 873 O     0.11188425972849D+02  0.19507350310440D+02  0.13545465456681D+02
 874 O     0.15411328610105D+02  0.22634443969608D+02  0.14641966873951D+02
 875 O     0.14025020041445D+02  0.27587515719801D+02  0.17500937615921D+02
 876 O     0.19240071228321D+02  0.24574062896564D+02  0.11391405724247D+02
 877 O     0.13507951049781D+02  0.19591740307943D+02  0.11494822668455D+02
 878 O     0.16890600061108D+02  0.24189255273638D+02  0.12635412554552D+02
 879 O     0.18082464986067D+02  0.23006588688899D+02  0.19935453910994D+02
 880 O     0.12038457239506D+02  0.27320367525962D+02  0.15280149179833D+02
 881 Fe    0.13342989085445D+02  0.22213211130787D+02  0.23355422630592D+02
 882 Mn    0.18656720473505D+02  0.19191646877713D+02  0.23248947877493D+02
 883 O     0.13106722687331D+02  0.20310009708977D+02  0.24423221942689D+02
 884 Fe    0.12604690554598D+02  0.25575320560515D+02  0.29977431216341D+02
 885 Fe    0.17575653704197D+02  0.26497811930289D+02  0.23110499871506D+02
 886 Fe    0.16419334680592D+02  0.22447604107233D+02  0.27795654195832D+02
 887 Fe    0.17325323396916D+02  0.27383965017013D+02  0.31678979392858D+02
 888 Fe    0.16635774588058D+02  0.22465195482973D+02  0.23806582243785D+02
 889 Fe    0.13484648857157D+02  0.22678974277728D+02  0.28844368073716D+02
 890 Fe    0.11564924313187D+02  0.26098952734810D+02  0.21321705864831D+02
 891 Mn    0.16779262013145D+02  0.18644146724005D+02  0.29055145667737D+02
 892 Fe    0.10844046787814D+02  0.23463112836671D+02  0.22504536288570D+02
 893 Mn    0.15014373676530D+02  0.24708752305371D+02  0.31907473878713D+02
 894 Mn    0.12367528801933D+02  0.28245145666308D+02  0.19373844693177D+02
 895 Fe    0.17171021073534D+02  0.24153755923496D+02  0.21220058018585D+02
 896 Fe    0.11472202894724D+02  0.18737801014986D+02  0.24895403061028D+02
 897 Fe    0.17481123128829D+02  0.24318004291742D+02  0.25862076486892D+02
 898 Mn    0.11450536938004D+02  0.19924914382708D+02  0.28429495891716D+02
 899 Mn    0.10308388826757D+02  0.27286951736885D+02  0.24871385169535D+02
 900 Fe    0.15444059051810D+02  0.21812219642603D+02  0.21079237346994D+02
 901 Mn    0.14060618653876D+02  0.27261268199790D+02  0.27092906525975D+02
 902 Fe    0.81055571428028D+01  0.19732325335732D+02  0.32619332307395D+02
 903 Mn    0.13807995623960D+02  0.19321489452681D+02  0.22640884539253D+02
 904 Mn    0.19637889818362D+02  0.24204501131342D+02  0.28350432898221D+02
 905 Mn    0.14645448276746D+02  0.25478702712989D+02  0.22003093277597D+02
 906 Fe    0.16400023066915D+02  0.19233329358727D+02  0.20006083515413D+02
 907 Mn    0.13242084320839D+02  0.22906432906581D+02  0.19431990953655D+02
 908 Mn    0.15865471846798D+02  0.28233917799824D+02  0.25043481567932D+02
 909 Mn    0.12846344919541D+02  0.25886943083109D+02  0.24864927417233D+02
 910 Mn    0.10082530762232D+02  0.24438661501365D+02  0.19104411393371D+02
 911 Mn    0.11259289108448D+02  0.21888860548222D+02  0.25456344978114D+02
 912 Mn    0.12851407144494D+02  0.29195562219389D+02  0.31607850856164D+02
 913 Fe    0.14489422657879D+02  0.23439894848602D+02  0.25821020787231D+02
 914 O     0.11052295985775D+02  0.20189081953412D+01  0.30257704927098D+02
 915 O     0.16090841913966D+02  0.25316235511466D+02  0.20335888779554D+02
 916 O     0.18106322930817D+02  0.23052813361441D+02  0.26890382783866D+02
 917 O     0.14091841654527D+02  0.23669337600359D+02  0.20715941667264D+02
 918 O     0.18397583711049D+02  0.20734608795860D+02  0.31594014994933D+02
 919 O     0.10998411521610D+02  0.26283205897343D+02  0.25947500081444D+02
 920 O     0.15359448069248D+02  0.27281118010115D+02  0.22956153638868D+02
 921 O     0.11921988101972D+02  0.22786233452030D+02  0.23724318954758D+02
 922 O     0.18101778369936D+02  0.27586452120929D+02  0.22135634217920D+02
 923 O     0.17506728155987D+02  0.20447825767658D+02  0.27897624056096D+02
 924 O     0.13472244551300D+02  0.25374138909030D+02  0.32139390601702D+02
 925 O     0.16104109121017D+02  0.27996281250529D+02  0.26631499982409D+02
 926 O     0.20213822411504D+02  0.20866487631112D+02  0.22557591061802D+02
 927 O     0.14025001168505D+02  0.23732169423654D+02  0.29993368551273D+02
 928 O     0.10693774833340D+02  0.25087006818771D+02  0.22364031063057D+02
 929 O     0.16558385916273D+02  0.25120031512205D+02  0.32143359428702D+02
 930 O     0.11673818864233D+02  0.28128743262584D+02  0.21734496688168D+02
 931 O     0.17823403979804D+02  0.23280400581308D+02  0.24418730439340D+02
 932 O     0.13115144207513D+02  0.22491136386415D+02  0.27052342431975D+02
 933 O     0.18361416607831D+02  0.25542367669558D+02  0.26998136904966D+02
 934 O     0.12705411923203D+02  0.20923769727116D+02  0.29195885162812D+02
 935 O     0.13682868146555D+02  0.27950626773604D+02  0.25489555034332D+02
 936 O     0.16365465228153D+02  0.22908427318076D+02  0.21843276676178D+02
 937 O     0.18334797518569D+02  0.27580029603914D+02  0.32672075632338D+02
 938 O     0.14643514902804D+02  0.23076271542821D+02  0.24221189743876D+02
 939 O     0.10961936993485D+02  0.20433107102058D+02  0.26313995713836D+02
 940 O     0.13671155947709D+02  0.26571415944277D+02  0.20399958125811D+02
 941 O     0.17756790833611D+02  0.26293168069883D+02  0.29882890791092D+02
 942 O     0.12981594442556D+02  0.26009794138941D+02  0.23140332826022D+02
 943 O     0.17774142714229D+02  0.20704550976521D+02  0.23066891792941D+02
 944 O     0.11562103902090D+02  0.24141846307100D+02  0.28815434591927D+02
 945 O     0.16205241800246D+02  0.27279437409765D+02  0.33706983797429D+02
 946 O     0.13633812464710D+02  0.25122082931236D+02  0.26109608604367D+02
 947 O     0.11662108469996D+02  0.25024872616430D+02  0.19406533755094D+02
 948 O     0.16306099752642D+02  0.20767032043423D+02  0.25206253149765D+02
 949 O     0.11022143167326D+02  0.22922226455916D+02  0.20768323404747D+02
 950 O     0.14232984489049D+02  0.26598473201976D+02  0.29340434459850D+02
 951 O     0.18148630697991D+02  0.27852687938749D+02  0.24920043585118D+02
 952 O     0.15150841792869D+02  0.21763641837403D+02  0.28552398046726D+02
 953 O     0.10050885816843D+02  0.20495703855678D+02  0.24036579842065D+02
 954 O     0.15806302139600D+02  0.23701886338660D+02  0.26659662860889D+02
 955 O     0.16197536672808D+02  0.28540853594437D+02  0.30748379776820D+02
 956 O     0.18075705956586D+02  0.24911287835024D+02  0.22369381350397D+02
 957 O     0.13756743869592D+02  0.21475549596146D+02  0.22254523923616D+02
 958 O     0.16608773364729D+02  0.25814695251637D+02  0.24783655895846D+02
 959 O     0.17479320247081D+02  0.23118472388316D+02  0.29321444186511D+02
 960 O     0.11794902917597D+02  0.27265922732569D+02  0.30663573601393D+02
 961 Fe    0.19261064618945D+02  0.14198859916410D+01  0.11828963441252D+02
 962 Mn    0.28485522214027D+02 -0.32182855876287D+00  0.12150425107058D+02
 963 O     0.22405715070424D+02  0.16428640316585D+01  0.12255759110150D+02
 964 Fe    0.21768455252892D+02  0.78962595863374D+01  0.17185382566951D+02
 965 Fe    0.24324332090311D+02  0.62860099729006D+01  0.10765590370529D+02
 966 Fe    0.25887608202495D+02  0.26517328878163D+01  0.18470733325343D+02
 967 Fe    0.27250360532157D+02  0.80427896317287D+01  0.18682528742588D+02
 968 Fe    0.26523167846031D+02  0.21080597411993D+01  0.10451780610600D+02
 969 Fe    0.21240450311933D+02  0.27992635651162D+01  0.17449395822113D+02
 970 Fe    0.21482137351989D+02  0.62684109099354D+01  0.11712928000963D+02
 971 Mn    0.23878755426611D+02  0.54662839520686D+00  0.17796642584456D+02
 972 Fe    0.19040876543397D+02  0.44274478110742D+01  0.11583216647324D+02
 973 Mn    0.25144526602549D+02  0.57021785693528D+01  0.17192132937687D+02
 974 Mn    0.22099106713868D+02  0.92574679080155D+01  0.11502462814589D+02
 975 Fe    0.25631639237629D+02  0.42772304931533D+01  0.90066874879409D+01
 976 Fe    0.20697166666659D+02  0.57616676561686D+00  0.15707902773651D+02
 977 Fe    0.25644667901963D+02  0.32825392177333D+01  0.13071503434794D+02
 978 Mn    0.19445223172132D+02  0.35095930858809D+01  0.20033755172239D+02
 979 Mn    0.19711256747633D+02  0.80281054145348D+01  0.14811471654988D+02
 980 Fe    0.24163967175585D+02  0.14507390006893D+01  0.88386909251805D+01
 981 Mn    0.24100572219797D+02  0.57613027299166D+01  0.14253318565452D+02
 982 Fe    0.19159530346384D+02  0.46697773832443D+00  0.18214997436309D+02
 983 Mn    0.23458069249682D+02  0.10568414543535D+01  0.13394381826891D+02
 984 Mn    0.28336578236650D+02  0.49462705105564D+01  0.17935931342430D+02
 985 Mn    0.21903003271732D+02  0.35516593939214D+01  0.13416405911089D+02
 986 Fe    0.25592877575714D+02 -0.80822393240153D+00  0.10079446299939D+02
 987 Mn    0.22212310768655D+02  0.32927830955164D+01  0.10528204389027D+02
 988 Mn    0.25462241098406D+02  0.82471454453024D+01  0.15593075462106D+02
 989 Mn    0.20279779988338D+02  0.52504082994582D+01  0.15083635720843D+02
 990 Mn    0.18724780997062D+02  0.75006051515497D+01  0.10516825682721D+02
 991 Mn    0.18189019297726D+02  0.21925205504230D+01  0.15486926146076D+02
 992 Mn    0.23506338944055D+02  0.71304882724309D+01  0.19743511764235D+02
 993 Fe    0.23817333337816D+02  0.31477919718715D+01  0.16097049205940D+02
 994 O     0.20794497871860D+02  0.82930121292870D+01  0.18407414715937D+02
 995 O     0.24308286871399D+02  0.53270941224128D+01  0.93366422045885D+01
 996 O     0.27771403034395D+02  0.39606346808343D+01  0.13687709821837D+02
 997 O     0.22814376613645D+02  0.21059926522157D+01  0.95148433462097D+01
 998 O     0.27132797728564D+02  0.14077433396199D+01  0.18891181192743D+02
 999 O     0.20186115780285D+02  0.64492063636425D+01  0.16398638721879D+02
1000 O     0.24768225190189D+02  0.77396724452216D+01  0.13587888738959D+02
1001 O     0.21864357719014D+02  0.35776478745842D+01  0.15599084680586D+02
1002 O     0.25341506956054D+02  0.80095474541300D+01  0.10332158287088D+02
1003 O     0.25304420546225D+02  0.21036882452183D+01  0.16974165494876D+02
1004 O     0.23032385740208D+02  0.62902962157237D+01  0.18290401214650D+02
1005 O     0.23786930098326D+02  0.82052069280213D+01  0.16043063767010D+02
1006 O     0.26735090200020D+02  0.22729941901277D+00  0.10666812620258D+02
1007 O     0.24143951147490D+02  0.45974425753768D+01  0.16261025226795D+02
1008 O     0.20449286086862D+02  0.50283694035126D+01  0.12831457082554D+02
1009 O     0.25783667833560D+02  0.73089441591951D+01  0.17642957272792D+02
1010 O     0.20337524380785D+02  0.79988227408190D+01  0.10627662561459D+02
1011 O     0.27684753276587D+02  0.29267761651609D+01  0.10934189637877D+02
1012 O     0.23003302327535D+02  0.10188503818426D+01  0.15790732760719D+02
1013 O     0.26031167493947D+02  0.59946692545984D+01  0.15161884603109D+02
1014 O     0.21312714308456D+02  0.22857913451633D+01  0.19821968025107D+02
1015 O     0.20968383347237D+02  0.81042384457639D+01  0.13157148349805D+02
1016 O     0.25735825287964D+02  0.27668550017138D+01  0.88055961374335D+01
1017 O     0.28123563672609D+02  0.65778552636132D+01  0.19393874450329D+02
1018 O     0.25120447068252D+02  0.23057478545528D+01  0.11762611780249D+02
1019 O     0.20058625668531D+02  0.19235183244311D+01  0.16933198781302D+02
1020 O     0.23002889678706D+02  0.72110485834769D+01  0.11315214059914D+02
1021 O     0.27901732652466D+02  0.87076610123488D+01  0.14999815812505D+02
1022 O     0.22846165194409D+02  0.45897850388612D+01  0.11597834799088D+02
1023 O     0.24140761785769D+02 -0.41620427907963D-01  0.89564166456194D+01
1024 O     0.20369121942874D+02  0.44855743211281D+01  0.18393383723992D+02
1025 O     0.26312979273212D+02  0.88696121544159D+01  0.20001333453657D+02
1026 O     0.22867063050281D+02  0.29165509851121D+01  0.17769498603804D+02
1027 O     0.20663224313113D+02  0.52078302973315D+01  0.10302797664896D+02
1028 O     0.26260631835629D+02  0.18485828718081D+01  0.14421706080645D+02
1029 O     0.20017433105305D+02  0.29484690919787D+01  0.11353569889443D+02
1030 O     0.22391353250406D+02  0.58257052608098D+01  0.14175358956368D+02
1031 O     0.27580487393219D+02  0.70835396802082D+01  0.12639435296461D+02
1032 O     0.24975351749172D+02  0.22233577753770D+01  0.19701390040217D+02
1033 O     0.20144066896579D+02  0.20358216673334D+01  0.13906230594792D+02
1034 O     0.24022635908599D+02  0.31673948013332D+01  0.13875566115994D+02
1035 O     0.23331505442473D+02  0.90937243574921D+01  0.18773357046469D+02
1036 O     0.27146727068724D+02  0.50256984647905D+01  0.91620336239787D+01
1037 O     0.20373149992982D+02  0.63234759824147D+00  0.10176326899864D+02
1038 O     0.25558564387382D+02  0.53025814723465D+01  0.12311651275558D+02
1039 O     0.26687467821910D+02  0.44745918955559D+01  0.18298896495094D+02
1040 O     0.21368031883695D+02  0.86622695641060D+01  0.15836574635650D+02
1041 Fe    0.22220934394493D+02  0.33826058049224D+01  0.22980949077666D+02
1042 Mn    0.28593177229178D+02  0.12700789627156D+00  0.22660670519449D+02
1043 O     0.23388635842982D+02  0.21991123192276D+01  0.24642759556396D+02
1044 Fe    0.21213962394840D+02  0.76972821996307D+01  0.27701457869375D+02
1045 Fe    0.27130023410178D+02  0.75583306891590D+01  0.22650075576586D+02
1046 Fe    0.26252244015277D+02  0.46153662736013D+01  0.27755347981701D+02
1047 Fe    0.27175711505989D+02  0.75222355033776D+01  0.28041023810816D+02
1048 Fe    0.26663486358524D+02  0.34306232938184D+01  0.23178014708784D+02
1049 Fe    0.22526385408202D+02  0.23479880082290D+01  0.29440328710500D+02
1050 Fe    0.21298555110419D+02  0.78355475114264D+01  0.22741421076664D+02
1051 Mn    0.24922695666855D+02  0.85129989376695D+00  0.27888393520778D+02
1052 Fe    0.19551127829665D+02  0.53285994955215D+01  0.22643450221036D+02
1053 Mn    0.23061873195240D+02  0.54298273892346D+01  0.27932827719736D+02
1054 Mn    0.21837103084910D+02  0.93845267089667D+01  0.20175143253685D+02
1055 Fe    0.27125468230331D+02  0.52476973054976D+01  0.20704834617808D+02
1056 Fe    0.22398062092539D+02  0.55676243880414D+00  0.25834036591808D+02
1057 Fe    0.26322321950334D+02  0.55778563705301D+01  0.24971502511247D+02
1058 Mn    0.16484757147804D+02  0.56623844483415D+01  0.30271611626534D+02
1059 Mn    0.19094022679724D+02  0.75533486024670D+01  0.25392218707177D+02
1060 Fe    0.24778438390727D+02  0.31389160746952D+01  0.20946731114043D+02
1061 Mn    0.24064058687730D+02  0.79057511316932D+01  0.25098405137426D+02
1062 Fe    0.19071936263852D+02  0.18251578477145D+01  0.29849476712957D+02
1063 Mn    0.24110425489361D+02  0.71094364731414D+00  0.23211472703466D+02
1064 Mn    0.29194711936136D+02  0.53056908339374D+01  0.28674232903105D+02
1065 Mn    0.24505456597704D+02  0.61176881760968D+01  0.22526863648516D+02
1066 Fe    0.25750738626679D+02  0.28942336638549D+00  0.20318686725497D+02
1067 Mn    0.22089066974899D+02  0.46836839793665D+01  0.19756765727425D+02
1068 Mn    0.26339243628585D+02  0.95388236273718D+01  0.25365191173196D+02
1069 Mn    0.21770552754912D+02  0.58873941719187D+01  0.25127124844875D+02
1070 Mn    0.19917694038436D+02  0.68779739692435D+01  0.19874858543489D+02
1071 Mn    0.20539760901406D+02  0.35091455604602D+01  0.26182308044058D+02
1072 Mn    0.24301294835264D+02  0.81257299059894D+01  0.28451015901177D+02
1073 Fe    0.24272024773194D+02  0.33073958566384D+01  0.25947564468030D+02
1074 O     0.19875376470224D+02  0.83286688234943D+01  0.28529375085427D+02
1075 O     0.25387739792889D+02  0.68121320456774D+01  0.21117559446572D+02
1076 O     0.28303325694295D+02  0.35181537058566D+01  0.27365671549599D+02
1077 O     0.23481934753692D+02  0.49766985967775D+01  0.20683850114081D+02
1078 O     0.26713082881235D+02  0.92369641337007D+00  0.27944674525354D+02
1079 O     0.20603872978621D+02  0.60782850853336D+01  0.26376368622976D+02
1080 O     0.24815933914293D+02  0.99401865753458D+01  0.24468476019006D+02
1081 O     0.21160502876551D+02  0.40671194535126D+01  0.23854697852181D+02
1082 O     0.27512659564892D+02  0.89592762191679D+01  0.22186880048443D+02
1083 O     0.25430788068088D+02  0.30367972640597D+01  0.27598666045850D+02
1084 O     0.22906069688706D+02  0.74394648682765D+01  0.29073634280473D+02
1085 O     0.25573123211701D+02  0.84691897049133D+01  0.26515978870125D+02
1086 O     0.28358345545236D+02  0.26243920572933D+01  0.22836021007558D+02
1087 O     0.23284243291256D+02  0.42836808877291D+01  0.29222077998821D+02
1088 O     0.20490822043784D+02  0.68607089306401D+01  0.23524036621751D+02
1089 O     0.25720215960363D+02  0.61708364208798D+01  0.28540775911208D+02
1090 O     0.20176201464810D+02  0.91150552639600D+01  0.21538887474227D+02
1091 O     0.27355713002244D+02  0.47712457039325D+01  0.24463204997720D+02
1092 O     0.22899966243845D+02  0.17723018327447D+01  0.27236574409248D+02
1093 O     0.27596766384289D+02  0.61797008607736D+01  0.26786368183452D+02
1094 O     0.20953752409614D+02  0.23525721961232D+01  0.30834365235483D+02
1095 O     0.22263723843225D+02  0.90033460214206D+01  0.24216483365962D+02
1096 O     0.26046054510708D+02  0.40024243790656D+01  0.21513414452823D+02
1097 O     0.28504155165024D+02  0.67830755767120D+01  0.29304700475914D+02
1098 O     0.24874484398507D+02  0.42406755636950D+01  0.23924682331713D+02
1099 O     0.20471373774434D+02  0.26445500351499D+01  0.28586863391134D+02
1100 O     0.23227496840959D+02  0.85219284821333D+01  0.21631685195308D+02
1101 O     0.28295943885347D+02  0.90063256642816D+01  0.27439573811059D+02
1102 O     0.23080491910301D+02  0.65298361876321D+01  0.23459531845767D+02
1103 O     0.25963993713374D+02  0.17037480419672D+01  0.22269148350389D+02
1104 O     0.20989182692628D+02  0.57678591446873D+01  0.28965216905257D+02
1105 O     0.25739954196916D+02  0.88628251941313D+01  0.29122709000969D+02
1106 O     0.22670252080764D+02  0.45991126560284D+01  0.26604622139834D+02
1107 O     0.21499748325630D+02  0.68611091910452D+01  0.20613774368612D+02
1108 O     0.26453806171618D+02  0.20094431760839D+01  0.25093522929078D+02
1109 O     0.20160888236002D+02  0.46018047478132D+01  0.21141839085223D+02
1110 O     0.23085887614656D+02  0.71618369228297D+01  0.26407362144086D+02
1111 O     0.28228433519218D+02  0.82873145553001D+01  0.24516968843566D+02
1112 O     0.24350512766397D+02  0.19890693435476D+01  0.29977791520718D+02
1113 O     0.20479541253475D+02  0.13077639115939D+01  0.25275364571104D+02
1114 O     0.25310993893570D+02  0.50088085335432D+01  0.26289450880318D+02
1115 O     0.23252244871206D+02  0.10281698246391D+02  0.28900044810936D+02
1116 O     0.27933684124818D+02  0.60959765693523D+01  0.22136152951585D+02
1117 O     0.23038606800875D+02  0.25031401635229D+01  0.22062370558044D+02
1118 O     0.25765254563081D+02  0.71514672481755D+01  0.24079214137176D+02
1119 O     0.27196151439930D+02  0.38606195639029D+01  0.29772935047653D+02
1120 O     0.20494768854354D+02  0.89223992093749D+01  0.26227163311629D+02
1121 Fe    0.21573481997254D+02  0.11878111284180D+02  0.13354960142301D+02
1122 Mn    0.25544885179693D+02  0.87342308356050D+01  0.12567850822433D+02
1123 O     0.21364043317734D+02  0.10527640642329D+02  0.14159008246723D+02
1124 Fe    0.21112075536873D+02  0.17237770860454D+02  0.18225331150919D+02
1125 Fe    0.26378612082052D+02  0.16018050582689D+02  0.12750711862608D+02
1126 Fe    0.26492273405586D+02  0.12211006984710D+02  0.18454918185225D+02
1127 Fe    0.26047175541376D+02  0.17035792563075D+02  0.18527807189176D+02
1128 Fe    0.24673641475813D+02  0.12038018910173D+02  0.13358610000389D+02
1129 Fe    0.21120417343149D+02  0.12141031987878D+02  0.18020463750443D+02
1130 Fe    0.20132091037241D+02  0.16382566621542D+02  0.13029503729706D+02
1131 Mn    0.24323659234925D+02  0.10151500829790D+02  0.17860377801592D+02
1132 Fe    0.19064031216586D+02  0.13739569967467D+02  0.13057284960695D+02
1133 Mn    0.23304939626867D+02  0.14527127079961D+02  0.18331763735478D+02
1134 Mn    0.21659048120297D+02  0.18634340856335D+02  0.11057709642444D+02
1135 Fe    0.26058920488060D+02  0.13744347303255D+02  0.10864878236428D+02
1136 Fe    0.21436194689035D+02  0.10443413853152D+02  0.15802356022319D+02
1137 Fe    0.25812638395957D+02  0.13585519212938D+02  0.15835244793850D+02
1138 Mn    0.18994285289593D+02  0.12260810641971D+02  0.20190061341234D+02
1139 Mn    0.18591957091962D+02  0.16577330770896D+02  0.15961424403304D+02
1140 Fe    0.23491601758266D+02  0.11905675606358D+02  0.10793249313622D+02
1141 Mn    0.24204573970309D+02  0.16067120794634D+02  0.16170316042708D+02
1142 Fe    0.19366971244229D+02  0.97272969251555D+01  0.18031136030446D+02
1143 Mn    0.22530685300481D+02  0.81235921916626D+01  0.14030408118173D+02
1144 Mn    0.28390250772661D+02  0.14456120329516D+02  0.18102270715026D+02
1145 Mn    0.23305623420563D+02  0.15869639717003D+02  0.12912813182050D+02
1146 Fe    0.24833979648128D+02  0.93364540789744D+01  0.96410773221976D+01
1147 Mn    0.21461673811911D+02  0.14093712610704D+02  0.98168786508603D+01
1148 Mn    0.25148620258833D+02  0.18995158051075D+02  0.15526592790197D+02
1149 Mn    0.20862590011800D+02  0.14789066266239D+02  0.15725445729568D+02
1150 Mn    0.19861899713642D+02  0.17461129500489D+02  0.90077486249836D+01
1151 Mn    0.17293826001694D+02  0.10836081465888D+02  0.15767247189595D+02
1152 Mn    0.23718295947945D+02  0.16620946123855D+02  0.20645535142180D+02
1153 Fe    0.23211993125145D+02  0.12620979399509D+02  0.15898125561291D+02
1154 O     0.19794270274376D+02  0.18037258267714D+02  0.19402410229528D+02
1155 O     0.24303216752112D+02  0.15933505158507D+02  0.11603129923343D+02
1156 O     0.27080413547687D+02  0.12855771975399D+02  0.16713476221564D+02
1157 O     0.22862983742875D+02  0.13085349611407D+02  0.93098861994024D+01
1158 O     0.27754553748080D+02  0.10997730446872D+02  0.19089044703450D+02
1159 O     0.19905765787671D+02  0.15413431302491D+02  0.17078057378371D+02
1160 O     0.23690531719031D+02  0.17497740406556D+02  0.14544980159980D+02
1161 O     0.20245444056029D+02  0.12827649896286D+02  0.13939699621070D+02
1162 O     0.26829362087641D+02  0.17500759609598D+02  0.11562933519656D+02
1163 O     0.25730680258359D+02  0.10410822407378D+02  0.16847703723081D+02
1164 O     0.21716941278882D+02  0.15650734347495D+02  0.19612559534250D+02
1165 O     0.24753353917184D+02  0.18018544862761D+02  0.16948707404680D+02
1166 O     0.23557722095658D+02  0.98814886519657D+01  0.12308537319930D+02
1167 O     0.22442784901099D+02  0.13189957039899D+02  0.18914750434620D+02
1168 O     0.18889441465020D+02  0.15206919817891D+02  0.13761793827184D+02
1169 O     0.24436806688739D+02  0.15811342537032D+02  0.18595974819081D+02
1170 O     0.19403176025608D+02  0.16916640995879D+02  0.11323309675913D+02
1171 O     0.26357746827364D+02  0.13023174150796D+02  0.14337246542036D+02
1172 O     0.22864702644474D+02  0.11244563185986D+02  0.16601105505779D+02
1173 O     0.26763045917382D+02  0.15419627059152D+02  0.16577345136850D+02
1174 O     0.20649103281238D+02  0.10885998206248D+02  0.19172686929637D+02
1175 O     0.19979880483604D+02  0.17363254874645D+02  0.14505243717251D+02
1176 O     0.25068226419830D+02  0.12261580205406D+02  0.11228567519747D+02
1177 O     0.27370223401068D+02  0.15863431269895D+02  0.19677848135289D+02
1178 O     0.23360059249694D+02  0.12446671777297D+02  0.14239745005943D+02
1179 O     0.20141140729725D+02  0.10884715432751D+02  0.16790499901663D+02
1180 O     0.21951032621313D+02  0.17599756506349D+02  0.12414794628330D+02
1181 O     0.27404893955037D+02  0.18199174853189D+02  0.17449016845036D+02
1182 O     0.22002233619066D+02  0.15261381382229D+02  0.13813691309824D+02
1183 O     0.23465734009822D+02  0.10295882506133D+02  0.97429126637631D+01
1184 O     0.19597405435952D+02  0.13424456917120D+02  0.19033337281932D+02
1185 O     0.25414097167340D+02  0.17996972080560D+02  0.19675437080781D+02
1186 O     0.21588415146171D+02  0.13255965170722D+02  0.16548321146739D+02
1187 O     0.21367953710886D+02  0.18061631679133D+02  0.89895519880292D+01
1188 O     0.25638811018267D+02  0.10341167543367D+02  0.14267322255613D+02
1189 O     0.20349546425217D+02  0.15239571500011D+02  0.91798260569346D+01
1190 O     0.22587857804146D+02  0.15898151206566D+02  0.16770576424120D+02
1191 O     0.27004383753184D+02  0.17581251722514D+02  0.14298942014655D+02
1192 O     0.24873659982294D+02  0.12019556202780D+02  0.19105278825641D+02
1193 O     0.20476662148466D+02  0.10689065081454D+02  0.11647527932761D+02
1194 O     0.24295382209010D+02  0.13613524260297D+02  0.16204428162303D+02
1195 O     0.22429083064913D+02  0.18026313606920D+02  0.19426938204935D+02
1196 O     0.27105166762654D+02  0.14736177141910D+02  0.12031257015228D+02
1197 O     0.22178235610635D+02  0.12850904362093D+02  0.11740146435466D+02
1198 O     0.25291130132582D+02  0.15380466150536D+02  0.14340284120457D+02
1199 O     0.27312088949611D+02  0.13294879652976D+02  0.19581219575251D+02
1200 O     0.21206129588554D+02  0.18183339340946D+02  0.16871339207014D+02
1201 Fe    0.21275142182660D+02  0.12081511166948D+02  0.23502842480018D+02
1202 Mn    0.29238661545562D+02  0.99837287663717D+01  0.23151938014817D+02
1203 O     0.22987204743853D+02  0.12450245847556D+02  0.24024272109970D+02
1204 Fe    0.21828370621481D+02  0.18714687791690D+02  0.29404317358698D+02
1205 Fe    0.26590387860885D+02  0.16769412448701D+02  0.23563791828286D+02
1206 Fe    0.26927649937500D+02  0.12745243044264D+02  0.28090978801360D+02
1207 Fe    0.27087161416634D+02  0.15987930949016D+02  0.28397112906557D+02
1208 Fe    0.26739327603552D+02  0.12404161369101D+02  0.23148981621777D+02
1209 Fe    0.21959838287409D+02  0.10942025959525D+02  0.27963312329637D+02
1210 Fe    0.21316087916363D+02  0.16541066574002D+02  0.23593634526022D+02
1211 Mn    0.24786960865267D+02  0.10844381182286D+02  0.29367236721431D+02
1212 Fe    0.19197144452078D+02  0.14213647182693D+02  0.23172582555884D+02
1213 Mn    0.21938698041490D+02  0.14824491345496D+02  0.28424099832573D+02
1214 Mn    0.21238511278505D+02  0.19072639847552D+02  0.21338350622989D+02
1215 Fe    0.26698584383839D+02  0.14687933615740D+02  0.21298619549329D+02
1216 Fe    0.21451464780696D+02  0.97551463465184D+01  0.25266757122644D+02
1217 Fe    0.27006146827845D+02  0.14365639239042D+02  0.25503233963801D+02
1218 Mn    0.18746401379360D+02  0.12943453638122D+02  0.28513946016735D+02
1219 Mn    0.19436397553716D+02  0.17566128301060D+02  0.26023133966333D+02
1220 Fe    0.24649807131082D+02  0.12312158511653D+02  0.20799454380215D+02
1221 Mn    0.24366083163090D+02  0.16556616837663D+02  0.26152160945277D+02
1222 Fe    0.19088551297396D+02  0.97184064203267D+01  0.27891556465152D+02
1223 Mn    0.23584317550391D+02  0.99461267463624D+01  0.22679156408370D+02
1224 Mn    0.43724777643709D+01  0.15350973994077D+02  0.27906614237296D+02
1225 Mn    0.23883007592850D+02  0.14811148627375D+02  0.23020161907912D+02
1226 Fe    0.26812427015701D+02  0.10245068973269D+02  0.20861277106992D+02
1227 Mn    0.21274262091816D+02  0.14191421096219D+02  0.20563625023314D+02
1228 Mn    0.26693018879973D+02  0.19036760300785D+02  0.25866630115348D+02
1229 Mn    0.21775615068435D+02  0.14527333702507D+02  0.25861173423020D+02
1230 Mn    0.19138654438790D+02  0.16510940805127D+02  0.20917204627389D+02
1231 Mn    0.18456169032352D+02  0.11252396396991D+02  0.25183589502078D+02
1232 Mn    0.24265033947492D+02  0.15757608024542D+02  0.28972900095226D+02
1233 Fe    0.23675689934362D+02  0.11613176361498D+02  0.25652460694364D+02
1234 O     0.20116634457598D+02  0.19389697656890D+02  0.30073707258296D+02
1235 O     0.25505166056566D+02  0.15880735364968D+02  0.22076223292241D+02
1236 O     0.27886529595549D+02  0.12983354471471D+02  0.26871139525427D+02
1237 O     0.23324369074499D+02  0.14275155672120D+02  0.21409800517764D+02
1238 O     0.28517994642235D+02  0.11768292821608D+02  0.29145984978654D+02
1239 O     0.20933354368942D+02  0.16643268327342D+02  0.29185772345558D+02
1240 O     0.25014051354428D+02  0.18260833526998D+02  0.24519269295311D+02
1241 O     0.20540954465894D+02  0.13343121768657D+02  0.24309641376279D+02
1242 O     0.27230517193974D+02  0.18135961170017D+02  0.21909437760595D+02
1243 O     0.25486147865214D+02  0.11303342319112D+02  0.26942884515673D+02
1244 O     0.22285366939892D+02  0.17528802490189D+02  0.31072979174008D+02
1245 O     0.25844284930551D+02  0.17624207399191D+02  0.27386053175942D+02
1246 O     0.27779671183601D+02  0.11546933068223D+02  0.21886227875792D+02
1247 O     0.22878128655711D+02  0.14228168172317D+02  0.29538394747332D+02
1248 O     0.20343641423641D+02  0.16337460219361D+02  0.25198153847093D+02
1249 O     0.25969136182853D+02  0.14562865387460D+02  0.27368142663935D+02
1250 O     0.20271505143106D+02  0.18002698619932D+02  0.22311365993791D+02
1251 O     0.27840771341473D+02  0.13630589948722D+02  0.24060122729633D+02
1252 O     0.22530295508863D+02  0.10513760423932D+02  0.26377749689617D+02
1253 O     0.28027287855938D+02  0.15456591561390D+02  0.26446669678826D+02
1254 O     0.20652778807629D+02  0.11250886612266D+02  0.28622245305295D+02
1255 O     0.22175498594990D+02  0.18074252695680D+02  0.24794222711231D+02
1256 O     0.25833313035266D+02  0.13329354756206D+02  0.21903838268853D+02
1257 O     0.36349351342031D+01  0.15394701897647D+02  0.29332568568542D+02
1258 O     0.25369448040492D+02  0.12815838226734D+02  0.24712139745261D+02
1259 O     0.18659188474328D+02  0.11432545741008D+02  0.26840015881677D+02
1260 O     0.23147172977243D+02  0.17113757195145D+02  0.22176149259240D+02
1261 O     0.27988352037996D+02  0.17146503540612D+02  0.29327657393236D+02
1262 O     0.22993299794766D+02  0.15457018800829D+02  0.24467588682718D+02
1263 O     0.25251286551175D+02  0.10829966253105D+02  0.21509201951977D+02
1264 O     0.18848920742380D+02  0.14103104482337D+02  0.29889896055680D+02
1265 O     0.25487882644034D+02  0.16357700193416D+02  0.29902947954378D+02
1266 O     0.20483621680822D+02  0.14376535970744D+02  0.27760325513868D+02
1267 O     0.20739294678026D+02  0.15451048207497D+02  0.22323283910126D+02
1268 O     0.27801722545877D+02  0.11060184058703D+02  0.24812624866308D+02
1269 O     0.20362105870090D+02  0.12718466294887D+02  0.21843677139025D+02
1270 O     0.23173987400587D+02  0.16074809060797D+02  0.27135609335613D+02
1271 O     0.27683507483481D+02  0.17518304189784D+02  0.24564870975074D+02
1272 O     0.25949132593140D+02  0.12079076639246D+02  0.29722637527711D+02
1273 O     0.20353215184807D+02  0.10777857328627D+02  0.23878767972681D+02
1274 O     0.22889912662518D+02  0.12999547694581D+02  0.26946947416340D+02
1275 O     0.23876610269860D+02  0.18178347351449D+02  0.28984388794066D+02
1276 O     0.28087371731643D+02  0.15321226395893D+02  0.22119610738573D+02
1277 O     0.22545545382362D+02  0.11077116511535D+02  0.21677908066103D+02
1278 O     0.25742463838195D+02  0.15486352007877D+02  0.24732972723582D+02
1279 O     0.27633897170227D+02  0.14219774246498D+02  0.29360464447468D+02
1280 O     0.21300396060075D+02  0.18652817187704D+02  0.27362160004459D+02
1281 Fe    0.20666872886279D+02  0.21327402951693D+02  0.13080835848709D+02
1282 Mn    0.27361710596794D+02  0.18902973701119D+02  0.13198336597264D+02
1283 O     0.22857913134646D+02  0.20105025853158D+02  0.15836322502026D+02
1284 Fe    0.21133920797463D+02  0.26616503713668D+02  0.17745533098952D+02
1285 Fe    0.25520168643485D+02  0.26073464272329D+02  0.12947785333104D+02
1286 Fe    0.25881983467984D+02  0.21499939300247D+02  0.18752928063511D+02
1287 Fe    0.26133539767861D+02  0.26585980605688D+02  0.17794158313670D+02
1288 Fe    0.25570592479087D+02  0.21571152272811D+02  0.13140520526200D+02
1289 Fe    0.21402463031397D+02  0.21516582526963D+02  0.19215961001654D+02
1290 Fe    0.20485374159932D+02  0.26924665356582D+02  0.13336519895414D+02
1291 Mn    0.23713996478843D+02  0.19016864451526D+02  0.18653217795713D+02
1292 Fe    0.18530735057645D+02  0.23500180319510D+02  0.13286213165487D+02
1293 Mn    0.22899904214085D+02  0.23872739410803D+02  0.17862271327496D+02
1294 Mn    0.21980076729845D+02  0.28402123887180D+02  0.10785267196504D+02
1295 Fe    0.25589305742555D+02  0.23718409947769D+02  0.11028687679679D+02
1296 Fe    0.21442389904856D+02  0.20051473836703D+02  0.16790922784252D+02
1297 Fe    0.25509984828571D+02  0.23937700600435D+02  0.15049041880213D+02
1298 Mn    0.19080732227691D+02  0.21506121145045D+02  0.21299429171080D+02
1299 Mn    0.18253008004867D+02  0.25587307056822D+02  0.16244568304570D+02
1300 Fe    0.23238593090860D+02  0.21461788959701D+02  0.11505287928967D+02
1301 Mn    0.23127499595706D+02  0.26605236780915D+02  0.15207474735513D+02
1302 Fe    0.19103442092736D+02  0.19502573369758D+02  0.18737677830364D+02
1303 Mn    0.22140078978026D+02  0.18133331399359D+02  0.14575883264466D+02
1304 Mn    0.28266351122346D+02  0.23918555483066D+02  0.17756273947052D+02
1305 Mn    0.21926936196812D+02  0.24424349572534D+02  0.12215316927588D+02
1306 Fe    0.25340779702084D+02  0.19167342543732D+02  0.10888799503942D+02
1307 Mn    0.20100198888230D+02  0.22194635469299D+02  0.10522117155607D+02
1308 Mn    0.25926502788160D+02  0.28725824616015D+02  0.15539509587843D+02
1309 Mn    0.21025992666687D+02  0.24356288225025D+02  0.15231081900279D+02
1310 Mn    0.19704246733261D+02  0.26689752204462D+02  0.10514055883981D+02
1311 Mn    0.19666883062349D+02  0.22760999059820D+02  0.16686924074915D+02
1312 Mn    0.23435302152176D+02  0.26035218241245D+02  0.20018496001557D+02
1313 Fe    0.23515432625298D+02  0.21862819366704D+02  0.15459006459699D+02
1314 O     0.20188446748336D+02  0.27748546051955D+02  0.19776247189934D+02
1315 O     0.24807287418171D+02  0.26772865018858D+02  0.11510232242468D+02
1316 O     0.27170357851245D+02  0.22179149819404D+02  0.17042361261280D+02
1317 O     0.22165134509677D+02  0.23096930919847D+02  0.11041119713362D+02
1318 O     0.27230425776265D+02  0.20090792697582D+02  0.19079294066994D+02
1319 O     0.19650456129856D+02  0.24931493751466D+02  0.16946441173662D+02
1320 O     0.24455991613186D+02  0.27866233043956D+02  0.13827427553349D+02
1321 O     0.20695017758283D+02  0.22765090309957D+02  0.13524349718814D+02
1322 O     0.26530164968854D+02  0.25881512931492D+02  0.88509156642246D+01
1323 O     0.24889527694656D+02  0.20893744845907D+02  0.17134839227603D+02
1324 O     0.21892258646814D+02  0.25399837851837D+02  0.19487628897428D+02
1325 O     0.24858678056786D+02  0.27506604567671D+02  0.16226036663961D+02
1326 O     0.26173372502639D+02  0.20065900137852D+02  0.11964024347809D+02
1327 O     0.22489571301444D+02  0.22196822922570D+02  0.20336006782138D+02
1328 O     0.19535590699276D+02  0.25453992334319D+02  0.14041920961258D+02
1329 O     0.24233834281081D+02  0.23995583404153D+02  0.18834121794562D+02
1330 O     0.19230701809304D+02  0.27863236937451D+02  0.12292192650813D+02
1331 O     0.26459158951599D+02  0.22807459257617D+02  0.13981827485768D+02
1332 O     0.22164411327682D+02  0.20495523955999D+02  0.18265278295817D+02
1333 O     0.26565207145634D+02  0.24866575901073D+02  0.16343879816838D+02
1334 O     0.20240056286874D+02  0.20594879775336D+02  0.19903525497621D+02
1335 O     0.21417799399529D+02  0.27518687289273D+02  0.14158047903131D+02
1336 O     0.25220907309272D+02  0.22347533320464D+02  0.11205472072621D+02
1337 O     0.27075849824948D+02  0.25292676997620D+02  0.18988124082089D+02
1338 O     0.24027175377105D+02  0.21691291617916D+02  0.13330308561190D+02
1339 O     0.19888333565819D+02  0.20496817786921D+02  0.16975205496698D+02
1340 O     0.21366514049879D+02  0.26386186703108D+02  0.11118381844218D+02
1341 O     0.27250694166187D+02  0.27573294944510D+02  0.17061747269957D+02
1342 O     0.22383689047690D+02  0.25278468101780D+02  0.13588241859082D+02
1343 O     0.23778308986513D+02  0.19801141715973D+02  0.10769987225614D+02
1344 O     0.20732240261884D+02  0.22911154071036D+02  0.18759198462420D+02
1345 O     0.25052309221780D+02  0.27150048077754D+02  0.18839014769904D+02
1346 O     0.21801353509087D+02  0.23054243712588D+02  0.16147208474988D+02
1347 O     0.19175283602337D+02  0.22268047201081D+02  0.91429480493927D+01
1348 O     0.25996230860915D+02  0.20101123516742D+02  0.14571051265396D+02
1349 O     0.18755938072457D+02  0.21746241000844D+02  0.12424360637833D+02
1350 O     0.22474864858588D+02  0.25789895587029D+02  0.16636711418989D+02
1351 O     0.27076520572555D+02  0.27210804018300D+02  0.13887896997965D+02
1352 O     0.24867516340303D+02  0.20643799216659D+02  0.19876026744503D+02
1353 O     0.20723629399690D+02  0.19895153085734D+02  0.14410814744631D+02
1354 O     0.24230186033343D+02  0.23100698010272D+02  0.15934731304101D+02
1355 O     0.22534786600904D+02  0.27766772423295D+02  0.18477545073166D+02
1356 O     0.26641027828799D+02  0.24641573753926D+02  0.11683074007598D+02
1357 O     0.21357041162455D+02  0.20690191183056D+02  0.11614373589473D+02
1358 O     0.25023911618950D+02  0.25099813594558D+02  0.14069594666923D+02
1359 O     0.26669573563014D+02  0.22832991873065D+02  0.19524293028386D+02
1360 O     0.20374730176274D+02  0.27632410988622D+02  0.17043401688592D+02
1361 Fe    0.21044152705250D+02  0.21582276145396D+02  0.23743599639916D+02
1362 Mn    0.28712321958437D+02  0.19387159561687D+02  0.23047759749087D+02
1363 O     0.22304038791425D+02  0.20703656277778D+02  0.24780327856738D+02
1364 Fe    0.20922237669282D+02  0.27354090781414D+02  0.28533136796218D+02
1365 Fe    0.26250673538286D+02  0.25849041319779D+02  0.22733577759435D+02
1366 Fe    0.27645330541732D+02  0.21210903142272D+02  0.28856135664063D+02
1367 Fe    0.26144944887818D+02  0.24318444795997D+02  0.28147389299254D+02
1368 Fe    0.26548875757099D+02  0.21471732048321D+02  0.22860152528997D+02
1369 Fe    0.21914054536491D+02  0.21941691634628D+02  0.29397998409232D+02
1370 Fe    0.21735591162338D+02  0.26645384376491D+02  0.23559869375372D+02
1371 Mn    0.25527089833223D+02  0.18669639683873D+02  0.28835448783898D+02
1372 Fe    0.19159930196288D+02  0.23914156119260D+02  0.23594334213063D+02
1373 Mn    0.25146561239984D+02  0.22069814618197D+02  0.30233708303544D+02
1374 Mn    0.22194191111272D+02  0.28994231891664D+02  0.20565181210843D+02
1375 Fe    0.25882453633366D+02  0.23919192711666D+02  0.20294710073278D+02
1376 Fe    0.21727140609384D+02  0.19913386064514D+02  0.26166918604092D+02
1377 Fe    0.26397261708922D+02  0.23676664674144D+02  0.25072036414833D+02
1378 Mn    0.19038954160436D+02  0.21647446025534D+02  0.29349895465109D+02
1379 Mn    0.18220708959744D+02  0.27215877702812D+02  0.26583594427883D+02
1380 Fe    0.24055243073852D+02  0.21296347140035D+02  0.21164125430023D+02
1381 Mn    0.24175359973770D+02  0.26295245428594D+02  0.25277996417060D+02
1382 Fe    0.19899633669544D+02  0.20267691199499D+02  0.31899661287502D+02
1383 Mn    0.23873880035342D+02  0.18846466024263D+02  0.23473050880956D+02
1384 Mn    0.25950914177912D+01  0.22797167599373D+02  0.28090508641577D+02
1385 Mn    0.23565003207639D+02  0.24344479980782D+02  0.23524349715156D+02
1386 Fe    0.26409840001371D+02  0.19279836474467D+02  0.20521313689092D+02
1387 Mn    0.21719655890479D+02  0.24019690752105D+02  0.21323254278647D+02
1388 Mn    0.26422028939858D+02  0.27775830293261D+02  0.25471386947021D+02
1389 Mn    0.23107517387248D+02  0.24243893456759D+02  0.27239093981376D+02
1390 Mn    0.20076685367773D+02  0.26483687470729D+02  0.21052133592226D+02
1391 Mn    0.18520891283924D+02  0.20482380301697D+02  0.26619587863360D+02
1392 Mn    0.25167492816326D+02  0.34402762145024D+01  0.30421308541294D+02
1393 Fe    0.25148004883797D+02  0.21841801145410D+02  0.26954655274136D+02
1394 O     0.19046813871323D+02  0.28426880139802D+02  0.28141321267891D+02
1395 O     0.24668116165413D+02  0.25225682031532D+02  0.21594090845188D+02
1396 O     0.28899299444468D+02  0.21504552524384D+02  0.27220338437369D+02
1397 O     0.22942075596693D+02  0.22790639125954D+02  0.22894471799045D+02
1398 O     0.28544328372383D+02  0.19731297294633D+02  0.29437004537496D+02
1399 O     0.20298184918740D+02  0.26133283560958D+02  0.29174084353175D+02
1400 O     0.25122682031139D+02  0.27387795087165D+02  0.23600417658657D+02
1401 O     0.20199365916133D+02  0.22865844337662D+02  0.24194954489185D+02
1402 O     0.26775746258386D+02  0.27493682941692D+02  0.21197465458851D+02
1403 O     0.26230633164567D+02  0.20403917903160D+02  0.27586529581123D+02
1404 O     0.25198900741009D+02  0.43333572084424D+01  0.31941353349215D+02
1405 O     0.24481674708233D+02  0.27955789361195D+02  0.26492246307794D+02
1406 O     0.27732019483893D+02  0.20704822540610D+02  0.21903712856455D+02
1407 O     0.23706910682698D+02  0.22793023142195D+02  0.30616879159565D+02
1408 O     0.19689848458441D+02  0.25881218483024D+02  0.24169613263250D+02
1409 O     0.27085128850446D+02  0.22797875641440D+02  0.29384476072122D+02
1410 O     0.20765614966532D+02  0.28416540618916D+02  0.22432706566662D+02
1411 O     0.27171514093875D+02  0.22887267846383D+02  0.23830429849407D+02
1412 O     0.23188119164450D+02  0.21188770457809D+02  0.27299149048769D+02
1413 O     0.27232165674907D+02  0.24103860587246D+02  0.26354704885148D+02
1414 O     0.22632074490509D+02  0.20483211234779D+02  0.29590390400580D+02
1415 O     0.22558321077371D+02  0.27776474597129D+02  0.24317744693851D+02
1416 O     0.25381635624738D+02  0.22430466212415D+02  0.21732855594300D+02
1417 O     0.26370665646082D+02  0.25921965601609D+02  0.29172943901100D+02
1418 O     0.25166064868886D+02  0.22434030276095D+02  0.25502402242396D+02
1419 O     0.20370654493187D+02  0.21156146113167D+02  0.27701404489031D+02
1420 O     0.23590447232260D+02  0.27973815078282D+02  0.20877879884571D+02
1421 O     0.27530076192336D+02  0.27100882447003D+02  0.26560500720495D+02
1422 O     0.22590185424654D+02  0.25060734775471D+02  0.24841095982832D+02
1423 O     0.25425279907260D+02  0.20063331291345D+02  0.22425326178149D+02
1424 O     0.20394247113077D+02  0.22538530856371D+02  0.29766253175288D+02
1425 O     0.51077998200606D+01  0.67788452608708D+01  0.32748643575277D+02
1426 O     0.21650209205401D+02  0.23772780563864D+02  0.27827354680972D+02
1427 O     0.21833333009945D+02  0.25529492067498D+02  0.22048268691642D+02
1428 O     0.27320616320855D+02  0.20232487939489D+02  0.24765271849799D+02
1429 O     0.20057978440273D+02  0.23337308652476D+02  0.21505991114996D+02
1430 O     0.24416498728076D+02  0.25359683995935D+02  0.27119688076044D+02
1431 O     0.27716068893508D+02  0.27207040557949D+02  0.23837597694061D+02
1432 O     0.25861184316752D+02  0.20574326370619D+02  0.30239981659595D+02
1433 O     0.19534264772599D+02  0.19921234427234D+02  0.25251641056440D+02
1434 O     0.24734728590188D+02  0.22893700739662D+02  0.28020961992673D+02
1435 O     0.22347149630929D+02  0.28216652581453D+02  0.29376304399789D+02
1436 O     0.27078810217466D+02  0.24829352421193D+02  0.21834040956786D+02
1437 O     0.22767429647186D+02  0.19915379104078D+02  0.21817831524726D+02
1438 O     0.25529270968633D+02  0.24843206934463D+02  0.24248067147492D+02
1439 O     0.29655085192709D+02  0.21934553904523D+02  0.29962771300768D+02
1440 O     0.21411717368136D+02  0.27173388911125D+02  0.26754774938974D+02
1441 C     0.19599331003648D+02 -0.15045626646105D-01  0.30440766948183D+02
1442 C     0.18830143110910D+02 -0.10725095935489D+01  0.29541468592703D+02
1443 C     0.17080431786864D+02  0.16974401109218D+00  0.33692274029109D+02
1444 C     0.16509511350654D+02  0.12957641321432D+01  0.32509806659116D+02
1445 C     0.17896476029068D+02  0.19443292141234D+01  0.31657071438525D+02
1446 C     0.18847073539689D+02  0.64171058787992D+00  0.31594181411338D+02
1447 C     0.20837535479802D+02  0.68821282775899D+00  0.29967704885950D+02
1448 H     0.25477697079180D+02  0.50094235663690D+01  0.32647365446224D+02
1449 H     0.15038225669176D+02  0.27113976605928D+02  0.29846585198751D+02
[truncated: 190,108 more chars]
