# Supplementary material for: ReaxFF Force Field Development and Application for Toluene Adsorption on MnMOx (M = Cu, Fe, Ni) Catalysts
Source: J Phys Chem A. 2021 Dec 9;125(50):10649–56. doi: 10.1021/acs.jpca.1c06939 (PMC8713286; doi:10.1021/acs.jpca.1c06939)
Supplement: Supplementary file 4 — jp1c06939_si_004.txt [file jp1c06939_si_004.txt]

Supporting information to:
ReaxFF force field development and application for toluene adsorption
on MnMOx (M=Cu, Fe, Ni) catalysts
Vjeran Gomzi, Iva Movre Sapic, Andrej Vidak


Cu/Mn/O/C/H Force field

Refinement of:
Cu: Reactive Dynamics Simulation of Monolayer and Multilayer Adsorption of Glycine on
Cu(110) Susanna Monti*a, Cui Li b and Vincenzo Carravetta b
Mn: Electrode-electrolyte interface layers in lithium ion batteries using reactive force field based
molecular dynamics by Sahithya Reddivari, doctoral thesis, 2016, University of Michigan

Reactive MD-force field: Mn/Cu/O/C/H/N Gomzi et al 2021.          
 39        ! Number of general parameters                                       
   50.0000 !Overcoordination parameter                                          
    9.5469 !Overcoordination parameter                                          
    1.6725 !Valency angle conjugation parameter                                 
    1.7224 !Triple bond stabilisation parameter                                 
    6.8702 !Triple bond stabilisation parameter                                 
   60.4850 !C2-correction                                                       
    1.0588 !Undercoordination parameter                                         
    4.6000 !Triple bond stabilisation parameter                                 
   12.1176 !Undercoordination parameter                                         
   13.3056 !Undercoordination parameter                                         
  -55.1978 !Triple bond stabilization energy                                    
    0.0000 !Lower Taper-radius                                                  
   10.0000 !Upper Taper-radius                                                  
    2.8793 !Not used                                                            
   33.8667 !Valency undercoordination                                           
    6.0891 !Valency angle/lone pair parameter                                   
    1.0563 !Valency angle                                                       
    2.0384 !Valency angle parameter                                             
    6.1431 !Not used                                                            
    6.9290 !Double bond/angle parameter                                         
    0.3989 !Double bond/angle parameter: overcoord                              
    3.9954 !Double bond/angle parameter: overcoord                              
   -2.4837 !Not used                                                            
    5.7796 !Torsion/BO parameter                                                
   10.0000 !Torsion overcoordination                                            
    1.9487 !Torsion overcoordination                                            
   -1.2327 !Conjugation 0 (not used)                                            
    2.1645 !Conjugation                                                         
    1.5591 !vdWaals shielding                                                   
    0.1000 !Cutoff for bond order (*100)                                        
    1.7602 !Valency angle conjugation parameter                                 
    0.6991 !Overcoordination parameter                                          
   50.0000 !Overcoordination parameter                                          
    1.8512 !Valency/lone pair parameter                                         
    0.5000 !Not used                                                            
   20.0000 !Not used                                                            
    5.0000 !Molecular energy (not used)                                         
    0.0000 !Molecular energy (not used)                                         
    0.7903 !Valency angle conjugation parameter                                 
 12     ! Nr of atoms; cov.r; valency;a.m;Rvdw;Evdw;gammaEEM;cov.r2;            
             alfa;gammavdW;valency;Eunder;Eover;chiEEM;etaEEM;n.u.              
             cov r3;Elp;Heat inc.;n.u.;n.u.;n.u.;n.u.                           
             ov/un;val1;n.u.;val3,vval4                                         
 C    1.3817   4.0000  12.0000   1.8903   0.1838   0.6387   1.1341   4.0000     
      9.7559   2.1346   4.0000  34.9350  79.5548   4.9218   6.0000   0.0000     
      1.2114   0.0000 202.2900  88.9539  34.9289  13.5366   0.8563   0.0000     
     -2.8983   2.5000   1.0560  44.0000   2.9663   0.0000   0.0000   0.0000     
 H    0.8930   1.0000   1.0080   1.3550   0.0930   0.8203  -0.1000   1.0000     
      8.2230  33.2894   1.0000   0.0000 121.1250   3.7248   9.6093   1.0000     
     -0.1000   0.0000  55.1870  83.0408   2.4197   0.0003   1.0698   0.0000     
    -19.4571   4.2733   1.0330  81.0000   2.8793   0.0000   0.0000   0.0000     
 O    1.2450   2.0000  15.9990   2.3890   0.1000   1.0898   1.0548   6.0000     
      9.7300  13.8449   4.0000  37.5000 116.0768   8.5000   8.3122   2.0000     
      0.9049   0.4056  68.0152   3.5027   0.7640   0.0021   0.9745   0.0000     
     -3.5500   2.9000   1.0493   4.0000   2.9225   0.0000   0.0000   0.0000     
 Mn   2.2190   7.0000  54.9380   1.9685   0.3855   0.4633   0.1000   6.0000     
     11.2058   4.1928   4.0000   0.0000   0.0000  -1.0000   6.1911   0.0000     
      0.1000   0.0000 152.6300   3.4529   0.0722   3.1767   0.8563   0.0000     
    -25.0000   3.1072   1.0338   8.0000   3.4590   0.0000   0.0000   0.0000     
 Li   1.9814   1.0000   6.9410   1.8000   0.2939   0.9387  -0.1000   1.0000     
      9.0616   1.3258   1.0000   0.0000   0.0000  -3.0000  10.0241   0.0000     
     -1.0000   0.0000  37.5000   5.4409   6.9107   0.1973   0.8563   0.0000     
     -2.5068   2.2989   1.0338   1.0000   2.8103   1.3000   0.2000  13.0000     
 F    1.7938   1.0000  18.9984   1.4139   0.3134   0.7750  -0.1000   7.0000     
     10.3051  15.1397   1.0000   9.2533   0.2000   9.8105   8.6941   0.0000     
     -1.0000   3.5571  18.0000   6.9821   4.1799   1.0561   0.0000   0.0000     
     -6.3417   2.6656   1.0493   4.0000   2.9225   0.0000   0.0000   0.0000     
 P    1.5994   3.0000  30.9738   1.7000   0.1743   1.0385   1.3000   5.0000     
      9.1909  14.2932   5.0000   0.0000   0.0000   0.9528   7.9121   0.0000     
     -1.0000  10.2596   1.5000   0.2205  16.7429  15.9629   0.0000   0.0000     
     -2.5000   1.6114   1.0338   5.0000   2.8793   0.0000   0.0000   0.0000     
 Ni  -0.1000   2.0000   1.0080   2.0000   0.0000   1.0000  -0.1000   6.0000     
     10.0000   2.5000   4.0000   0.0000   0.0000   8.5000   1.5000   0.0000     
     -0.1000   0.0000  -2.3700   8.7410  13.3640   0.6690   0.9745   0.0000     
    -11.0000   2.7466   1.0338   6.2998   2.8793   0.0000   0.0000   0.0000     
 Al  -0.1000   2.0000   1.0080   2.0000   0.0000   1.0000  -0.1000   6.0000     
     10.0000   2.5000   4.0000   0.0000   0.0000   8.5000   1.5000   0.0000     
     -0.1000   0.0000  -2.3700   8.7410  13.3640   0.6690   0.9745   0.0000     
    -11.0000   2.7466   1.0338   6.2998   2.8793   0.0000   0.0000   0.0000     
 Cu   1.9202   2.0000  63.5460   1.9221   0.2826   1.0000   0.1000   1.0000     
     10.9889 100.0000   1.0000   0.0000   0.0000   2.7875   6.0000   0.0000     
     -1.0000   0.0000  80.7000  34.9555   0.4988   0.0000   0.8563   0.0000     
     -5.1872   3.1491   1.0000   4.0000   2.5791   0.0000   0.0000   0.0000     
 N    1.2333   3.0000  14.0000   2.1263   0.1207   1.0000   1.1748   5.0000     
      9.9865  13.2428   4.0000  26.4087 100.0000   6.3619   6.9188   2.0000     
      1.0433   3.9512 119.9837   0.7170   7.4321   2.3377   0.9745   0.0000     
     -3.5800   4.0000   1.0183   4.0000   2.8793   0.0000   0.0000   0.0000     
 S    1.9673   2.0000  32.0600   2.1729   0.3000   1.0336   1.5359   6.0000     
     10.3008   4.9055   4.0000  52.9998 112.1416   6.5000   8.2545   2.0000     
      1.4601   9.7177  71.1843   5.7487  23.2859  12.7147   0.9745   0.0000     
    -11.0000   2.7466   1.0338   6.2998   2.8793   0.0000   0.0000   0.0000     
 42        ! Nr   of bonds; Edis1;LPpen;n.u.;pbe1;pbo5;13corr;pbo6              
                               pbe2;pbo3;pbo4;Etrip;pbo1;pbo2;ovcorr            
  1  1 158.2004  99.1897  78.0000  -0.7738  -0.4550   1.0000  37.6117   0.4147  
         0.4590  -0.1000   9.1628   1.0000  -0.0777   6.7268   1.0000   0.0000  
  1  2 169.4760   0.0000   0.0000  -0.6083   0.0000   1.0000   6.0000   0.7652  
         5.2290   1.0000   0.0000   1.0000  -0.0553   6.9316   0.0000   0.0000  
  2  2 153.3934   0.0000   0.0000  -0.4600   0.0000   1.0000   6.0000   0.7300  
         6.2500   1.0000   0.0000   1.0000  -0.0790   6.0552   0.0000   0.0000  
  1  3 115.3161 127.1562  61.7072   0.5141  -0.3474   1.0000  18.9948   0.9954  
         1.5618  -0.3414   8.9489   1.0000  -0.1628   5.6821   0.0000   0.0000  
  3  3 142.2858 145.0000  50.8293   0.2506  -0.1000   1.0000  29.7503   0.6051  
         0.3451  -0.1055   9.0000   1.0000  -0.1225   5.5000   1.0000   0.0000  
  2  3 160.0000   0.0000   0.0000  -0.5725   0.0000   1.0000   6.0000   0.5626  
         1.1150   1.0000   0.0000   0.0000  -0.0920   4.2790   0.0000   0.0000  
  1  4  49.3020  10.0000   0.0000  -1.0302  -0.3000   1.0000  36.0000  -0.0099  
         1.8910  -0.4204   7.6871   1.0000  -0.0880   6.6676   1.0000   0.0000  
  2  4 101.9444   0.0000   0.0000  -0.2285  -0.3000   0.0000  36.0000   1.0271  
         7.0832  -0.1532  19.8594   1.0000  -0.0836   4.7210   0.0000   0.0000  
  3  4  88.0134 107.3137   0.0000   0.4680  -0.5000   1.0000  50.0000   2.0000  
         7.5815  -0.4509   7.6953   1.0000  -0.0952   5.1424   1.0000   0.0000  
  4  4  75.6824   0.0000   0.0000  -0.9934  -0.3000   0.0000  16.0000   0.2050  
         2.2857  -0.3000  16.0000   1.0000  -0.1230   8.7005   0.0000   0.0000  
  1  5  54.6610  -0.0200   0.0000  -0.8605  -0.5000   0.0000  35.0000   0.3953  
         0.6908  -0.2500  11.9965   1.0000  -0.0668   9.0596   0.0000   0.0000  
  2  5  59.2034   0.0000   0.0000   0.1240   0.0000   0.0000   6.0000   0.4000  
         1.0000   0.0000  12.0000   1.0000  -0.0565   4.9575   0.0000   0.0000  
  3  5 223.9629  10.0000   0.0000  -0.8805   0.0000   1.0000   6.0000   0.2178  
         4.2326  -0.1048   7.0167   1.0000  -0.0867   4.2825   0.0000   0.0000  
  4  5 100.0000   0.0000   0.0000  -3.1025   0.3000   0.0000  26.0000   2.0000  
         3.2823   0.0000  12.0000   1.0000  -0.0800   6.9752   0.0000   0.0000  
  5  5  34.3154   0.0000   0.0000   0.5995   0.3000   0.0000  26.0000   0.5445  
         0.5752   0.0000  12.0000   1.0000  -0.1382   4.5000   0.0000   0.0000  
  2  6 233.4343   0.0000   0.0000  -0.4237  -0.3500   1.0000  25.0000   1.9689  
         4.7870  -0.2500  15.0000   1.0000  -0.1288   4.9159   1.0000   0.0000  
  3  6 197.9420   0.0000   0.0000  -0.7552  -0.3500   1.0000  25.0000   0.2137  
         9.5888  -0.2500  15.0000   1.0000  -0.1477   7.8947   1.0000   0.0000  
  4  6 182.8718  14.3332   0.0000  -0.3452   0.3022   0.0000   6.0000   0.3585  
         2.6684  -0.1484  11.8165   1.0000  -0.0940   5.8491   0.0000   0.0000  
  6  6 124.4206   0.0000   0.0000  -1.0188  -0.3500   1.0000  25.0000   0.0863  
         8.4257  -0.2500  15.0000   1.0000  -0.2337   8.1452   1.0000   0.0000  
  1  6 230.5926   0.0000   0.0000  -0.9278   0.0000   1.0000   6.0000   1.0927  
         7.1644   1.0000   0.0000   1.0000  -0.0732   5.9745   0.0000   0.0000  
  5  6  92.6032   0.0000   0.0000  -0.5454  -0.5582   0.0000  44.9378   0.3238  
         1.0563  -0.2500  15.0000   1.0000  -0.1206   4.0000   0.0000   0.0000  
  1  7 110.0000  92.0000   0.0000   0.2171  -0.1418   1.0000  13.1260   0.6000  
         0.3601  -0.1310  10.7257   1.0000  -0.0869   5.3302   1.0000   0.0000  
  2  7   0.1466   0.0000   0.0000   0.2250  -0.1418   1.0000  13.1260   0.6000  
         0.3912  -0.1310   0.0000   1.0000  -0.1029   9.3302   0.0000   0.0000  
  3  7 202.5868 164.1808   0.0000   0.5506  -0.5000   1.0000  25.0000   0.4300  
         0.0912  -0.1285  16.0342   1.0000  -0.2008   6.2678   1.0000   0.0000  
  7  7   0.0000   0.0000   0.0000   0.2171  -0.5000   1.0000  35.0000   0.6000  
         0.5000  -0.5000  20.0000   1.0000  -0.2000  10.0000   1.0000   0.0000  
  6  7 191.3390  10.2597   0.0000   0.9085  -0.5000   1.0000   0.0000   0.1616  
         0.0940  -0.1039  10.0002   1.0000  -0.1073   9.9960   1.0000   0.0000  
  5  7   0.0000   0.0000   0.0000   0.5000  -0.2000   0.0000  16.0000   0.5000  
         1.0001  -0.2000  15.0000   1.0000  -0.1000  10.0000   0.0000   0.0000  
  4  7   0.0000   0.0000   0.0000   0.5000  -0.2000   0.0000  16.0000   0.5000  
         1.0001  -0.2000  15.0000   1.0000  -0.1000  10.0000   0.0000   0.0000  
  4 10  73.8502   0.9843  -0.0997  -0.1315  -0.2263   0.1550  14.8700   0.4174  
         0.3101  -0.2125  14.9850   1.0420  -0.1266   6.0687  -0.5253   0.4960  
  1 10   0.0000   0.0000   0.0000   0.2000  -0.1418   1.0000  13.1260   0.5000  
         0.5000  -0.2000  20.0000   1.0000  -0.1000   9.0000   0.0000   0.0000  
  2 10  73.6182   0.0000   0.0000  -0.5004  -0.2000   0.0000  16.0000   0.3418  
         9.0000  -0.2000  15.0000   1.0000  -0.1015   5.7850   0.0000   0.0000  
  3 10  81.4346   0.0000   0.0000  -0.1594  -0.3000   1.0000  36.0000   0.0025  
         0.2904  -0.2500  12.0000   1.0000  -0.0742   9.3638   0.0000   0.0000  
 11 10  96.5322   0.0000   0.0000   0.9970  -0.3000   1.0000  36.0000   0.5095  
         0.7247  -0.2500  12.0000   1.0000  -0.1175   9.9985   0.0000   0.0000  
 10 10  73.6263   0.0000   0.0000   0.0209  -0.2000   0.0000  16.0000   0.3414  
         0.4703  -0.2000  15.0000   1.0000  -0.1319   5.9254   0.0000   0.0000  
  1 11 164.8857 144.1480  94.6331  -1.4899  -0.4639   1.0000  27.3065   0.2354  
         0.3170  -0.3518   7.1266   1.0000  -0.2521   4.5741   1.0000   0.0000  
  3 11 128.8596 167.8643  40.0000   0.3819  -0.1539   1.0000  34.9972   0.1900  
         1.0110  -0.3716   7.0805   1.0000  -0.1265   6.8843   1.0000   0.0000  
 11 11 160.1592  82.5526 153.9884   0.4110  -0.0934   1.0000  12.4304   0.5899  
         0.1538  -0.1473  11.9187   1.0000  -0.0753   5.4371   1.0000   0.0000  
  2 11 211.0748   0.0000   0.0000  -0.3810   0.0000   1.0000   6.0000   0.4878  
         2.7875   1.0000   0.0000   1.0000  -0.1608   5.6332   0.0000   0.0000  
  1 17 130.0000   0.0000   0.0000   0.2171  -0.1418   1.0000  13.1260   0.6000  
         0.3601  -0.1310  10.7257   1.0000  -0.0869   5.3302   1.0000   0.0000  
  4 11   0.0000   0.0000   0.0000   0.5000  -0.2000   0.0000  16.0000   0.5000  
         1.0001  -0.2000  15.0000   1.0000  -0.1000  10.0000   0.0000   0.0000  
  2 12 143.4377   0.0000   0.0000  -0.2944   0.0000   1.0000   6.0000   0.6034  
         9.5627   1.0000   0.0000   1.0000  -0.0516   7.0960   1.0000   0.0000  
  3 12   0.0000   0.0000   0.0000   0.5563  -0.4038   1.0000  49.5611   0.6000  
         0.4259  -0.4577  12.7569   1.0000  -0.1100   7.1145   1.0000   0.0000  
 26     ! Nr of off-diagonal terms; Ediss;Ro;gamma;rsigma;rpi;rpi2              
  1  2   0.1239   1.4004   9.8467   1.1210  -1.0000  -1.0000                    
  2  3   0.0283   1.2885  10.9190   0.9215  -1.0000  -1.0000                    
  1  3   0.0503   1.8006  10.2114   1.3492   1.1992   1.0506                    
  1  4   0.0475   1.6810   8.8902   1.5153   1.0000  -1.0000                    
  2  4   0.1017   1.3259  12.5406   1.4534  -1.0000  -1.0000                    
  3  4   0.1121   2.0879  11.2110   1.5063   1.4795  -1.0000                    
  1  5   0.0270   2.4124  11.4640   1.7840   1.0000   1.0000                    
  2  5   0.1149   1.4658  11.0886   1.3337  -1.0000  -1.0000                    
  3  5   0.0687   1.8765  12.0451   1.2928  -1.0000  -1.0000                    
  4  5   7.1011   0.9961  40.6852   1.7459  -1.0000  -1.0000                    
  2  6   0.1087   1.8734   9.1166   1.0000  -1.0000  -1.0000                    
  3  6   0.1714   1.6576  10.7298   1.5553  -1.0000  -1.0000                    
  4  6   0.0837   1.9512  12.2762   1.4795  -1.0000  -1.0000                    
  5  6   0.1092   1.7165  10.1139   1.5274  -1.0000  -1.0000                    
  1  6   0.1485   1.3609  11.8373   1.3335   1.4000  -1.0000                    
  6  7   0.1435   1.0021   9.7624   1.7440  -1.0000  -1.0000                    
  2 11   0.1622   1.3103   9.7014   1.0582  -1.0000  -1.0000                    
  1 11   0.1925   1.8585   9.7233   1.3420   1.2492   1.1328                    
  3 11   0.1916   1.8995   9.3215   1.4412   1.0485   1.2276                    
  1 10   0.0500   1.7500  12.3500   0.1000  -1.0000  -1.0000                    
  2 10   0.0300   1.5200  12.5000   0.1000  -1.0000  -1.0000                    
  3 10   0.0348   1.7637  12.3562   1.7228  -1.0000  -1.0000                    
  4 10   8.9905   1.0046  40.9082   1.8159  -1.0226  -1.5487                    
 11 10   0.0478   1.7704  12.8051   1.6100  -1.0000  -1.0000                    
  2 12   0.0764   1.5838  10.1462   1.4206  -1.0000  -1.0000                    
  3 12   0.1022   1.9887  10.0605   1.5799   1.4000  -1.0000                    
114    ! Nr of angles;at1;at2;at3;Thetao,o;ka;kb;pv1;pv2                        
  1  1  1  59.0573  30.7029   0.7606   0.0000   0.7180   6.2933   1.1244        
  1  1  2  65.7758  14.5234   6.2481   0.0000   0.5665   0.0000   1.6255        
  2  1  2  70.2607  25.2202   3.7312   0.0000   0.0050   0.0000   2.7500        
  1  2  2   0.0000   0.0000   6.0000   0.0000   0.0000   0.0000   1.0400        
  1  2  1   0.0000   3.4110   7.7350   0.0000   0.0000   0.0000   1.0400        
  2  2  2   0.0000  27.9213   5.8635   0.0000   0.0000   0.0000   1.0400        
  1  1  3  54.7427  21.1992   1.0613   0.0000   2.9950  58.6562   1.1232        
  3  1  3  78.6632  16.3065   6.3613 -19.9300   1.5183   0.0000   2.2234        
  2  1  3  50.0000  12.9103   2.5311   0.0000   0.1000   0.0000   1.0000        
  1  3  1  71.6401  45.0000   1.2667   0.0000   2.8294   0.0000   1.0000        
  1  3  3  76.3686  44.8665   1.9461   0.0000   1.0572  68.1072   1.8676        
  3  3  3  89.9293  15.8855   2.0229   0.0000   2.9881   0.0000   1.0237        
  1  3  2  90.0000   6.6459   5.2255   0.0000   1.3111   0.0000   3.0000        
  2  3  3  75.6935  50.0000   2.0000   0.0000   1.0000   0.0000   1.1680        
  2  3  2  85.8000   9.8453   2.2720   0.0000   2.8635   0.0000   1.5800        
  1  2  3   0.0000  16.7302   1.1143   0.0000   0.0000   0.0000   1.0000        
  3  2  3   0.0000  15.0000   2.8900   0.0000   0.0000   0.0000   2.8774        
  2  2  3   0.0000   8.5744   3.0000   0.0000   0.0000   0.0000   1.0421        
  3  4  3  29.9309   3.6478   2.2492   0.0000   1.1980   0.0000   2.3810        
  4  3  4   3.3622  10.1592   2.3865   0.0000   3.2489   0.0000   2.6812        
  3  3  4  11.7872  50.0000   5.8383   0.0000   4.6977   0.0000   1.0000        
  3  4  4  15.3871   4.8803   8.3929   0.0000   4.1095   0.0000   3.4321        
  1  3  4  90.0000  11.8185   3.0517   0.0000   2.1225   0.0000   1.0000        
  2  5  2  25.9881   0.0100   1.8827   0.0000   0.6581   0.0000   1.1500        
  5  2  5   0.0000   3.6249   1.0000   0.0000   1.0000   0.0000   1.2500        
  3  5  3  10.0000   0.1000   1.0302   0.0000   1.0000   0.0000   1.0000        
  3  3  5 106.0264   7.0152   0.2086   0.0000   0.0100   0.0000   2.5367        
  1  3  5  92.0242   0.1000  10.0000   0.0000   2.8844   0.0000   1.1706        
  3  1  5 100.2536   0.0100   4.2329   0.0000   1.7872   0.0000   2.3488        
  5  3  5  70.3878   3.0984   2.8121   0.0000   0.9139   0.0000   1.9378        
  3  2  6   0.0000   1.8088   0.0100   0.0000   0.0000   0.0000   1.2229        
  2  6  2   0.0000   5.6384   1.3636   0.0000   0.4652   0.0000   1.0400        
  6  4  6  19.0109  16.8964  13.2508   0.0000  -0.3146   0.0000   1.3785        
  6  6  4  35.8369  25.7536   3.2681   0.0000   3.0259   0.0000   1.0179        
  3  4  6  23.3113  15.3421   1.7515   0.0000   2.0263   0.0000   1.3581        
  5  4  3  59.8446  13.2857   0.3263   0.0000   4.0719   0.0000   1.1745        
  2  4  3 284.7908  48.6239   1.6168   0.0000   7.3083   0.0000  14.6937        
  4  3  2  48.8774  12.4454   1.0604   0.0000   4.1897   0.0000   1.0077        
  5  3  2  52.6599  13.3819   1.0695   0.0000   4.3732   0.0000   1.0078        
  6  2  6  10.0000   7.7335   1.0000   0.0000   1.2806   0.0000   1.0400        
  2  6  6  10.0000  10.0000   3.8265   0.0000   1.0000   0.0000   1.0400        
  6  6  6  59.0573  30.7029   0.7606   0.0000   0.7180   6.2933   1.1244        
  2  2  6  10.0000   7.2139   3.7598   0.0000   1.0000   0.0000   1.7496        
  6  1  6  66.7242  16.7256   8.4462   0.0000   1.0455   0.0000   3.9255        
  6  1  2  70.0840  25.3540   3.4508   0.0000   1.0000   0.0000   3.0000        
  1  1  6  65.7758  14.5234   6.2481   0.0000   1.0000   0.0000   1.6255        
  1  6  6  10.0000   2.3487   6.0000   0.0000   5.0000   0.0000   1.0000        
  1  6  1  10.0000   3.4110   7.7350   0.0000   1.0000   0.0000   1.0400        
  1 10  1  29.1655   3.3035   0.2000   0.0000   1.1221   0.0000   1.0562        
  1  1 10  59.8697   2.8115   1.9262   0.0000   0.7602   0.0000   1.4056        
  1 10 10  25.4591  15.9430   0.9664   0.0000   2.2242   0.0000   1.1088        
 10  1 10  88.6279  26.0015   1.0328   0.0000   0.2361   0.0000   2.0576        
  2  1 10  47.3695  16.9204   4.1052   0.0000   0.1000   0.0000   1.0050        
  2 10  2  34.1965   6.6782   6.5943   0.0000   1.3895   0.0000   1.5365        
  2  2 10   0.1000  30.0000   3.4094   0.0000   2.4379   0.0000   1.5166        
 10  2 10   0.0000   8.2994   5.7832   0.0000   2.9873   0.0000   1.7716        
  2 10 10  21.2590   6.5954   0.9951   0.0000   2.8006   0.0000   1.0000        
  2 10 10 180.0000  -6.9970  24.3956   0.0000   0.7878   0.0000   1.3672        
  1  3 10  90.0000  12.8684   1.4601   0.0000   0.8757   0.0000   1.0000        
  3  1 10  18.8567  24.3753   3.9647   0.0000   0.1000   0.0000   1.5314        
  3 10  3  79.7335   0.0100   0.1392   0.0000   0.4968   0.0000   2.1948        
 10  3 10  57.6787   4.8566   2.5768   0.0000   0.7552   0.0000   1.0000        
  2  3 10  59.4556  10.2025   0.7481   0.0000   1.4521   0.0000   1.0000        
  3  3 10  73.6721  32.6330   1.7223   0.0000   1.0221   0.0000   1.4351        
  3 10 10  65.7545   5.6268   4.0645   0.0000   1.7794   0.0000   2.6730        
  3  2 10   0.0000   4.6026   2.5343   0.0000   0.7284   0.0000   1.1051        
  2 10  3  34.0653  20.1868   4.7461   0.0000   0.1000   0.0000   1.6752        
 10  4  3  61.5209  15.0852   1.3838   1.5003   4.3494   2.0812   1.5588        
  1  1 11  71.3734  24.6929   0.9924   0.0000   1.1834   0.0000   3.0000        
  3  1 11  81.5693  44.4068   1.6150   0.0000   1.1019   0.0000   1.0000        
  1 11 11  90.0000  13.4845   0.1000   0.0000   1.1155   0.0000   1.0178        
  2  1 11  71.9367  34.0344   1.2105   0.0000   0.2000   0.0000   2.6625        
  1  2 11   0.0000   0.0019   6.3000   0.0000   0.0000   0.0000   1.0400        
  1  3 11  69.8607  36.7169   2.2351   0.0000   2.9000   0.0000   2.6086        
  3  3 11  84.3532  26.7243   1.3018   0.0000   2.9000   0.0000   1.3204        
 11  3 11  69.9422  27.1979   2.3346   0.0000   3.0072   0.0000   1.0000        
  2  3 11  72.4215  33.3862   6.7583   0.0000   0.1000   0.0000   1.0251        
  1 11  1  78.5107  22.7928   1.2062   0.0000   2.8702   0.0000   1.0000        
  1 11  3  74.7913  29.2724   1.1363   0.0000   2.8701   0.0000   1.5851        
  1 11 11  71.2090  26.4557   1.5068   0.0000   2.8701   0.0000   2.0738        
  3 11  3  76.5783  20.2288   2.5796 -18.0069   3.0701   0.0000   1.0000        
  3 11 11  76.0864  25.6861   1.6009  -0.9193   3.0117   0.0000   1.3343        
 11 11 11  73.1924  30.7646   1.8832   0.0000   2.9983   0.0000   2.6751        
  1 11  2  66.6089  10.6194   3.4894   0.0000   0.2025   0.0000   3.0000        
  2 11  3  77.3833  39.8173   1.5537   0.0000   0.3956   0.0000   3.0000        
  2 11 11  80.8329  27.3636   1.4942   0.0000   0.5437   0.0000   1.0497        
  2 11  2  81.3624  12.4645   5.8393   0.0000   0.1000   0.0000   1.0000        
  1  2 11   0.0000   1.2589   3.0933   0.0000   0.0000   0.0000   1.9707        
  3  2 11   0.0000   0.0100   0.1000   0.0000   0.0000   0.0000   2.9322        
 11  2 11   0.0000   0.2836   0.1652   0.0000   0.0000   0.0000   2.0201        
  2  2  3   0.0000   8.5744   3.0000   0.0000   0.0000   0.0000   1.0421        
  2  2 11   0.0000   0.0019   6.0000   0.0000   0.0000   0.0000   1.0400        
  3 10  3  96.2265   4.5610  12.0000   0.0000   0.3211   0.0000   1.5204        
  3 10  3   0.0000   9.1552   7.9919   0.0000   0.1660   0.0000   1.5386        
 10  3 10 100.0000  10.1065   6.0000   0.0000   1.0000   0.0000   3.6601        
  2  3 10  55.0417   3.5032   3.9979   0.0000   1.5171   0.0000   1.0400        
  3  3 10  70.0000  30.0000   2.0000   0.0000   1.0000   0.0000   1.2500        
  3 10 10  66.7783  14.3146   0.7911   0.0000   1.0000   0.0000   1.2333        
  3 10 11 100.0000  28.1532  12.0000   0.0000   0.2932   0.0000   1.6489        
  3 10 11   0.0000  22.7457   2.9039   0.0000   0.5593   0.0000   1.9764        
 11 10 11  87.0081  27.6432   3.9735   0.0000   4.0000   0.0000   1.4578        
 11 10 11   0.0000  22.8998   3.1077   0.0000   3.0000   0.0000   1.0696        
 10 11 10 100.0000  10.1065   6.0000   0.0000   1.0000   0.0000   3.6601        
  2 11 10  80.0000   3.5601   3.3645   0.0000   1.5171   0.0000   1.0400        
  3 11 10  70.0000  30.0000   2.0000   0.0000   1.0000   0.0000   1.2500        
 11  3 10  70.0000  30.0000   2.0000   0.0000   1.0000   0.0000   1.2500        
 11 11 10  70.0000  30.0000   2.0000   0.0000   1.0000   0.0000   1.2500        
 11 10 10  66.7783  14.3146   0.7911   0.0000   1.0000   0.0000   1.2333        
  1  3 10  55.0000  15.0000   1.0000   0.0000   1.0000   0.0000   1.5000        
  1 11 10  55.0000  15.0000   1.0000   0.0000   1.0000   0.0000   1.5000        
  3 12  3  77.0699  39.4349   2.1313 -30.0000   0.9567   0.0000   1.1483        
  2 12  2  85.0000  15.1317   2.0000   0.0000   0.5000   0.0000   2.0000        
  3  3 12  83.9753  31.0715   3.5590   0.0000   0.8161   0.0000   1.1776        
  2  3 12  76.9521  20.0000   2.0903   0.0000   1.0000   0.0000   1.0400        
 53    ! Nr of torsions;at1;at2;at3;at4;;V1;V2;V3;V2(BO);vconj;n.u;n            
  1  1  1  1  -0.2500  34.7453   0.0288  -6.3507  -1.6000   0.0000   0.0000     
  1  1  1  2  -0.2500  29.2131   0.2945  -4.9581  -2.1802   0.0000   0.0000     
  2  1  1  2  -0.2500  31.2081   0.4539  -4.8923  -2.2677   0.0000   0.0000     
  1  1  1  3  -2.5000  25.4016   1.0000  -4.4850  -1.1000   0.0000   0.0000     
  2  1  1  3  -0.9763  59.4161   1.0000  -7.7414  -1.0978   0.0000   0.0000     
  3  1  1  3  -2.5000  52.7614  -1.0000  -4.0134  -0.8614   0.0000   0.0000     
  1  1  3  1  -1.9125  80.0000  -1.0000  -4.5626  -0.9000   0.0000   0.0000     
  1  1  3  2   0.6154   8.3019  -0.4870  -2.9336  -0.9000   0.0000   0.0000     
  2  1  3  1  -2.5000  80.0000   0.9658  -4.4935  -0.9000   0.0000   0.0000     
  2  1  3  2  -1.0000  31.8695   1.0000  -2.6151  -1.1000   0.0000   0.0000     
  1  1  3  3   0.7514  34.1941   0.5669  -5.5360  -2.0544   0.0000   0.0000     
  2  1  3  3   2.5000  80.0000   1.0000  -2.6841  -2.8274   0.0000   0.0000     
  3  1  3  1   0.2515  79.1495  -0.6263  -4.3647  -3.0437   0.0000   0.0000     
  3  1  3  2   1.0000  37.1243   1.0000  -2.5000  -3.0476   0.0000   0.0000     
  3  1  3  3  -1.0092  41.0504   0.3915  -6.0913  -2.7174   0.0000   0.0000     
  1  3  3  1  -1.6378 -11.8357   0.3815  -3.2104  -2.7536   0.0000   0.0000     
  1  3  3  2  -2.5000  -9.2805   0.3063  -5.9187  -2.9498   0.0000   0.0000     
  2  3  3  2   0.2732 -21.6925  -1.0000  -2.5000  -0.9921   0.0000   0.0000     
  1  3  3  3   2.5000 -17.6041   1.0000  -2.5000  -0.9972   0.0000   0.0000     
  2  3  3  3  -2.5000  78.0855  -0.8750  -7.8902  -1.2407   0.0000   0.0000     
  3  3  3  3  -2.5000 -25.0000   1.0000  -2.5000  -0.9000   0.0000   0.0000     
  0  1  2  0   0.0000   0.0000   0.0000   0.0000   0.0000   0.0000   0.0000     
  0  2  2  0   0.0000   0.0000   0.0000   0.0000   0.0000   0.0000   0.0000     
  0  2  3  0   0.0000   0.1000   0.0200  -2.5415   0.0000   0.0000   0.0000     
  0  1  1  0   0.0000  50.0000   0.3000  -4.0000  -2.0000   0.0000   0.0000     
  0  3  3  0   0.5511  25.4150   1.1330  -5.1903  -1.0000   0.0000   0.0000     
  0  1  6  0   3.3423  30.3435   0.0365  -2.7171   0.0000   0.0000   0.0000     
  0  6  6  0  -0.0500  10.0000   0.1565  -2.2006   0.0000   0.0000   0.0000     
  0  2  6  0   0.0000   0.0000   0.0000   0.0000   0.0000   0.0000   0.0000     
  1  1  1  6  -0.2500  29.2131   0.2945  -4.9581  -2.1802   0.0000   0.0000     
  6  1  1  6  -0.2500  31.2081   0.4539  -4.8923  -2.2677   0.0000   0.0000     
  6  6  6  6  -0.2500  34.7453   0.0288  -6.3507  -1.6000   0.0000   0.0000     
  1  1 11  2   1.6184  23.0932  -0.0288  -6.5396  -1.9825   0.0000   0.0000     
  2  1 11  2  -0.5406  63.3144   0.5040  -7.3419  -2.1051   0.0000   0.0000     
  3  1 11  2   1.0000  28.6154   1.0000  -3.2958  -2.5261   0.0000   0.0000     
  3  1  1 11  -0.5652  57.5647   0.8258  -4.8580  -0.9511   0.0000   0.0000     
 11  1  1 11   0.6625  64.6500   0.1720  -3.7433  -1.7241   0.0000   0.0000     
  1  1 11  1   1.0000  11.8739   0.7164  -4.7719  -1.6589   0.0000   0.0000     
  3  1 11  1  -1.0000   1.1660   1.0000  -2.7183  -1.8038   0.0000   0.0000     
  2  1  1 11   1.0000  27.4158   0.3693  -3.5264  -1.9000   0.0000   0.0000     
 11  1 11  2   1.0000  93.1810   1.0000  -6.8476  -2.0202   0.0000   0.0000     
  2  1 11  1  -1.0000  90.3346  -0.2760  -7.9897  -1.5996   0.0000   0.0000     
  0  1 11  0   0.2176  40.4126   0.3535  -3.9875  -2.0051   0.0000   0.0000     
  0  2 11  0   0.0000   0.1032   0.3000  -5.0965   0.0000   0.0000   0.0000     
  0  3 11  0   1.1397  61.3225   0.5139  -3.8507  -2.7831   0.0000   0.0000     
  0 11 11  0   0.7265  44.3155   1.0000  -4.4046  -2.0000   0.0000   0.0000     
 11  1 11 11  -0.0949   8.7582   0.3310  -7.9430  -2.0000   0.0000   0.0000     
  2  3 10  3  -1.5000   6.8333  -0.1978  -1.4683   0.0000   0.0000   0.0000     
  2  3 10 11  -0.6181   7.1542  -0.0047  -1.6577   0.0000   0.0000   0.0000     
  2 11 10  3  -1.5000   1.7820  -1.0000  -5.4916   0.0000   0.0000   0.0000     
  2 11 10 11  -0.1959   2.3626  -1.0000  -3.0702   0.0000   0.0000   0.0000     
  2  1 11 10   0.0000  10.0000   0.3000  -6.0000  -1.0000   0.0000   0.0000     
  0  2 12  0   0.0000   0.0000   0.0000   0.0000   0.0000   0.0000   0.0000     
  4   ! Nr of hydrogen bonds;at1;at2;at3;Rhb;Dehb;vhb1                          
  3  2  3   0.7000  -3.5800   1.4500  19.5000                                   
  3  2 11   2.0758  -4.5000   1.4500  19.5000                                   
 11  2  3   2.1744  -1.6397   1.4500  19.5000                                   
 11  2 11   1.9250  -2.4190   1.4500  19.5000   
 
Fe/Mn/O/C/H Force field:

Refinement of:
Fe: c/h/o/water/Fe Aryanpour et al JPC-A 2010 ReaxFF(full)
Mn: Electrode-electrolyte interface layers in lithium ion batteries using reactive force field based
molecular dynamics by Sahithya Reddivari, doctoral thesis, 2016, University of Michigan

Reactive MD-force field: Mn/Fe/O/C/H Gomzi et al 2021. 
 39        ! Number of general parameters                           
   50.0000 !Overcoordination parameter            
    9.5469 !Overcoordination parameter            
    1.6725 !Valency angle conjugation parameter   
    1.7224 !Triple bond stabilisation parameter   
    6.8702 !Triple bond stabilisation parameter   
   60.4850 !C2-correction                         
    1.0588 !Undercoordination parameter           
    4.6000 !Triple bond stabilisation parameter   
   12.1176 !Undercoordination parameter           
   13.3056 !Undercoordination parameter           
  -55.1978 !Triple bond stabilization energy      
    0.0000!Lower Taper-radius                     
   10.0000 !Upper Taper-radius                    
    2.8793 !Not used                              
   33.8667 !Valency undercoordination             
    6.0891 !Valency angle/lone pair parameter     
    1.0563 !Valency angle                         
    2.0384 !Valency angle parameter               
    6.1431 !Not used                              
    6.9290 !Double bond/angle parameter           
    0.3989 !Double bond/angle parameter: overcoord
    3.9954 !Double bond/angle parameter: overcoord
   -2.4837 !Not used                              
    5.7796 !Torsion/BO parameter                  
   10.0000 !Torsion overcoordination              
    1.9487 !Torsion overcoordination              
   -1.2327 !Conjugation 0 (not used)              
    2.1645 !Conjugation                           
    1.5591 !vdWaals shielding                     
    0.1000 !Cutoff for bond order (*100)          
    1.7602 !Valency angle conjugation parameter   
    0.6991 !Overcoordination parameter            
   50.0000 !Overcoordination parameter            
    1.8512 !Valency/lone pair parameter           
    0.5000 !Not used                              
   20.0000 !Not used                              
    5.0000 !Molecular energy (not used)           
    0.0000 !Molecular energy (not used)           
    0.7903 !Valency angle conjugation parameter   
 10     ! Nr of atoms; cov.r; valency;a.m;Rvdw;Evdw;gammaEEM;cov.r2;
             alfa;gammavdW;valency;Eunder;Eover;chiEEM;etaEEM;n.u.              
             cov r3;Elp;Heat inc.;n.u.;n.u.;n.u.;n.u.                           
             ov/un;val1;n.u.;val3,vval4                                         
 C    1.3817   4.0000  12.0000   1.8903   0.1838   0.6387   1.1341   4.0000
      9.7559   2.1346   4.0000  34.9350  79.5548   4.9218   6.0000   0.0000
      1.2114   0.0000 202.2900  88.9539  34.9289  13.5366   0.8563   0.0000
     -2.8983   2.5000   1.0560  44.0000   2.9663   0.0000   0.0000   0.0000
 H    0.8930   1.0000   1.0080   1.3550   0.0930   0.8203  -0.1000   1.0000
      8.2230  33.2894   1.0000   0.0000 121.1250   3.7248   9.6093   1.0000
     -0.1000   0.0000  55.1870  83.0408   2.4197   0.0003   1.0698   0.0000
    -19.4571   4.2733   1.0330  81.0000   2.8793   0.0000   0.0000   0.0000
 O    1.2450   2.0000  15.9990   2.3890   0.1000   1.0898   1.0548   6.0000
      9.7300  13.8449   4.0000  37.5000 116.0768   8.5000   8.3122   2.0000
      0.9049   0.4056  68.0152   3.5027   0.7640   0.0021   0.9745   0.0000
     -3.5500   2.9000   1.0493   4.0000   2.9225   0.0000   0.0000   0.0000
 Mn   2.2190   7.0000  54.9380   1.9685   0.3855   0.4633   0.1000   6.0000
     11.2058   4.1928   4.0000   0.0000   0.0000  -1.0000   6.1911   0.0000
      0.1000   0.0000 152.6300   3.4529   0.0722   3.1767   0.8563   0.0000
    -25.0000   3.1072   1.0338   8.0000   3.4590   0.0000   0.0000   0.0000
 Li   1.9814   1.0000   6.9410   1.8000   0.2939   0.9387  -0.1000   1.0000
      9.0616   1.3258   1.0000   0.0000   0.0000  -3.0000  10.0241   0.0000
     -1.0000   0.0000  37.5000   5.4409   6.9107   0.1973   0.8563   0.0000
     -2.5068   2.2989   1.0338   1.0000   2.8103   1.3000   0.2000  13.0000
 F    1.7938   1.0000  18.9984   1.4139   0.3134   0.7750  -0.1000   7.0000
     10.3051  15.1397   1.0000   9.2533   0.2000   9.8105   8.6941   0.0000
     -1.0000   3.5571  18.0000   6.9821   4.1799   1.0561   0.0000   0.0000
     -6.3417   2.6656   1.0493   4.0000   2.9225   0.0000   0.0000   0.0000
 P    1.5994   3.0000  30.9738   1.7000   0.1743   1.0385   1.3000   5.0000
      9.1909  14.2932   5.0000   0.0000   0.0000   0.9528   7.9121   0.0000
     -1.0000  10.2596   1.5000   0.2205  16.7429  15.9629   0.0000   0.0000
     -2.5000   1.6114   1.0338   5.0000   2.8793   0.0000   0.0000   0.0000
 Ni  -0.1000   2.0000   1.0080   2.0000   0.0000   1.0000  -0.1000   6.0000
     10.0000   2.5000   4.0000   0.0000   0.0000   8.5000   1.5000   0.0000
     -0.1000   0.0000  -2.3700   8.7410  13.3640   0.6690   0.9745   0.0000
    -11.0000   2.7466   1.0338   6.2998   2.8793   0.0000   0.0000   0.0000
 Al  -0.1000   2.0000   1.0080   2.0000   0.0000   1.0000  -0.1000   6.0000
     10.0000   2.5000   4.0000   0.0000   0.0000   8.5000   1.5000   0.0000
     -0.1000   0.0000  -2.3700   8.7410  13.3640   0.6690   0.9745   0.0000
    -11.0000   2.7466   1.0338   6.2998   2.8793   0.0000   0.0000   0.0000
 Fe   1.9506   3.0000  55.8450   2.0308   0.1274   0.7264  -1.0000   3.0000
     11.0534   2.2637   3.0000   0.0000  18.3725   1.2457   7.3021   0.0000
     -1.2000   0.0000  66.4838  30.0000   1.0000   0.0000   0.8563   0.0000
    -16.2040   2.7917   1.0338   6.0000   2.5791   0.0000   0.0000   0.0000
 33        ! Nr   of bonds; Edis1;LPpen;n.u.;pbe1;pbo5;13corr;pbo6  
                               pbe2;pbo3;pbo4;Etrip;pbo1;pbo2;ovcorr            
  1  1 158.2004  99.1897  78.0000  -0.7738  -0.4550   1.0000  37.6117   0.4147
         0.4590  -0.1000   9.1628   1.0000  -0.0777   6.7268   1.0000   0.0000
  1  2 169.4760   0.0000   0.0000  -0.6083   0.0000   1.0000   6.0000   0.7652
         5.2290   1.0000   0.0000   1.0000  -0.0553   6.9316   0.0000   0.0000
  2  2 153.3934   0.0000   0.0000  -0.4600   0.0000   1.0000   6.0000   0.7300
         6.2500   1.0000   0.0000   1.0000  -0.0790   6.0552   0.0000   0.0000
  1  3 115.3161 127.1562  61.7072   0.5141  -0.3474   1.0000  18.9948   0.9954
         1.5618  -0.3414   8.9489   1.0000  -0.1628   5.6821   0.0000   0.0000
  3  3 142.2858 145.0000  50.8293   0.2506  -0.1000   1.0000  29.7503   0.6051
         0.3451  -0.1055   9.0000   1.0000  -0.1225   5.5000   1.0000   0.0000
  2  3 160.0000   0.0000   0.0000  -0.5725   0.0000   1.0000   6.0000   0.5626
         1.1150   1.0000   0.0000   0.0000  -0.0920   4.2790   0.0000   0.0000
  1  4  49.3020  10.0000   0.0000  -1.0302  -0.3000   1.0000  36.0000  -0.0099
         1.8910  -0.4204   7.6871   1.0000  -0.0880   6.6676   1.0000   0.0000
  2  4 101.9444   0.0000   0.0000  -0.2285  -0.3000   0.0000  36.0000   1.0271
         7.0832  -0.1532  19.8594   1.0000  -0.0836   4.7210   0.0000   0.0000
  3  4  88.0134 107.3137   0.0000   0.4680  -0.5000   1.0000  50.0000   2.0000
         7.5815  -0.4509   7.6953   1.0000  -0.0952   5.1424   1.0000   0.0000
  4  4  75.6824   0.0000   0.0000  -0.9934  -0.3000   0.0000  16.0000   0.2050
         2.2857  -0.3000  16.0000   1.0000  -0.1230   8.7005   0.0000   0.0000
  1  5  54.6610  -0.0200   0.0000  -0.8605  -0.5000   0.0000  35.0000   0.3953
         0.6908  -0.2500  11.9965   1.0000  -0.0668   9.0596   0.0000   0.0000
  2  5  59.2034   0.0000   0.0000   0.1240   0.0000   0.0000   6.0000   0.4000
         1.0000   0.0000  12.0000   1.0000  -0.0565   4.9575   0.0000   0.0000
  3  5 223.9629  10.0000   0.0000  -0.8805   0.0000   1.0000   6.0000   0.2178
         4.2326  -0.1048   7.0167   1.0000  -0.0867   4.2825   0.0000   0.0000
  4  5 100.0000   0.0000   0.0000  -3.1025   0.3000   0.0000  26.0000   2.0000
         3.2823   0.0000  12.0000   1.0000  -0.0800   6.9752   0.0000   0.0000
  5  5  34.3154   0.0000   0.0000   0.5995   0.3000   0.0000  26.0000   0.5445
         0.5752   0.0000  12.0000   1.0000  -0.1382   4.5000   0.0000   0.0000
  2  6 233.4343   0.0000   0.0000  -0.4237  -0.3500   1.0000  25.0000   1.9689
         4.7870  -0.2500  15.0000   1.0000  -0.1288   4.9159   1.0000   0.0000
  3  6 197.9420   0.0000   0.0000  -0.7552  -0.3500   1.0000  25.0000   0.2137
         9.5888  -0.2500  15.0000   1.0000  -0.1477   7.8947   1.0000   0.0000
  4  6 182.8718  14.3332   0.0000  -0.3452   0.3022   0.0000   6.0000   0.3585
         2.6684  -0.1484  11.8165   1.0000  -0.0940   5.8491   0.0000   0.0000
  6  6 124.4206   0.0000   0.0000  -1.0188  -0.3500   1.0000  25.0000   0.0863
         8.4257  -0.2500  15.0000   1.0000  -0.2337   8.1452   1.0000   0.0000
  1  6 230.5926   0.0000   0.0000  -0.9278   0.0000   1.0000   6.0000   1.0927
         7.1644   1.0000   0.0000   1.0000  -0.0732   5.9745   0.0000   0.0000
  5  6  92.6032   0.0000   0.0000  -0.5454  -0.5582   0.0000  44.9378   0.3238
         1.0563  -0.2500  15.0000   1.0000  -0.1206   4.0000   0.0000   0.0000
  1  7 110.0000  92.0000   0.0000   0.2171  -0.1418   1.0000  13.1260   0.6000
         0.3601  -0.1310  10.7257   1.0000  -0.0869   5.3302   1.0000   0.0000
  2  7   0.1466   0.0000   0.0000   0.2250  -0.1418   1.0000  13.1260   0.6000
         0.3912  -0.1310   0.0000   1.0000  -0.1029   9.3302   0.0000   0.0000
  3  7 202.5868 164.1808   0.0000   0.5506  -0.5000   1.0000  25.0000   0.4300
         0.0912  -0.1285  16.0342   1.0000  -0.2008   6.2678   1.0000   0.0000
  7  7   0.0000   0.0000   0.0000   0.2171  -0.5000   1.0000  35.0000   0.6000
         0.5000  -0.5000  20.0000   1.0000  -0.2000  10.0000   1.0000   0.0000
  6  7 191.3390  10.2597   0.0000   0.9085  -0.5000   1.0000   0.0000   0.1616
         0.0940  -0.1039  10.0002   1.0000  -0.1073   9.9960   1.0000   0.0000
  5  7   0.0000   0.0000   0.0000   0.5000  -0.2000   0.0000  16.0000   0.5000
         1.0001  -0.2000  15.0000   1.0000  -0.1000  10.0000   0.0000   0.0000
  4  7   0.0000   0.0000   0.0000   0.5000  -0.2000   0.0000  16.0000   0.5000
         1.0001  -0.2000  15.0000   1.0000  -0.1000  10.0000   0.0000   0.0000
  1 10 133.0514   0.0000   0.0000   1.0000  -0.3000   1.0000  36.0000   0.0673
         0.2350  -0.3500  15.0000   1.0000  -0.1143   4.5217   1.0000   0.0000
  2 10 105.0054   0.0000   0.0000  -0.0717   0.0000   0.0000   6.0000   0.0505
         0.1000   1.0000   0.0000   1.0000  -0.1216   4.5062   0.0000   0.0000
  3 10  65.7713   0.0000   0.0000   0.1366  -0.3000   1.0000  36.0000   0.0494
         0.9495  -0.3500  15.0000   1.0000  -0.0555   7.9897   1.0000   0.0000
 10 10  38.7471   0.0000   0.0000   0.3595  -0.2000   0.0000  16.0000   0.2749
         1.0000  -0.2000  15.0000   1.0000  -0.0771   6.4477   0.0000   0.0000
  4 10  99.7216   4.0265  -0.1816  -2.7044   0.2311  -0.0461  26.2480   1.8600
         4.1052   0.3126  12.5781   0.9850  -0.0903   7.5452  -0.8575  -0.0020
 20     ! Nr of off-diagonal terms; Ediss;Ro;gamma;rsigma;rpi;rpi2  
  1  2   0.1239   1.4004   9.8467   1.1210  -1.0000  -1.0000
  2  3   0.0283   1.2885  10.9190   0.9215  -1.0000  -1.0000
  1  3   0.0503   1.8006  10.2114   1.3492   1.1992   1.0506
  1  4   0.0475   1.6810   8.8902   1.5153   1.0000  -1.0000
  2  4   0.1017   1.3259  12.5406   1.4534  -1.0000  -1.0000
  3  4   0.1121   2.0879  11.2110   1.5063   1.4795  -1.0000
  1  5   0.0270   2.4124  11.4640   1.7840   1.0000   1.0000
  2  5   0.1149   1.4658  11.0886   1.3337  -1.0000  -1.0000
  3  5   0.0687   1.8765  12.0451   1.2928  -1.0000  -1.0000
  4  5   7.1011   0.9961  40.6852   1.7459  -1.0000  -1.0000
  2  6   0.1087   1.8734   9.1166   1.0000  -1.0000  -1.0000
  3  6   0.1714   1.6576  10.7298   1.5553  -1.0000  -1.0000
  4  6   0.0837   1.9512  12.2762   1.4795  -1.0000  -1.0000
  5  6   0.1092   1.7165  10.1139   1.5274  -1.0000  -1.0000
  1  6   0.1485   1.3609  11.8373   1.3335   1.4000  -1.0000
  6  7   0.1435   1.0021   9.7624   1.7440  -1.0000  -1.0000
  1 10   0.1358   1.8293  10.0425   1.6096  -1.0000  -1.0000
  2 10   0.0640   1.6974  11.5167   1.3517  -1.0000  -1.0000
  3 10   0.0846   1.4284  10.0808   1.8339  -1.0000  -1.0000
  4 10   8.7279   1.0311  41.0444   1.8975  -0.9850  -1.4967
 68    ! Nr of angles;at1;at2;at3;Thetao,o;ka;kb;pv1;pv2            
  1  1  1  59.0573  30.7029   0.7606   0.0000   0.7180   6.2933   1.1244
  1  1  2  65.7758  14.5234   6.2481   0.0000   0.5665   0.0000   1.6255
  2  1  2  70.2607  25.2202   3.7312   0.0000   0.0050   0.0000   2.7500
  1  2  2   0.0000   0.0000   6.0000   0.0000   0.0000   0.0000   1.0400
  1  2  1   0.0000   3.4110   7.7350   0.0000   0.0000   0.0000   1.0400
  2  2  2   0.0000  27.9213   5.8635   0.0000   0.0000   0.0000   1.0400
  1  1  3  54.7427  21.1992   1.0613   0.0000   2.9950  58.6562   1.1232
  3  1  3  78.6632  16.3065   6.3613 -19.9300   1.5183   0.0000   2.2234
  2  1  3  50.0000  12.9103   2.5311   0.0000   0.1000   0.0000   1.0000
  1  3  1  71.6401  45.0000   1.2667   0.0000   2.8294   0.0000   1.0000
  1  3  3  76.3686  44.8665   1.9461   0.0000   1.0572  68.1072   1.8676
  3  3  3  89.9293  15.8855   2.0229   0.0000   2.9881   0.0000   1.0237
  1  3  2  90.0000   6.6459   5.2255   0.0000   1.3111   0.0000   3.0000
  2  3  3  75.6935  50.0000   2.0000   0.0000   1.0000   0.0000   1.1680
  2  3  2  85.8000   9.8453   2.2720   0.0000   2.8635   0.0000   1.5800
  1  2  3   0.0000  16.7302   1.1143   0.0000   0.0000   0.0000   1.0000
  3  2  3   0.0000  15.0000   2.8900   0.0000   0.0000   0.0000   2.8774
  2  2  3   0.0000   8.5744   3.0000   0.0000   0.0000   0.0000   1.0421
  3  4  3  29.9309   3.6478   2.2492   0.0000   1.1980   0.0000   2.3810
  4  3  4   3.3622  10.1592   2.3865   0.0000   3.2489   0.0000   2.6812
  3  3  4  11.7872  50.0000   5.8383   0.0000   4.6977   0.0000   1.0000
  3  4  4  15.3871   4.8803   8.3929   0.0000   4.1095   0.0000   3.4321
  1  3  4  90.0000  11.8185   3.0517   0.0000   2.1225   0.0000   1.0000
  2  5  2  25.9881   0.0100   1.8827   0.0000   0.6581   0.0000   1.1500
  5  2  5   0.0000   3.6249   1.0000   0.0000   1.0000   0.0000   1.2500
  3  5  3  10.0000   0.1000   1.0302   0.0000   1.0000   0.0000   1.0000
  3  3  5 106.0264   7.0152   0.2086   0.0000   0.0100   0.0000   2.5367
  1  3  5  92.0242   0.1000  10.0000   0.0000   2.8844   0.0000   1.1706
  3  1  5 100.2536   0.0100   4.2329   0.0000   1.7872   0.0000   2.3488
  5  3  5  70.3878   3.0984   2.8121   0.0000   0.9139   0.0000   1.9378
  3  2  6   0.0000   1.8088   0.0100   0.0000   0.0000   0.0000   1.2229
  2  6  2   0.0000   5.6384   1.3636   0.0000   0.4652   0.0000   1.0400
  6  4  6  19.0109  16.8964  13.2508   0.0000  -0.3146   0.0000   1.3785
  6  6  4  35.8369  25.7536   3.2681   0.0000   3.0259   0.0000   1.0179
  3  4  6  23.3113  15.3421   1.7515   0.0000   2.0263   0.0000   1.3581
  5  4  3  59.8446  13.2857   0.3263   0.0000   4.0719   0.0000   1.1745
  2  4  3 284.7908  48.6239   1.6168   0.0000   7.3083   0.0000  14.6937
  4  3  2  48.8774  12.4454   1.0604   0.0000   4.1897   0.0000   1.0077
  5  3  2  52.6599  13.3819   1.0695   0.0000   4.3732   0.0000   1.0078
  6  2  6  10.0000   7.7335   1.0000   0.0000   1.2806   0.0000   1.0400
  2  6  6  10.0000  10.0000   3.8265   0.0000   1.0000   0.0000   1.0400
  6  6  6  59.0573  30.7029   0.7606   0.0000   0.7180   6.2933   1.1244
  2  2  6  10.0000   7.2139   3.7598   0.0000   1.0000   0.0000   1.7496
  6  1  6  66.7242  16.7256   8.4462   0.0000   1.0455   0.0000   3.9255
  6  1  2  70.0840  25.3540   3.4508   0.0000   1.0000   0.0000   3.0000
  1  1  6  65.7758  14.5234   6.2481   0.0000   1.0000   0.0000   1.6255
  1  6  6  10.0000   2.3487   6.0000   0.0000   5.0000   0.0000   1.0000
  1  6  1  10.0000   3.4110   7.7350   0.0000   1.0000   0.0000   1.0400
  1 10  1  29.1655   3.3035   0.2000   0.0000   1.1221   0.0000   1.0562
  1  1 10  59.8697   2.8115   1.9262   0.0000   0.7602   0.0000   1.4056
  1 10 10  25.4591  15.9430   0.9664   0.0000   2.2242   0.0000   1.1088
 10  1 10  88.6279  26.0015   1.0328   0.0000   0.2361   0.0000   2.0576
  2  1 10  47.3695  16.9204   4.1052   0.0000   0.1000   0.0000   1.0050
  2 10  2  34.1965   6.6782   6.5943   0.0000   1.3895   0.0000   1.5365
  2  2 10   0.1000  30.0000   3.4094   0.0000   2.4379   0.0000   1.5166
 10  2 10   0.0000   8.2994   5.7832   0.0000   2.9873   0.0000   1.7716
  2 10 10  21.2590   6.5954   0.9951   0.0000   2.8006   0.0000   1.0000
  2 10 10 180.0000  -6.9970  24.3956   0.0000   0.7878   0.0000   1.3672
  1  3 10  90.0000  12.8684   1.4601   0.0000   0.8757   0.0000   1.0000
  3  1 10  18.8567  24.3753   3.9647   0.0000   0.1000   0.0000   1.5314
  3 10  3  79.7335   0.0100   0.1392   0.0000   0.4968   0.0000   2.1948
 10  3 10  57.6787   4.8566   2.5768   0.0000   0.7552   0.0000   1.0000
  2  3 10  59.4556  10.2025   0.7481   0.0000   1.4521   0.0000   1.0000
  3  3 10  73.6721  32.6330   1.7223   0.0000   1.0221   0.0000   1.4351
  3 10 10  65.7545   5.6268   4.0645   0.0000   1.7794   0.0000   2.6730
  3  2 10   0.0000   4.6026   2.5343   0.0000   0.7284   0.0000   1.1051
  2 10  3  34.0653  20.1868   4.7461   0.0000   0.1000   0.0000   1.6752
 10  4  3  61.1946  15.2590   1.3088   1.7430   4.3070   1.7812   1.6031
 32    ! Nr of torsions;at1;at2;at3;at4;;V1;V2;V3;V2(BO);vconj;n.u;n
  1  1  1  1  -0.2500  34.7453   0.0288  -6.3507  -1.6000   0.0000   0.0000
  1  1  1  2  -0.2500  29.2131   0.2945  -4.9581  -2.1802   0.0000   0.0000
  2  1  1  2  -0.2500  31.2081   0.4539  -4.8923  -2.2677   0.0000   0.0000
  1  1  1  3  -2.5000  25.4016   1.0000  -4.4850  -1.1000   0.0000   0.0000
  2  1  1  3  -0.9763  59.4161   1.0000  -7.7414  -1.0978   0.0000   0.0000
  3  1  1  3  -2.5000  52.7614  -1.0000  -4.0134  -0.8614   0.0000   0.0000
  1  1  3  1  -1.9125  80.0000  -1.0000  -4.5626  -0.9000   0.0000   0.0000
  1  1  3  2   0.6154   8.3019  -0.4870  -2.9336  -0.9000   0.0000   0.0000
  2  1  3  1  -2.5000  80.0000   0.9658  -4.4935  -0.9000   0.0000   0.0000
  2  1  3  2  -1.0000  31.8695   1.0000  -2.6151  -1.1000   0.0000   0.0000
  1  1  3  3   0.7514  34.1941   0.5669  -5.5360  -2.0544   0.0000   0.0000
  2  1  3  3   2.5000  80.0000   1.0000  -2.6841  -2.8274   0.0000   0.0000
  3  1  3  1   0.2515  79.1495  -0.6263  -4.3647  -3.0437   0.0000   0.0000
  3  1  3  2   1.0000  37.1243   1.0000  -2.5000  -3.0476   0.0000   0.0000
  3  1  3  3  -1.0092  41.0504   0.3915  -6.0913  -2.7174   0.0000   0.0000
  1  3  3  1  -1.6378 -11.8357   0.3815  -3.2104  -2.7536   0.0000   0.0000
  1  3  3  2  -2.5000  -9.2805   0.3063  -5.9187  -2.9498   0.0000   0.0000
  2  3  3  2   0.2732 -21.6925  -1.0000  -2.5000  -0.9921   0.0000   0.0000
  1  3  3  3   2.5000 -17.6041   1.0000  -2.5000  -0.9972   0.0000   0.0000
  2  3  3  3  -2.5000  78.0855  -0.8750  -7.8902  -1.2407   0.0000   0.0000
  3  3  3  3  -2.5000 -25.0000   1.0000  -2.5000  -0.9000   0.0000   0.0000
  0  1  2  0   0.0000   0.0000   0.0000   0.0000   0.0000   0.0000   0.0000
  0  2  2  0   0.0000   0.0000   0.0000   0.0000   0.0000   0.0000   0.0000
  0  2  3  0   0.0000   0.1000   0.0200  -2.5415   0.0000   0.0000   0.0000
  0  1  1  0   0.0000  50.0000   0.3000  -4.0000  -2.0000   0.0000   0.0000
  0  3  3  0   0.5511  25.4150   1.1330  -5.1903  -1.0000   0.0000   0.0000
  0  1  6  0   3.3423  30.3435   0.0365  -2.7171   0.0000   0.0000   0.0000
  0  6  6  0  -0.0500  10.0000   0.1565  -2.2006   0.0000   0.0000   0.0000
  0  2  6  0   0.0000   0.0000   0.0000   0.0000   0.0000   0.0000   0.0000
  1  1  1  6  -0.2500  29.2131   0.2945  -4.9581  -2.1802   0.0000   0.0000
  6  1  1  6  -0.2500  31.2081   0.4539  -4.8923  -2.2677   0.0000   0.0000
  6  6  6  6  -0.2500  34.7453   0.0288  -6.3507  -1.6000   0.0000   0.0000
  1    ! Nr of hydrogen bonds;at1;at2;at3;Rhb;Dehb;vhb1             
  3  2  3   0.7000  -3.5800   1.4500  19.5000


Ni/Mn/O/C/H Force field

Refinement of:
Ni: Supporting information for the manuscript ‘Development and Validation of ReaxFF
Reactive Force Field for Hydrocarbon Chemistry Catalyzed by Nickel.’, authors Jonathan E.
Mueller, Adri C. T. van Duin and William A. Goddard III
Mn: Electrode-electrolyte interface layers in lithium ion batteries using reactive force field based
molecular dynamics by Sahithya Reddivari, doctoral thesis, 2016, University of Michigan

Reactive MD-force field: Mn/Ni/O/C/H Gomzi et al 2021.
 39        ! Number of general parameters                                       
   50.0000 !Overcoordination parameter                                          
    9.5469 !Overcoordination parameter                                          
    1.6725 !Valency angle conjugation parameter                                 
    1.7224 !Triple bond stabilisation parameter                                 
    6.8702 !Triple bond stabilisation parameter                                 
   60.4850 !C2-correction                                                       
    1.0588 !Undercoordination parameter                                         
    4.6000 !Triple bond stabilisation parameter                                 
   12.1176 !Undercoordination parameter                                         
   13.3056 !Undercoordination parameter                                         
  -55.1978 !Triple bond stabilization energy                                    
    0.0000 !Lower Taper-radius                                                  
   10.0000 !Upper Taper-radius                                                  
    2.8793 !Not used                                                            
   33.8667 !Valency undercoordination                                           
    6.0891 !Valency angle/lone pair parameter                                   
    1.0563 !Valency angle                                                       
    2.0384 !Valency angle parameter                                             
    6.1431 !Not used                                                            
    6.9290 !Double bond/angle parameter                                         
    0.3989 !Double bond/angle parameter: overcoord                              
    3.9954 !Double bond/angle parameter: overcoord                              
   -2.4837 !Not used                                                            
    5.7796 !Torsion/BO parameter                                                
   10.0000 !Torsion overcoordination                                            
    1.9487 !Torsion overcoordination                                            
   -1.2327 !Conjugation 0 (not used)                                            
    2.1645 !Conjugation                                                         
    1.5591 !vdWaals shielding                                                   
    0.1000 !Cutoff for bond order (*100)                                        
    1.7602 !Valency angle conjugation parameter                                 
    0.6991 !Overcoordination parameter                                          
   50.0000 !Overcoordination parameter                                          
    1.8512 !Valency/lone pair parameter                                         
    0.5000 !Not used                                                            
   20.0000 !Not used                                                            
    5.0000 !Molecular energy (not used)                                         
    0.0000 !Molecular energy (not used)                                         
    0.7903 !Valency angle conjugation parameter                                 
  9     ! Nr of atoms; cov.r; valency;a.m;Rvdw;Evdw;gammaEEM;cov.r2;            
             alfa;gammavdW;valency;Eunder;Eover;chiEEM;etaEEM;n.u.              
             cov r3;Elp;Heat inc.;n.u.;n.u.;n.u.;n.u.                           
             ov/un;val1;n.u.;val3,vval4                                         
 C    1.3817   4.0000  12.0000   1.8903   0.1838   0.6387   1.1341   4.0000     
      9.7559   2.1346   4.0000  34.9350  79.5548   4.9218   6.0000   0.0000     
      1.2114   0.0000 202.2900  88.9539  34.9289  13.5366   0.8563   0.0000     
     -2.8983   2.5000   1.0560  44.0000   2.9663   0.0000   0.0000   0.0000     
 H    0.8930   1.0000   1.0080   1.3550   0.0930   0.8203  -0.1000   1.0000     
      8.2230  33.2894   1.0000   0.0000 121.1250   3.7248   9.6093   1.0000     
     -0.1000   0.0000  55.1870  83.0408   2.4197   0.0003   1.0698   0.0000     
    -19.4571   4.2733   1.0330  81.0000   2.8793   0.0000   0.0000   0.0000     
 O    1.2450   2.0000  15.9990   2.3890   0.1000   1.0898   1.0548   6.0000     
      9.7300  13.8449   4.0000  37.5000 116.0768   8.5000   8.3122   2.0000     
      0.9049   0.4056  68.0152   3.5027   0.7640   0.0021   0.9745   0.0000     
     -3.5500   2.9000   1.0493   4.0000   2.9225   0.0000   0.0000   0.0000     
 Mn   2.2190   7.0000  54.9380   1.9685   0.3855   0.4633   0.1000   6.0000     
     11.2058   4.1928   4.0000   0.0000   0.0000  -1.0000   6.1911   0.0000     
      0.1000   0.0000 152.6300   3.4529   0.0722   3.1767   0.8563   0.0000     
    -25.0000   3.1072   1.0338   8.0000   3.4590   0.0000   0.0000   0.0000     
 Li   1.9814   1.0000   6.9410   1.8000   0.2939   0.9387  -0.1000   1.0000     
      9.0616   1.3258   1.0000   0.0000   0.0000  -3.0000  10.0241   0.0000     
     -1.0000   0.0000  37.5000   5.4409   6.9107   0.1973   0.8563   0.0000     
     -2.5068   2.2989   1.0338   1.0000   2.8103   1.3000   0.2000  13.0000     
 F    1.7938   1.0000  18.9984   1.4139   0.3134   0.7750  -0.1000   7.0000     
     10.3051  15.1397   1.0000   9.2533   0.2000   9.8105   8.6941   0.0000     
     -1.0000   3.5571  18.0000   6.9821   4.1799   1.0561   0.0000   0.0000     
     -6.3417   2.6656   1.0493   4.0000   2.9225   0.0000   0.0000   0.0000     
 P    1.5994   3.0000  30.9738   1.7000   0.1743   1.0385   1.3000   5.0000     
      9.1909  14.2932   5.0000   0.0000   0.0000   0.9528   7.9121   0.0000     
     -1.0000  10.2596   1.5000   0.2205  16.7429  15.9629   0.0000   0.0000     
     -2.5000   1.6114   1.0338   5.0000   2.8793   0.0000   0.0000   0.0000     
 Ni   1.8201   2.0000  58.6900   1.9449   0.1880   0.8218   0.1000   2.0000     
     12.1594   3.8387   2.0000   0.0000   0.0000   4.8038   7.3852   0.0000     
     -1.0000   0.0000  95.6300  50.6786   0.6762   0.0981   0.8563   0.0000     
     -3.7733   3.6035   1.0338   8.0000   2.5791   0.0000   0.0000   0.0000     
 Al  -0.1000   2.0000   1.0080   2.0000   0.0000   1.0000  -0.1000   6.0000     
     10.0000   2.5000   4.0000   0.0000   0.0000   8.5000   1.5000   0.0000     
     -0.1000   0.0000  -2.3700   8.7410  13.3640   0.6690   0.9745   0.0000     
    -11.0000   2.7466   1.0338   6.2998   2.8793   0.0000   0.0000   0.0000     
 33        ! Nr   of bonds; Edis1;LPpen;n.u.;pbe1;pbo5;13corr;pbo6              
                              pbe2;pbo3;pbo4;Etrip;pbo1;pbo2;ovcorr             
  1  1 158.2004  99.1897  78.0000  -0.7738  -0.4550   1.0000  37.6117   0.4147  
         0.4590  -0.1000   9.1628   1.0000  -0.0777   6.7268   1.0000   0.0000  
  1  2 169.4760   0.0000   0.0000  -0.6083   0.0000   1.0000   6.0000   0.7652  
         5.2290   1.0000   0.0000   1.0000  -0.0553   6.9316   0.0000   0.0000  
  2  2 153.3934   0.0000   0.0000  -0.4600   0.0000   1.0000   6.0000   0.7300  
         6.2500   1.0000   0.0000   1.0000  -0.0790   6.0552   0.0000   0.0000  
  1  3 115.3161 127.1562  61.7072   0.5141  -0.3474   1.0000  18.9948   0.9954  
         1.5618  -0.3414   8.9489   1.0000  -0.1628   5.6821   0.0000   0.0000  
  3  3 142.2858 145.0000  50.8293   0.2506  -0.1000   1.0000  29.7503   0.6051  
         0.3451  -0.1055   9.0000   1.0000  -0.1225   5.5000   1.0000   0.0000  
  2  3 160.0000   0.0000   0.0000  -0.5725   0.0000   1.0000   6.0000   0.5626  
         1.1150   1.0000   0.0000   0.0000  -0.0920   4.2790   0.0000   0.0000  
  1  4  49.3020  10.0000   0.0000  -1.0302  -0.3000   1.0000  36.0000  -0.0099  
         1.8910  -0.4204   7.6871   1.0000  -0.0880   6.6676   1.0000   0.0000  
  2  4 101.9444   0.0000   0.0000  -0.2285  -0.3000   0.0000  36.0000   1.0271  
         7.0832  -0.1532  19.8594   1.0000  -0.0836   4.7210   0.0000   0.0000  
  3  4  88.0134 107.3137   0.0000   0.4680  -0.5000   1.0000  50.0000   2.0000  
         7.5815  -0.4509   7.6953   1.0000  -0.0952   5.1424   1.0000   0.0000  
  4  4  75.6824   0.0000   0.0000  -0.9934  -0.3000   0.0000  16.0000   0.2050  
         2.2857  -0.3000  16.0000   1.0000  -0.1230   8.7005   0.0000   0.0000  
  1  5  54.6610  -0.0200   0.0000  -0.8605  -0.5000   0.0000  35.0000   0.3953  
         0.6908  -0.2500  11.9965   1.0000  -0.0668   9.0596   0.0000   0.0000  
  2  5  59.2034   0.0000   0.0000   0.1240   0.0000   0.0000   6.0000   0.4000  
         1.0000   0.0000  12.0000   1.0000  -0.0565   4.9575   0.0000   0.0000  
  3  5 223.9629  10.0000   0.0000  -0.8805   0.0000   1.0000   6.0000   0.2178  
         4.2326  -0.1048   7.0167   1.0000  -0.0867   4.2825   0.0000   0.0000  
  4  5 100.0000   0.0000   0.0000  -3.1025   0.3000   0.0000  26.0000   2.0000  
         3.2823   0.0000  12.0000   1.0000  -0.0800   6.9752   0.0000   0.0000  
  5  5  34.3154   0.0000   0.0000   0.5995   0.3000   0.0000  26.0000   0.5445  
         0.5752   0.0000  12.0000   1.0000  -0.1382   4.5000   0.0000   0.0000  
  2  6 233.4343   0.0000   0.0000  -0.4237  -0.3500   1.0000  25.0000   1.9689  
         4.7870  -0.2500  15.0000   1.0000  -0.1288   4.9159   1.0000   0.0000  
  3  6 197.9420   0.0000   0.0000  -0.7552  -0.3500   1.0000  25.0000   0.2137  
         9.5888  -0.2500  15.0000   1.0000  -0.1477   7.8947   1.0000   0.0000  
  4  6 182.8718  14.3332   0.0000  -0.3452   0.3022   0.0000   6.0000   0.3585  
         2.6684  -0.1484  11.8165   1.0000  -0.0940   5.8491   0.0000   0.0000  
  6  6 124.4206   0.0000   0.0000  -1.0188  -0.3500   1.0000  25.0000   0.0863  
         8.4257  -0.2500  15.0000   1.0000  -0.2337   8.1452   1.0000   0.0000  
  1  6 230.5926   0.0000   0.0000  -0.9278   0.0000   1.0000   6.0000   1.0927  
         7.1644   1.0000   0.0000   1.0000  -0.0732   5.9745   0.0000   0.0000  
  5  6  92.6032   0.0000   0.0000  -0.5454  -0.5582   0.0000  44.9378   0.3238  
         1.0563  -0.2500  15.0000   1.0000  -0.1206   4.0000   0.0000   0.0000  
  1  7 110.0000  92.0000   0.0000   0.2171  -0.1418   1.0000  13.1260   0.6000  
         0.3601  -0.1310  10.7257   1.0000  -0.0869   5.3302   1.0000   0.0000  
  2  7   0.1466   0.0000   0.0000   0.2250  -0.1418   1.0000  13.1260   0.6000  
         0.3912  -0.1310   0.0000   1.0000  -0.1029   9.3302   0.0000   0.0000  
  3  7 202.5868 164.1808   0.0000   0.5506  -0.5000   1.0000  25.0000   0.4300  
         0.0912  -0.1285  16.0342   1.0000  -0.2008   6.2678   1.0000   0.0000  
  7  7   0.0000   0.0000   0.0000   0.2171  -0.5000   1.0000  35.0000   0.6000  
         0.5000  -0.5000  20.0000   1.0000  -0.2000  10.0000   1.0000   0.0000  
  6  7 191.3390  10.2597   0.0000   0.9085  -0.5000   1.0000   0.0000   0.1616  
         0.0940  -0.1039  10.0002   1.0000  -0.1073   9.9960   1.0000   0.0000  
  5  7   0.0000   0.0000   0.0000   0.5000  -0.2000   0.0000  16.0000   0.5000  
         1.0001  -0.2000  15.0000   1.0000  -0.1000  10.0000   0.0000   0.0000  
  4  7   0.0000   0.0000   0.0000   0.5000  -0.2000   0.0000  16.0000   0.5000  
         1.0001  -0.2000  15.0000   1.0000  -0.1000  10.0000   0.0000   0.0000  
  1  8  83.5810   9.0383   0.0000   0.2531  -0.2000   1.0000  16.0000   0.0529  
         1.4085  -0.1113  13.3900   1.0000  -0.1436   4.5683   1.0000   0.0000  
  2  8 114.7566   0.0000   0.0000  -0.8939   0.0000   1.0000   6.0000   0.1256  
         0.1054   1.0000   0.0000   1.0000  -0.1196   5.0815   0.0000   0.0000  
  3  8 118.6999   0.0000   0.0000  -0.1042  -0.2000   1.0000  16.0000   0.1724  
         0.8280  -0.2500  15.0000   1.0000  -0.1013   5.6326   1.0000   0.0000  
  4  8  91.2171  -0.8614  -0.0556  -0.3752  -0.2225  -0.1011  16.4000   0.2961  
         1.2251  -0.2172  15.3527   1.0268  -0.1354   4.2875   0.0348  -0.0200  
  8  8  91.2220   0.0000   0.0000  -0.2538  -0.2000   0.0000  16.0000   0.2688  
         1.4651  -0.2000  15.0000   1.0000  -0.1435   4.3908   0.0000   0.0000  
 20     ! Nr of off-diagonal terms; Ediss;Ro;gamma;rsigma;rpi;rpi2              
  1  2   0.1239   1.4004   9.8467   1.1210  -1.0000  -1.0000                    
  2  3   0.0283   1.2885  10.9190   0.9215  -1.0000  -1.0000                    
  1  3   0.0503   1.8006  10.2114   1.3492   1.1992   1.0506                    
  1  4   0.0475   1.6810   8.8902   1.5153   1.0000  -1.0000                    
  2  4   0.1017   1.3259  12.5406   1.4534  -1.0000  -1.0000                    
  3  4   0.1121   2.0879  11.2110   1.5063   1.4795  -1.0000                    
  1  5   0.0270   2.4124  11.4640   1.7840   1.0000   1.0000                    
  2  5   0.1149   1.4658  11.0886   1.3337  -1.0000  -1.0000                    
  3  5   0.0687   1.8765  12.0451   1.2928  -1.0000  -1.0000                    
  4  5   7.1011   0.9961  40.6852   1.7459  -1.0000  -1.0000                    
  2  6   0.1087   1.8734   9.1166   1.0000  -1.0000  -1.0000                    
  3  6   0.1714   1.6576  10.7298   1.5553  -1.0000  -1.0000                    
  4  6   0.0837   1.9512  12.2762   1.4795  -1.0000  -1.0000                    
  5  6   0.1092   1.7165  10.1139   1.5274  -1.0000  -1.0000                    
  1  6   0.1485   1.3609  11.8373   1.3335   1.4000  -1.0000                    
  6  7   0.1435   1.0021   9.7624   1.7440  -1.0000  -1.0000                    
  1  8   0.0800   1.7085  10.0895   1.5504   1.4005  -1.0000                    
  2  8   0.0366   1.7306  11.1019   1.2270  -1.0000  -1.0000                    
  3  8   0.0504   1.7959  11.7893   1.4423  -1.0000  -1.0000                    
  4  8   8.6568   1.1322  40.5350   2.0000  -0.9850  -1.5967                    
 70    ! Nr of angles;at1;at2;at3;Thetao,o;ka;kb;pv1;pv2                        
  1  1  1  59.0573  30.7029   0.7606   0.0000   0.7180   6.2933   1.1244        
  1  1  2  65.7758  14.5234   6.2481   0.0000   0.5665   0.0000   1.6255        
  2  1  2  70.2607  25.2202   3.7312   0.0000   0.0050   0.0000   2.7500        
  1  2  2   0.0000   0.0000   6.0000   0.0000   0.0000   0.0000   1.0400        
  1  2  1   0.0000   3.4110   7.7350   0.0000   0.0000   0.0000   1.0400        
  2  2  2   0.0000  27.9213   5.8635   0.0000   0.0000   0.0000   1.0400        
  1  1  3  54.7427  21.1992   1.0613   0.0000   2.9950  58.6562   1.1232        
  3  1  3  78.6632  16.3065   6.3613 -19.9300   1.5183   0.0000   2.2234        
  2  1  3  50.0000  12.9103   2.5311   0.0000   0.1000   0.0000   1.0000        
  1  3  1  71.6401  45.0000   1.2667   0.0000   2.8294   0.0000   1.0000        
  1  3  3  76.3686  44.8665   1.9461   0.0000   1.0572  68.1072   1.8676        
  3  3  3  89.9293  15.8855   2.0229   0.0000   2.9881   0.0000   1.0237        
  1  3  2  90.0000   6.6459   5.2255   0.0000   1.3111   0.0000   3.0000        
  2  3  3  75.6935  50.0000   2.0000   0.0000   1.0000   0.0000   1.1680        
  2  3  2  85.8000   9.8453   2.2720   0.0000   2.8635   0.0000   1.5800        
  1  2  3   0.0000  16.7302   1.1143   0.0000   0.0000   0.0000   1.0000        
  3  2  3   0.0000  15.0000   2.8900   0.0000   0.0000   0.0000   2.8774        
  2  2  3   0.0000   8.5744   3.0000   0.0000   0.0000   0.0000   1.0421        
  3  4  3  29.9309   3.6478   2.2492   0.0000   1.1980   0.0000   2.3810        
  4  3  4   3.3622  10.1592   2.3865   0.0000   3.2489   0.0000   2.6812        
  3  3  4  11.7872  50.0000   5.8383   0.0000   4.6977   0.0000   1.0000        
  3  4  4  15.3871   4.8803   8.3929   0.0000   4.1095   0.0000   3.4321        
  1  3  4  90.0000  11.8185   3.0517   0.0000   2.1225   0.0000   1.0000        
  2  5  2  25.9881   0.0100   1.8827   0.0000   0.6581   0.0000   1.1500        
  5  2  5   0.0000   3.6249   1.0000   0.0000   1.0000   0.0000   1.2500        
  3  5  3  10.0000   0.1000   1.0302   0.0000   1.0000   0.0000   1.0000        
  3  3  5 106.0264   7.0152   0.2086   0.0000   0.0100   0.0000   2.5367        
  1  3  5  92.0242   0.1000  10.0000   0.0000   2.8844   0.0000   1.1706        
  3  1  5 100.2536   0.0100   4.2329   0.0000   1.7872   0.0000   2.3488        
  5  3  5  70.3878   3.0984   2.8121   0.0000   0.9139   0.0000   1.9378        
  3  2  6   0.0000   1.8088   0.0100   0.0000   0.0000   0.0000   1.2229        
  2  6  2   0.0000   5.6384   1.3636   0.0000   0.4652   0.0000   1.0400        
  6  4  6  19.0109  16.8964  13.2508   0.0000  -0.3146   0.0000   1.3785        
  6  6  4  35.8369  25.7536   3.2681   0.0000   3.0259   0.0000   1.0179        
  3  4  6  23.3113  15.3421   1.7515   0.0000   2.0263   0.0000   1.3581        
  5  4  3  59.8446  13.2857   0.3263   0.0000   4.0719   0.0000   1.1745        
  2  4  3 284.7908  48.6239   1.6168   0.0000   7.3083   0.0000  14.6937        
  4  3  2  48.8774  12.4454   1.0604   0.0000   4.1897   0.0000   1.0077        
  5  3  2  52.6599  13.3819   1.0695   0.0000   4.3732   0.0000   1.0078        
  6  2  6  10.0000   7.7335   1.0000   0.0000   1.2806   0.0000   1.0400        
  2  6  6  10.0000  10.0000   3.8265   0.0000   1.0000   0.0000   1.0400        
  6  6  6  59.0573  30.7029   0.7606   0.0000   0.7180   6.2933   1.1244        
  2  2  6  10.0000   7.2139   3.7598   0.0000   1.0000   0.0000   1.7496        
  6  1  6  66.7242  16.7256   8.4462   0.0000   1.0455   0.0000   3.9255        
  6  1  2  70.0840  25.3540   3.4508   0.0000   1.0000   0.0000   3.0000        
  1  1  6  65.7758  14.5234   6.2481   0.0000   1.0000   0.0000   1.6255        
  1  6  6  10.0000   2.3487   6.0000   0.0000   5.0000   0.0000   1.0000        
  1  6  1  10.0000   3.4110   7.7350   0.0000   1.0000   0.0000   1.0400        
  1  8  1  62.5000  16.6806   0.7981   0.0000   0.9630   0.0000   1.0711        
  1  1  8  87.6241  12.6504   1.8145   0.0000   0.6154   0.0000   1.5298        
  8  1  8 100.0000  40.4895   1.6455   0.0000   0.0100   0.0000   1.7667        
  1  8  8   5.0994   3.1824   0.7016   0.0000   0.7465   0.0000   2.2665        
  3  8  3  49.6374  27.4219   1.6709   0.0000   0.0369   0.0000   2.5673        
  3  3  8  90.0000  31.1442   5.0000   0.0000   0.5686   0.0000   2.0931        
  8  3  8  42.4507   5.2354   0.5469   0.0000   1.5478   0.0000   1.0400        
  3  8  8  39.2561   2.4303   3.7193   0.0000   0.8924   0.0000   1.9950        
  2  8  2 106.3969  30.0000   0.9614   0.0000   1.9664   0.0000   2.2693        
  2  2  8   0.0000  26.3327   4.6867   0.0000   0.8177   0.0000   1.0404        
  8  2  8   0.0000  60.0000   1.8471   0.0000   0.6331   0.0000   1.8931        
  2  8  8  30.3748   1.0000   4.8528   0.0000   0.1019   0.0000   3.1660        
  2  8  8 180.0000 -27.2489   8.3752   0.0000   0.8112   0.0000   1.0004        
  1  8  2  97.5742  10.9373   2.5200   0.0000   1.8558   0.0000   1.0000        
  1  2  8   0.0000   0.2811   1.1741   0.0000   0.9136   0.0000   3.8138        
  2  1  8  84.0006  45.0000   0.6271   0.0000   3.0000   0.0000   1.0000        
  2  3  8  29.3808  16.2484   2.5832   0.5000   0.0100   0.0000   1.9017        
  1  8  3  70.0000  25.0000   1.0000   0.0000   1.0000   0.0000   1.2500        
  1  3  8  70.0000  25.0000   1.0000   0.0000   1.0000   0.0000   1.2500        
  3  1  8  70.0000  25.0000   1.0000   0.0000   1.0000   0.0000   1.2500        
  3  2  8   0.0000   7.1233   1.9895   0.5000   0.3233   0.0000   1.1000        
  8  4  3  60.6024  15.0786   1.8619   1.1865   4.6857   1.8189   1.9937        
 39    ! Nr of torsions;at1;at2;at3;at4;;V1;V2;V3;V2(BO);vconj;n.u;n            
  1  1  1  1  -0.2500  34.7453   0.0288  -6.3507  -1.6000   0.0000   0.0000     
  1  1  1  2  -0.2500  29.2131   0.2945  -4.9581  -2.1802   0.0000   0.0000     
  2  1  1  2  -0.2500  31.2081   0.4539  -4.8923  -2.2677   0.0000   0.0000     
  1  1  1  3  -2.5000  25.4016   1.0000  -4.4850  -1.1000   0.0000   0.0000     
  2  1  1  3  -0.9763  59.4161   1.0000  -7.7414  -1.0978   0.0000   0.0000     
  3  1  1  3  -2.5000  52.7614  -1.0000  -4.0134  -0.8614   0.0000   0.0000     
  1  1  3  1  -1.9125  80.0000  -1.0000  -4.5626  -0.9000   0.0000   0.0000     
  1  1  3  2   0.6154   8.3019  -0.4870  -2.9336  -0.9000   0.0000   0.0000     
  2  1  3  1  -2.5000  80.0000   0.9658  -4.4935  -0.9000   0.0000   0.0000     
  2  1  3  2  -1.0000  31.8695   1.0000  -2.6151  -1.1000   0.0000   0.0000     
  1  1  3  3   0.7514  34.1941   0.5669  -5.5360  -2.0544   0.0000   0.0000     
  2  1  3  3   2.5000  80.0000   1.0000  -2.6841  -2.8274   0.0000   0.0000     
  3  1  3  1   0.2515  79.1495  -0.6263  -4.3647  -3.0437   0.0000   0.0000     
  3  1  3  2   1.0000  37.1243   1.0000  -2.5000  -3.0476   0.0000   0.0000     
  3  1  3  3  -1.0092  41.0504   0.3915  -6.0913  -2.7174   0.0000   0.0000     
  1  3  3  1  -1.6378 -11.8357   0.3815  -3.2104  -2.7536   0.0000   0.0000     
  1  3  3  2  -2.5000  -9.2805   0.3063  -5.9187  -2.9498   0.0000   0.0000     
  2  3  3  2   0.2732 -21.6925  -1.0000  -2.5000  -0.9921   0.0000   0.0000     
  1  3  3  3   2.5000 -17.6041   1.0000  -2.5000  -0.9972   0.0000   0.0000     
  2  3  3  3  -2.5000  78.0855  -0.8750  -7.8902  -1.2407   0.0000   0.0000     
  3  3  3  3  -2.5000 -25.0000   1.0000  -2.5000  -0.9000   0.0000   0.0000     
  0  1  2  0   0.0000   0.0000   0.0000   0.0000   0.0000   0.0000   0.0000     
  0  2  2  0   0.0000   0.0000   0.0000   0.0000   0.0000   0.0000   0.0000     
  0  2  3  0   0.0000   0.1000   0.0200  -2.5415   0.0000   0.0000   0.0000     
  0  1  1  0   0.0000  50.0000   0.3000  -4.0000  -2.0000   0.0000   0.0000     
  0  3  3  0   0.5511  25.4150   1.1330  -5.1903  -1.0000   0.0000   0.0000     
  0  1  6  0   3.3423  30.3435   0.0365  -2.7171   0.0000   0.0000   0.0000     
  0  6  6  0  -0.0500  10.0000   0.1565  -2.2006   0.0000   0.0000   0.0000     
  0  2  6  0   0.0000   0.0000   0.0000   0.0000   0.0000   0.0000   0.0000     
  1  1  1  6  -0.2500  29.2131   0.2945  -4.9581  -2.1802   0.0000   0.0000     
  6  1  1  6  -0.2500  31.2081   0.4539  -4.8923  -2.2677   0.0000   0.0000     
  6  6  6  6  -0.2500  34.7453   0.0288  -6.3507  -1.6000   0.0000   0.0000     
  1  1  1  8   0.0000   5.0000   0.4000  -6.0000   0.0000   0.0000   0.0000     
  8  1  1  8   0.0000  44.3024   0.4000  -4.0000   0.0000   0.0000   0.0000     
  2  1  1  8   0.0000  21.7038   0.0100  -4.0000   0.0000   0.0000   0.0000     
  2  1  8  1   0.0000   5.2500   0.0100  -6.0000   0.0000   0.0000   0.0000     
  1  1  8  1   0.0000   5.1676   0.0100  -5.9539   0.0000   0.0000   0.0000     
  1  1  8  2   0.0000   5.1676   0.0100  -5.9539   0.0000   0.0000   0.0000     
  8  3  3  8   0.0509  30.0000   0.5000  -4.0000   0.0000   0.0000   0.0000     
  4    ! Nr of hydrogen bonds;at1;at2;at3;Rhb;Dehb;vhb1                         
  3  2  3   2.1845  -2.3549   3.0582  19.1627                                   
  3  2  4   1.6658  -3.8907   3.0582  19.1627                                   
  4  2  3   1.8738  -3.5421   3.0582  19.1627                                   
  4  2  4   1.8075  -4.1846   3.0582  19.1627 
